# Supplementary material for: Adaptation processes in the auditory system of a beluga whale Delphinapterus leucas
Source: PLoS One. 2018 Jul 26;13(7):e0201121. doi: 10.1371/journal.pone.0201121 (PMC6062073; doi:10.1371/journal.pone.0201121)
Supplement: S1 Table — For each signal level, three repetitions (Block 1 to Block 3) and mean are presented. (XLSX) [file pone.0201121.s001.xlsx]

## Sheet: comments
Ebach sheet: designated test-signal level (dB re 1 uPa), 90 to 140 dB.
Columns: preceding level, dB re test level from 40 to -40 dB; s - silence in the precedin window.
Column blocks:
Block1 to Block 3 - three repetition of measurements (linear time scale).
Mean and SD - means and standard deviations for these three blocks (linear tome scale).
Transformed t-axis Mean and SD - the same for transformed (time-proportional) time axis.
mean +SD and Mean-SD - SD-ranges.

## Sheet: 90dB
	Block1								Block2								Block3									Means								SDs								Transformed t-axis. Means		2	3	4	5	6	7
	40	30	20	10	0	-10	s		40	30	20	10	0	-10	s		40	30	20	10	0	-10	s			40	30	20	10	0	-10	s		40	30	20	10	0	-10	s				40	30	20	10	0	-10
0																									0																		2	0.349378	0.3351	0.253619	0.192004	0.0780507	0.0169947
0.0625																									0.0625																		2.02	0.349378	0.3351	0.253619	0.192004	0.0780507	0.0169947
0.125																									0.125																		2.0402	0.349378	0.3351	0.253619	0.192004	0.0780507	0.0169947
0.1875																									0.1875																		2.0606	0.349378	0.3351	0.253619	0.192004	0.0780507	0.0169947
0.25																									0.25																		2.08121	0.348247	0.334393	0.251337	0.191591	0.0785818	0.0181178
0.3125																									0.3125																		2.10202	0.348247	0.334393	0.251337	0.191591	0.0785818	0.0181178
0.375																									0.375																		2.12304	0.348247	0.334393	0.251337	0.191591	0.0785818	0.0181178
0.4375																									0.4375																		2.14427	0.346697	0.332993	0.24909	0.191335	0.0790687	0.0194003
0.5																									0.5																		2.16571	0.346697	0.332993	0.24909	0.191335	0.0790687	0.0194003
0.5625																									0.5625																		2.18737	0.346697	0.332993	0.24909	0.191335	0.0790687	0.0194003
0.625																									0.625																		2.20924	0.344545	0.330732	0.24668	0.191164	0.0794375	0.0208435
0.6875																									0.6875																		2.23134	0.344545	0.330732	0.24668	0.191164	0.0794375	0.0208435
0.75																									0.75																		2.25365	0.34169	0.32752	0.243916	0.190973	0.0796149	0.0224156
0.8125																									0.8125																		2.27619	0.34169	0.32752	0.243916	0.190973	0.0796149	0.0224156
0.875																									0.875																		2.29895	0.34169	0.32752	0.243916	0.190973	0.0796149	0.0224156
0.9375																									0.9375																		2.32194	0.338116	0.323444	0.240576	0.190599	0.0795645	0.0240639
1																									1																		2.34516	0.338116	0.323444	0.240576	0.190599	0.0795645	0.0240639
1.0625																									1.0625																		2.36861	0.338116	0.323444	0.240576	0.190599	0.0795645	0.0240639
1.125																									1.125																		2.39229	0.333916	0.31867	0.236554	0.189945	0.0793458	0.0257675
1.1875																									1.1875																		2.41622	0.333916	0.31867	0.236554	0.189945	0.0793458	0.0257675
1.25																									1.25																		2.44038	0.329287	0.313355	0.231872	0.188978	0.0789741	0.0275098
1.3125																									1.3125																		2.46478	0.329287	0.313355	0.231872	0.188978	0.0789741	0.0275098
1.375																									1.375																		2.48943	0.329287	0.313355	0.231872	0.188978	0.0789741	0.0275098
1.4375																									1.4375																		2.51433	0.324357	0.30765	0.226661	0.187621	0.0785137	0.0292862
1.5																									1.5																		2.53947	0.324357	0.30765	0.226661	0.187621	0.0785137	0.0292862
1.5625																									1.5625																		2.56486	0.319191	0.301605	0.221096	0.185845	0.0780542	0.0311022
1.625																									1.625																		2.59051	0.319191	0.301605	0.221096	0.185845	0.0780542	0.0311022
1.6875																									1.6875																		2.61642	0.319191	0.301605	0.221096	0.185845	0.0780542	0.0311022
1.75																									1.75																		2.64258	0.313828	0.295207	0.215322	0.183675	0.0776333	0.0329311
1.8125																									1.8125																		2.66901	0.313828	0.295207	0.215322	0.183675	0.0776333	0.0329311
1.875																									1.875																		2.6957	0.308359	0.288531	0.209452	0.181075	0.0772598	0.0347398
1.9375																									1.9375																		2.72265	0.308359	0.288531	0.209452	0.181075	0.0772598	0.0347398
2	0.298234	0.2662	0.223176	0.217499	0.111964	0.0283001	0.0133305		0.362661	0.356343	0.302652	0.12621	0.0110537	0.0120516	0.019495		0.38724	0.382756	0.235029	0.232304	0.111134	0.0106325	0.0351087		2	0.349378	0.3351	0.253619	0.192004	0.0780507	0.0169947	0.0226447		0.0459659	0.0611133	0.0428753	0.0574586	0.0580226	0.0098164	0.0112255			2.74988	0.308359	0.288531	0.209452	0.181075	0.0772598	0.0347398
2.0625	0.297612	0.266459	0.220682	0.218543	0.11121	0.0294983	0.0110341		0.360698	0.350751	0.301715	0.126512	0.0134292	0.0137737	0.0205292		0.386431	0.385968	0.231614	0.229717	0.111106	0.0110814	0.0349556		2.0625	0.348247	0.334393	0.251337	0.191591	0.0785818	0.0181178	0.022173		0.0456996	0.0614109	0.04397	0.0566359	0.0564239	0.00994726	0.0120452			2.77738	0.302915	0.281677	0.203643	0.178058	0.0769601	0.0365328
2.125	0.296712	0.26591	0.217446	0.219674	0.110888	0.0309481	0.00866729		0.358205	0.344555	0.30113	0.12735	0.0154128	0.0151559	0.0219652		0.385173	0.388515	0.228696	0.22698	0.110906	0.0120969	0.0346987		2.125	0.346697	0.332993	0.24909	0.191335	0.0790687	0.0194003	0.0217771		0.0453391	0.0621149	0.045417	0.0555328	0.0551276	0.010117	0.0130167			2.80515	0.302915	0.281677	0.203643	0.178058	0.0769601	0.0365328
2.1875	0.295247	0.264399	0.213306	0.220567	0.111018	0.0325573	0.00633367		0.355347	0.337921	0.300655	0.128593	0.0169055	0.0161376	0.0234079		0.383042	0.389877	0.226078	0.224332	0.110389	0.0138356	0.0343644		2.1875	0.344545	0.330732	0.24668	0.191164	0.0794375	0.0208435	0.0213687		0.0448832	0.0630474	0.047178	0.0542209	0.0541553	0.0102095	0.0141262			2.83321	0.29764	0.274803	0.198015	0.174706	0.0767817	0.0382953
2.25	0.293085	0.261834	0.208261	0.220945	0.111484	0.0342915	0.00411133		0.352282	0.331059	0.299955	0.129997	0.0178076	0.0167463	0.024653		0.379702	0.389666	0.223533	0.221976	0.109553	0.0162088	0.0339171		2.25	0.34169	0.32752	0.243916	0.190973	0.0796149	0.0224156	0.0208938		0.0442696	0.0639896	0.0491281	0.0528088	0.0535355	0.0102884	0.0152543			2.86154	0.29764	0.274803	0.198015	0.174706	0.0767817	0.0382953
2.3125	0.290151	0.258354	0.202374	0.220576	0.11216	0.0360925	0.00208863		0.34915	0.324284	0.29857	0.131126	0.0180923	0.0170563	0.0255978		0.375047	0.387694	0.220783	0.220095	0.108441	0.019043	0.033357		2.3125	0.338116	0.323444	0.240576	0.190599	0.0795645	0.0240639	0.0203478		0.0435103	0.0646741	0.0510614	0.0515058	0.053269	0.0104643	0.0162819			2.89015	0.292643	0.268026	0.192633	0.171179	0.0767476	0.0400452
2.375	0.286345	0.254158	0.195862	0.219385	0.113028	0.0379228	0.00101885		0.346137	0.317844	0.296218	0.131656	0.0180021	0.0171427	0.0262159		0.369267	0.384007	0.21758	0.218795	0.107007	0.022237	0.0327447		2.375	0.333916	0.31867	0.236554	0.189945	0.0793458	0.0257675	0.0199931		0.0427903	0.0649285	0.0527994	0.0504809	0.0532104	0.0108306	0.0167533			2.91905	0.292643	0.268026	0.192633	0.171179	0.0767476	0.0400452
2.4375	0.281708	0.249422	0.188949	0.217428	0.114049	0.0397243	0.00248129		0.343449	0.311799	0.292782	0.131383	0.0176323	0.0170936	0.0265222		0.362705	0.378845	0.213885	0.218124	0.105241	0.0257114	0.0321057		2.4375	0.329287	0.313355	0.231872	0.188978	0.0789741	0.0275098	0.0203697		0.0423145	0.0647253	0.0542026	0.0498804	0.0533057	0.011422	0.0157414			2.94825	0.287869	0.261374	0.187475	0.167669	0.0768079	0.0418181
2.5	0.276432	0.244329	0.181853	0.214754	0.115226	0.0414643	0.0043906		0.341025	0.306108	0.288257	0.130288	0.0170805	0.0170323	0.0266345		0.355614	0.372514	0.209873	0.21782	0.103234	0.0293618	0.0314744		2.5	0.324357	0.30765	0.226661	0.187621	0.0785137	0.0292862	0.0208332		0.0421404	0.0641066	0.0551529	0.0496756	0.0535395	0.0122162	0.0144438			2.97773	0.287869	0.261374	0.187475	0.167669	0.0768079	0.0418181
2.5625	0.270791	0.239031	0.174769	0.211458	0.116496	0.0431091	0.00614089		0.338535	0.300528	0.282839	0.128493	0.0166373	0.0171055	0.0267381		0.348247	0.365256	0.205678	0.217585	0.10103	0.033092	0.0308381		2.5625	0.319191	0.301605	0.221096	0.185845	0.0780542	0.0311022	0.021239		0.042196	0.0631198	0.0556601	0.049763	0.0537478	0.0131155	0.0132351			3.0075	0.283234	0.254815	0.182522	0.164282	0.0768795	0.0436037
2.625	0.265031	0.233641	0.167868	0.207764	0.117811	0.0447417	0.00780101		0.335569	0.294659	0.27673	0.126175	0.0164747	0.0172731	0.0270026		0.340885	0.357321	0.201366	0.217085	0.0986146	0.0367785	0.0301723		2.625	0.313828	0.295207	0.215322	0.183675	0.0776333	0.0329311	0.0216586		0.042343	0.0618415	0.0557566	0.0500136	0.0538275	0.0141327	0.0121052			3.03758	0.283234	0.254815	0.182522	0.164282	0.0768795	0.0436037
2.6875	0.259404	0.228369	0.161262	0.203879	0.119228	0.0462419	0.00958512		0.331807	0.288173	0.270081	0.123386	0.0166589	0.0175495	0.0275112		0.333866	0.349053	0.197013	0.215961	0.0958923	0.0404281	0.0294689		2.6875	0.308359	0.288531	0.209452	0.181075	0.0772598	0.0347398	0.0221884		0.0424086	0.060343	0.0554658	0.0503241	0.0537633	0.0151684	0.0109586			3.06796	0.278617	0.248226	0.177699	0.161042	0.0769533	0.0453461
2.75	0.2541	0.223328	0.15521	0.199979	0.120766	0.0475834	0.0116483		0.327041	0.280892	0.263033	0.120209	0.0171387	0.0179344	0.0283172		0.327605	0.340812	0.192687	0.213986	0.0929754	0.0440805	0.0288671		2.75	0.302915	0.281677	0.203643	0.178058	0.0769601	0.0365328	0.0229442		0.0422762	0.0587463	0.0547402	0.0505857	0.0536381	0.0162016	0.00978642			3.09864	0.278617	0.248226	0.177699	0.161042	0.0769533	0.0453461
2.8125	0.24935	0.218574	0.14985	0.196276	0.122382	0.0487941	0.0140785		0.321215	0.272797	0.255755	0.116833	0.0179506	0.0184408	0.0293588		0.322354	0.333039	0.18844	0.211008	0.0900124	0.047651	0.0283307		2.8125	0.29764	0.274803	0.198015	0.174706	0.0767817	0.0382953	0.0239227		0.0418241	0.0572587	0.053598	0.0506575	0.0534581	0.017204	0.00854078			3.12962	0.273772	0.241447	0.17289	0.157987	0.0771451	0.0470204
2.875	0.245379	0.21398	0.145089	0.193025	0.124031	0.0499524	0.01681		0.314399	0.264028	0.248425	0.11348	0.0191712	0.0191317	0.0306519		0.318151	0.32607	0.184386	0.207032	0.0870412	0.0510517	0.0277775		2.875	0.292643	0.268026	0.192633	0.171179	0.0767476	0.0400452	0.0250798		0.0409745	0.0561516	0.0521595	0.0504573	0.0531821	0.01812	0.00730466			3.16092	0.273772	0.241447	0.17289	0.157987	0.0771451	0.0470204
2.9375	0.242189	0.209369	0.140604	0.190462	0.125629	0.0511219	0.0196683		0.306584	0.254815	0.241202	0.110329	0.0207734	0.0201091	0.0321676		0.314835	0.319939	0.180618	0.202216	0.0840212	0.0542232	0.0272005		2.9375	0.287869	0.261374	0.187475	0.167669	0.0768079	0.0418181	0.0263455		0.0397748	0.0555764	0.0506479	0.0500042	0.0527987	0.0188644	0.00629337			3.19253	0.268447	0.234361	0.167968	0.155089	0.0774047	0.0485783
3	0.23965	0.204441	0.136037	0.188564	0.127118	0.0522937	0.0225427		0.297929	0.245386	0.234308	0.107554	0.0225618	0.0213172	0.0338298		0.312124	0.314619	0.17722	0.196728	0.0809587	0.0572002	0.0266599		3	0.283234	0.254815	0.182522	0.164282	0.0768795	0.0436037	0.0276775		0.0384063	0.0556911	0.0493493	0.0492973	0.0523974	0.019456	0.00571196			3.22445	0.268447	0.234361	0.167968	0.155089	0.0774047	0.0485783
3.0625	0.237491	0.198904	0.131106	0.187117	0.12851	0.0534307	0.0255069		0.288711	0.235947	0.227805	0.105248	0.0243517	0.0226366	0.0356019		0.309649	0.309828	0.174186	0.190761	0.0779977	0.0599709	0.0262291		3.0625	0.278617	0.248226	0.177699	0.161042	0.0769533	0.0453461	0.0291126		0.0371225	0.0564722	0.0484451	0.0483531	0.0520872	0.019937	0.00563146			3.2567	0.262454	0.226899	0.162776	0.152231	0.0777355	0.0500384
3.125	0.235313	0.192524	0.125619	0.185921	0.129835	0.0545101	0.0287077		0.279147	0.22667	0.221646	0.103452	0.0262528	0.0240958	0.0374433		0.306858	0.305148	0.171404	0.184587	0.0753477	0.0624552	0.0259169		3.125	0.273772	0.241447	0.17289	0.157987	0.0771451	0.0470204	0.0306893		0.0360737	0.0577475	0.0480304	0.0472332	0.0518144	0.0202468	0.00601328			3.28926	0.262454	0.226899	0.162776	0.152231	0.0777355	0.0500384
3.1875	0.23272	0.185218	0.119496	0.184809	0.131007	0.0554865	0.032253		0.269404	0.217732	0.215626	0.102069	0.028122	0.0256054	0.0392591		0.303215	0.300134	0.168782	0.17839	0.0730852	0.064643	0.0256618		3.1875	0.268447	0.234361	0.167968	0.155089	0.0774047	0.0485783	0.0323913		0.0352575	0.059235	0.04807	0.0460292	0.0515782	0.0204151	0.0067997			3.32216	0.255754	0.219094	0.157179	0.149274	0.0780646	0.0514461
3.25	0.22946	0.176998	0.112788	0.183518	0.132099	0.0563859	0.0362243		0.259642	0.209329	0.209445	0.100875	0.0299341	0.0272189	0.040994		0.298261	0.294371	0.166094	0.1723	0.0711731	0.0665104	0.0255378		3.25	0.262454	0.226899	0.162776	0.152231	0.0777355	0.0500384	0.034252		0.0344868	0.0606267	0.0484137	0.0448281	0.0513977	0.0204003	0.0079146			3.35538	0.255754	0.219094	0.157179	0.149274	0.0780646	0.0514461
3.3125	0.225398	0.167979	0.105691	0.181736	0.133029	0.0573228	0.0406373		0.250061	0.20172	0.202809	0.0996117	0.0316078	0.0289759	0.0426028		0.291803	0.287584	0.163037	0.166473	0.0695575	0.0680398	0.0256026		3.3125	0.255754	0.219094	0.157179	0.149274	0.0780646	0.0514461	0.0362809		0.0335668	0.0616663	0.0488234	0.0436802	0.0512428	0.0201841	0.00929973			3.38893	0.248475	0.211046	0.151095	0.146142	0.078346	0.052848
3.375	0.220488	0.158418	0.0984032	0.179267	0.133701	0.0584782	0.045418		0.240856	0.195074	0.195458	0.0981031	0.0331305	0.030847	0.0441357		0.28408	0.279646	0.159422	0.161056	0.0682063	0.0692188	0.0258817		3.375	0.248475	0.211046	0.151095	0.146142	0.078346	0.052848	0.0384785		0.0324737	0.0621725	0.0490606	0.0425875	0.0510463	0.0197958	0.0109279			3.42282	0.248475	0.211046	0.151095	0.146142	0.078346	0.052848
3.4375	0.214952	0.148496	0.0911429	0.176064	0.134143	0.0598824	0.0504771		0.232181	0.189591	0.187257	0.096285	0.0345526	0.0327911	0.0455817		0.275338	0.270628	0.15517	0.156198	0.0671209	0.0700835	0.026339		3.4375	0.240823	0.202905	0.144523	0.142849	0.0786053	0.0542523	0.0407993		0.0311068	0.0621454	0.0489336	0.041531	0.0507785	0.0192732	0.0127599			3.45705	0.240823	0.202905	0.144523	0.142849	0.0786053	0.0542523
3.5	0.209036	0.138347	0.0840912	0.172173	0.134414	0.0614741	0.0557747		0.2241	0.185481	0.178252	0.0941174	0.0359349	0.0348353	0.0469075		0.26574	0.260724	0.150244	0.151932	0.0662461	0.070611	0.0269751		3.5	0.232959	0.194851	0.137529	0.139407	0.0788649	0.0556401	0.0432191		0.0293715	0.0617243	0.0483509	0.040507	0.0504374	0.0185877	0.0147499			3.49162	0.240823	0.202905	0.144523	0.142849	0.0786053	0.0542523
3.5625	0.202832	0.128129	0.0773699	0.167771	0.134564	0.0631766	0.0612083		0.216485	0.182617	0.168591	0.0915786	0.0372724	0.0369717	0.0481157		0.255469	0.250102	0.144686	0.148045	0.0655014	0.070797	0.0277733		3.5625	0.224929	0.186949	0.130216	0.135798	0.0791127	0.0569818	0.0456991		0.0273153	0.0611016	0.0473008	0.0395448	0.0500538	0.0177432	0.016848			3.52654	0.232959	0.194851	0.137529	0.139407	0.0788649	0.0556401
3.625	0.196382	0.118045	0.0711741	0.162922	0.134597	0.0649879	0.0667683		0.209031	0.180698	0.158527	0.0887038	0.0385054	0.0391402	0.0491571		0.244655	0.238936	0.138619	0.144181	0.0648211	0.0706642	0.0287229		3.625	0.216689	0.179226	0.122774	0.131936	0.0793077	0.0582641	0.0482161		0.0250314	0.060459	0.0457817	0.0385948	0.0496567	0.0168032	0.0190401			3.5618	0.232959	0.194851	0.137529	0.139407	0.0788649	0.0556401
3.6875	0.189847	0.108357	0.0657193	0.157784	0.134552	0.0669775	0.0725869		0.20138	0.179419	0.148191	0.0856324	0.0395772	0.0412761	0.0500111		0.233566	0.227459	0.13224	0.139996	0.0641896	0.070162	0.0298178		3.6875	0.208264	0.171745	0.115384	0.127804	0.0794398	0.0594719	0.0508053		0.0226578	0.0599208	0.0437437	0.0375892	0.04929	0.0158382	0.0213956			3.59742	0.224929	0.186949	0.130216	0.135798	0.0791127	0.0569818
3.75	0.183431	0.0993405	0.0611801	0.152495	0.13447	0.0691777	0.0788626		0.193264	0.178466	0.137696	0.082465	0.0404533	0.0432911	0.0505343		0.222625	0.215958	0.125654	0.135295	0.0635044	0.069216	0.0310665		3.75	0.199773	0.164588	0.108177	0.123418	0.079476	0.0605616	0.0534878		0.0203918	0.0595345	0.0411432	0.0364945	0.0490012	0.0149567	0.0240346			3.63339	0.216689	0.179226	0.122774	0.131936	0.0793077	0.0582641
3.8125	0.177298	0.0911491	0.0576659	0.147269	0.134271	0.0716676	0.0857519		0.184556	0.177497	0.127214	0.0793137	0.0411251	0.0451746	0.0508087		0.212182	0.204729	0.118871	0.129942	0.0626966	0.0678599	0.0324202		3.8125	0.191345	0.157792	0.10125	0.118842	0.0793642	0.0615674	0.056327		0.0184064	0.0592985	0.037975	0.0353115	0.0487585	0.0143237	0.0270907			3.66973	0.216689	0.179226	0.122774	0.131936	0.0793077	0.0582641
3.875	0.171668	0.0838484	0.0551788	0.142418	0.133904	0.074652	0.0931619		0.175266	0.176327	0.116954	0.0762966	0.0416222	0.0470277	0.0509325		0.202528	0.194126	0.111973	0.123862	0.0617875	0.0661096	0.0338009		3.875	0.183154	0.151434	0.0947019	0.114192	0.0791047	0.0625964	0.0592984		0.0168746	0.0592033	0.0343185	0.0341046	0.0485172	0.0141433	0.030552			3.70642	0.208264	0.171745	0.115384	0.127804	0.0794398	0.0594719
3.9375	0.166791	0.0774053	0.0536982	0.1382	0.133414	0.0781585	0.100711		0.165482	0.17485	0.107102	0.0735181	0.0420355	0.0489158	0.0509448		0.19377	0.184505	0.105149	0.11714	0.0607677	0.0639878	0.035183		3.9375	0.175348	0.145587	0.0886496	0.10962	0.0787392	0.0636874	0.0622796		0.0159678	0.0592438	0.0302845	0.0329904	0.0482676	0.0146237	0.0342029			3.74349	0.208264	0.171745	0.115384	0.127804	0.0794398	0.0594719
4	0.16259	0.0716868	0.0531032	0.134668	0.132883	0.0820772	0.108164		0.155358	0.173	0.097833	0.0710338	0.0423811	0.0507896	0.05079		0.18586	0.175991	0.0986165	0.109988	0.0595237	0.0615406	0.0365248		4	0.167936	0.140226	0.0831843	0.10523	0.0782625	0.0648025	0.0651596		0.0159383	0.0593753	0.0260539	0.032083	0.0480727	0.0158968	0.0379198			3.78092	0.199773	0.164588	0.108177	0.123418	0.079476	0.0605616
4.0625	0.158709	0.066544	0.0531675	0.131877	0.132374	0.0862985	0.115481		0.145108	0.170743	0.089362	0.0689343	0.0426486	0.052542	0.0503972		0.178516	0.168499	0.0925819	0.102514	0.0580375	0.0588036	0.0378068		4.0625	0.160778	0.135262	0.0783705	0.101108	0.0776868	0.0658814	0.0678949		0.0168001	0.0595221	0.0218857	0.031495	0.0479818	0.0179568	0.0416886			3.81873	0.191345	0.157792	0.10125	0.118842	0.0793642	0.0615674
4.125	0.154801	0.0617773	0.0536267	0.129645	0.131945	0.0906622	0.122804		0.134891	0.168119	0.081804	0.0673251	0.0428727	0.0541476	0.0497802		0.171323	0.161746	0.0870444	0.0948767	0.0564643	0.0557753	0.0389667		4.125	0.153672	0.130547	0.0741584	0.0972822	0.0770939	0.0668617	0.0705169		0.0182421	0.0596419	0.017973	0.0312293	0.0479859	0.0206279	0.0456034			3.85692	0.191345	0.157792	0.10125	0.118842	0.0793642	0.0615674
4.1875	0.150597	0.0572022	0.0542407	0.127696	0.131592	0.0950675	0.13036		0.124721	0.165086	0.0751986	0.0662933	0.0430533	0.055563	0.0489125		0.163806	0.155308	0.0818924	0.0872682	0.0548745	0.0524614	0.0399798		4.1875	0.146374	0.125865	0.0704439	0.0937526	0.0765067	0.0676973	0.073084		0.0198818	0.0596645	0.014426	0.0312108	0.0480704	0.023754	0.049803			3.89549	0.183154	0.151434	0.0947019	0.114192	0.0791047	0.0625964
4.25	0.145856	0.0527342	0.0547866	0.125746	0.131287	0.0996338	0.138334		0.114675	0.161554	0.0695511	0.0658404	0.0431906	0.0568929	0.0478674		0.15565	0.1487	0.0769906	0.079841	0.0532494	0.04887	0.0409055		4.25	0.138727	0.120996	0.0671094	0.0904758	0.0759092	0.0684656	0.0757023		0.0213971	0.059465	0.0113016	0.0313368	0.048222	0.0272889	0.0543523			3.93444	0.183154	0.151434	0.0947019	0.114192	0.0791047	0.0625964
4.3125	0.140533	0.0483961	0.0550601	0.123487	0.130972	0.10454	0.146826		0.104941	0.157569	0.0646574	0.0659026	0.0432976	0.058217	0.0467673		0.146689	0.141582	0.0721941	0.0727771	0.0515738	0.0450343	0.0418226		4.3125	0.130721	0.115849	0.0639705	0.0873888	0.0752813	0.0692637	0.0784719		0.0225372	0.0589603	0.00858763	0.0314502	0.0484071	0.0312529	0.0592479			3.97379	0.175348	0.145587	0.0886496	0.10962	0.0787392	0.0636874
4.375	0.13473	0.0442128	0.0549572	0.120788	0.130672	0.109884	0.155776		0.0957935	0.153294	0.0602623	0.0663289	0.0434374	0.0596043	0.0457009		0.13691	0.133801	0.0673891	0.0662438	0.0499147	0.0409307	0.0427276		4.375	0.122478	0.110436	0.0608696	0.0844534	0.0746748	0.0701398	0.0814015		0.023135	0.0581732	0.00623816	0.0314663	0.0486033	0.0356636	0.0644275			4.01353	0.167936	0.140226	0.0831843	0.10523	0.0782625	0.0648025
4.4375	0.128577	0.0401913	0.0544372	0.117609	0.130474	0.115657	0.164966		0.0874662	0.148932	0.0561876	0.0668781	0.043652	0.0611184	0.0447093		0.126508	0.125436	0.0624571	0.0603655	0.0483006	0.0365097	0.0435187		4.4375	0.114184	0.104853	0.0576939	0.0816174	0.0741423	0.0710951	0.084398		0.023161	0.0572179	0.00421681	0.031339	0.0488402	0.040506	0.0697764			4.05366	0.167936	0.140226	0.0831843	0.10523	0.0782625	0.0648025
4.5	0.122195	0.0363224	0.0534692	0.113954	0.130403	0.121779	0.174182		0.0801569	0.144671	0.0523223	0.0672692	0.0439644	0.0628156	0.0438258		0.115664	0.116605	0.0573684	0.0552235	0.046675	0.0317785	0.0441904		4.5	0.106005	0.0991995	0.0543866	0.0788157	0.0736809	0.0721242	0.0873993		0.0226222	0.0562324	0.0026452	0.0310212	0.0491416	0.0457164	0.0751559			4.0942	0.160778	0.135262	0.0783705	0.101108	0.0776868	0.0658814
4.5625	0.115819	0.0325602	0.0520372	0.109793	0.130446	0.128146	0.183382		0.0740886	0.140713	0.0485752	0.0672856	0.0444371	0.0646315	0.0431252		0.104602	0.107394	0.0521024	0.0508199	0.0451123	0.0269541	0.0447898		4.5625	0.0981697	0.0935557	0.0509049	0.0759661	0.0733317	0.0732438	0.0904322		0.0215958	0.0553883	0.00201784	0.0304296	0.0494634	0.0511427	0.0805009			4.13514	0.153672	0.130547	0.0741584	0.0972822	0.0770939	0.0668617
4.625	0.109634	0.0289133	0.0501529	0.10528	0.130576	0.134728	0.192614		0.069257	0.137169	0.0450026	0.0667828	0.0450818	0.0665257	0.042665		0.0936002	0.0979922	0.0466924	0.0469831	0.0437525	0.0221118	0.0452386		4.625	0.0908305	0.0880248	0.0472826	0.0730153	0.0731368	0.0744552	0.0935059		0.0203306	0.0548118	0.00262542	0.029644	0.0497483	0.0567254	0.0858398			4.17649	0.153672	0.130547	0.0741584	0.0972822	0.0770939	0.0668617
4.6875	0.103814	0.025378	0.0478455	0.100582	0.130824	0.14143	0.202005		0.0654701	0.133926	0.0417189	0.065677	0.045954	0.0685518	0.0424069		0.082946	0.0885258	0.0412385	0.0435707	0.0425911	0.0172655	0.0454996		4.6875	0.0840767	0.0826099	0.043601	0.0699432	0.073123	0.0757492	0.0966373		0.0191969	0.0545152	0.00368372	0.028744	0.0499987	0.0623945	0.0912645			4.21826	0.146374	0.125865	0.0704439	0.0937526	0.0765067	0.0676973
4.75	0.0985004	0.0219681	0.0452994	0.0959102	0.131251	0.148184	0.211744		0.0625134	0.130764	0.0386651	0.0638546	0.0470536	0.0707365	0.0423861		0.0730263	0.0792067	0.0359024	0.0404591	0.0415119	0.0125089	0.045641		4.75	0.0780134	0.0773131	0.0399556	0.0667413	0.0732721	0.0771431	0.0999238		0.0185046	0.0544229	0.00482955	0.027838	0.0502874	0.068064	0.0968531			4.26044	0.138727	0.120996	0.0671094	0.0904758	0.0759092	0.0684656
4.8125	0.0938382	0.0188328	0.0427894	0.0914653	0.131754	0.155101	0.222014		0.0602671	0.127476	0.035829	0.0612365	0.0483433	0.0730933	0.0426811		0.0643277	0.0702884	0.0307236	0.0375977	0.0405381	0.00807816	0.0457643		4.8125	0.072811	0.0721989	0.0364473	0.0634332	0.0735453	0.0787574	0.103487		0.0183229	0.0543466	0.00605659	0.0270009	0.0505614	0.0736748	0.10266			4.30304	0.138727	0.120996	0.0671094	0.0904758	0.0759092	0.0684656
4.875	0.0899825	0.0163316	0.0405976	0.0875022	0.132304	0.162352	0.232958		0.0587135	0.123876	0.0332527	0.0578901	0.0498887	0.0756038	0.0433851		0.057283	0.0620279	0.025793	0.0350416	0.03969	0.0049863	0.0459344		4.875	0.0686596	0.0674119	0.0332144	0.0601446	0.0739608	0.0809808	0.107426		0.01848	0.0539741	0.00740237	0.0263028	0.0507832	0.0788207	0.108722			4.34607	0.130721	0.115849	0.0639705	0.0873888	0.0752813	0.0692637
4.9375	0.0870787	0.014946	0.0389632	0.0842679	0.132939	0.169992	0.244464		0.0578108	0.119841	0.0308099	0.0539138	0.051716	0.0783777	0.0445193		0.0520397	0.0547155	0.0212204	0.0329335	0.0388967	0.00603547	0.0461125		4.9375	0.0656431	0.0631676	0.0303312	0.0570384	0.0745173	0.0848018	0.111699		0.0187868	0.052956	0.00888108	0.0258094	0.0509992	0.0821669	0.114981			4.38954	0.122478	0.110436	0.0608696	0.0844534	0.0746748	0.0701398
5	0.0851842	0.0148878	0.0379596	0.0819255	0.133681	0.177988	0.256369		0.0574754	0.115271	0.0284421	0.0494119	0.0538546	0.0814561	0.0461221		0.0485866	0.0486017	0.0171593	0.031378	0.0381712	0.00998415	0.0462737		5	0.0637488	0.0595869	0.0278537	0.0542385	0.0752356	0.0898094	0.116255		0.0190883	0.0510854	0.0104126	0.0256171	0.051219	0.0843128	0.121342			4.43343	0.122478	0.110436	0.0608696	0.0844534	0.0746748	0.0701398
5.0625	0.0843278	0.0159811	0.037409	0.0804456	0.13454	0.186291	0.268419		0.0575953	0.110169	0.0262804	0.0446601	0.0563091	0.0846976	0.048169		0.0467184	0.0439065	0.0137614	0.0304385	0.0376	0.0144726	0.0463652		5.0625	0.0628805	0.0566855	0.0258169	0.051848	0.0761496	0.0951537	0.120985		0.0193537	0.0483767	0.0118306	0.0257668	0.0514253	0.0863852	0.127686			4.47776	0.114184	0.104853	0.0576939	0.0816174	0.0741423	0.0710951
5.125	0.0843528	0.0177884	0.0370519	0.0797497	0.135454	0.194671	0.280527		0.0580864	0.104529	0.0243857	0.0399935	0.0590658	0.087963	0.0505248		0.0461235	0.0407307	0.0110843	0.0300802	0.0372012	0.0190055	0.0463772		5.125	0.0628543	0.0543493	0.0241739	0.0499411	0.0772404	0.100547	0.12581		0.0195555	0.0449452	0.0129851	0.0262865	0.0515862	0.0885063	0.134005			4.52254	0.106005	0.0991995	0.0543866	0.0788157	0.0736809	0.0721242
5.1875	0.0849965	0.0198148	0.0365791	0.0796655	0.136408	0.203031	0.292753		0.0587588	0.0984244	0.0227689	0.03573	0.0619807	0.091197	0.0530632		0.0463795	0.0390687	0.00923273	0.0301701	0.0368962	0.0235412	0.0463765		5.1875	0.0633783	0.052436	0.0228602	0.0485219	0.0784282	0.105923	0.130731		0.0197186	0.0409742	0.0136734	0.027114	0.0517545	0.0906463	0.140355			4.56777	0.0981697	0.0935557	0.0509049	0.0759661	0.0733317	0.0732438
5.25	0.0859663	0.0216734	0.0357601	0.0798734	0.137327	0.211405	0.305274		0.059306	0.0918892	0.0214951	0.0322058	0.0649825	0.0944375	0.0557405		0.0470241	0.0387668	0.0080686	0.0304245	0.0367334	0.0280575	0.0464475		5.25	0.0640988	0.0507764	0.0217746	0.0475012	0.0796808	0.1113	0.135821		0.0199086	0.0366161	0.0138479	0.0280493	0.0518824	0.0928298	0.146824			4.61345	0.0981697	0.0935557	0.0509049	0.0759661	0.0733317	0.0732438
5.3125	0.0869742	0.0231936	0.0344826	0.0800356	0.138201	0.21984	0.318226		0.0595641	0.0849826	0.0206916	0.0296659	0.068071	0.0976869	0.0585084		0.0476487	0.0393961	0.00726013	0.030625	0.0367485	0.0325333	0.0466386		5.3125	0.064729	0.0491908	0.0208114	0.0467755	0.0810067	0.116687	0.141124		0.0201651	0.0320378	0.0136116	0.0288081	0.0519484	0.0950877	0.153489			4.65958	0.0908305	0.0880248	0.0472826	0.0730153	0.0731368	0.0744552
5.375	0.0877848	0.024289	0.0325978	0.079902	0.139075	0.228285	0.3316		0.0594567	0.0779291	0.020506	0.0281601	0.071208	0.100928	0.0613165		0.0479403	0.0405216	0.00652616	0.0306149	0.0369253	0.0369718	0.0469075		5.375	0.0650606	0.0475799	0.0198767	0.0462257	0.0824027	0.122062	0.146608		0.0205048	0.0275078	0.0130472	0.0291903	0.0519868	0.097392	0.16037			4.70618	0.0840767	0.0826099	0.043601	0.0699432	0.073123	0.0757492
5.4375	0.088261	0.0248637	0.0300578	0.0792638	0.139897	0.236746	0.345154		0.0590112	0.070951	0.020922	0.0275086	0.0743174	0.104124	0.0640871		0.0477413	0.0418205	0.00564222	0.0302911	0.0372667	0.0413349	0.0472743		5.4375	0.0650045	0.0458784	0.018874	0.0456878	0.083827	0.127402	0.152172		0.0209141	0.0233101	0.012336	0.0291109	0.0519718	0.0997636	0.167339			4.75324	0.0780134	0.0773131	0.0399556	0.0667413	0.0732721	0.0771431
5.5	0.0882679	0.0248918	0.0269425	0.0779588	0.140641	0.245198	0.358675		0.0583469	0.0641922	0.0218547	0.0274377	0.077324	0.10715	0.0667696		0.0469446	0.0429911	0.00448183	0.0295914	0.0378684	0.0455344	0.047846		5.5	0.0645198	0.044025	0.0177597	0.044996	0.0852777	0.132628	0.157763		0.021342	0.0196706	0.011777	0.028567	0.0518458	0.102241	0.174251			4.80077	0.0780134	0.0773131	0.0399556	0.0667413	0.0732721	0.0771431
5.5625	0.0877249	0.0244549	0.0233696	0.0759908	0.14131	0.253523	0.371952		0.0577472	0.0578122	0.0233021	0.0275523	0.0801641	0.109921	0.0693542		0.0454178	0.043735	0.00300609	0.0284683	0.0387358	0.0495223	0.0487284		5.5625	0.06363	0.0420007	0.0165592	0.0440038	0.0867366	0.137655	0.163345		0.0217584	0.0167461	0.0117374	0.0277054	0.051602	0.10479	0.180953			4.84878	0.072811	0.0721989	0.0364473	0.0634332	0.0735453	0.0787574
5.625	0.0865575	0.023817	0.0194681	0.0735255	0.141884	0.261609	0.384786		0.0575725	0.0520376	0.0251149	0.0274849	0.082855	0.112541	0.071808		0.0431517	0.0438772	0.00139577	0.0270602	0.0398312	0.0533201	0.049857		5.625	0.0624272	0.0399106	0.0153263	0.0426902	0.0881902	0.14249	0.168817		0.0221064	0.0145224	0.0123901	0.026705	0.0512354	0.107326	0.187356			4.89727	0.0686596	0.0674119	0.0332144	0.0601446	0.0739608	0.0809808
5.6875	0.0847411	0.0233715	0.0153941	0.0707217	0.142378	0.269328	0.397067		0.0580441	0.0470431	0.0271336	0.0270378	0.0854139	0.114951	0.0740773		0.0402949	0.0433498	0.00167637	0.0255184	0.0410304	0.056949	0.0512054		5.6875	0.0610267	0.0379215	0.0147347	0.0410927	0.0896075	0.147076	0.174117		0.0223727	0.0127352	0.0127414	0.0256708	0.0508039	0.109774	0.193419			4.94624	0.0656431	0.0631676	0.0303312	0.0570384	0.0745173	0.0848018
5.75	0.0822804	0.0234471	0.011323	0.0676188	0.14285	0.276583	0.408801		0.0592711	0.0428207	0.0293099	0.0261567	0.0877507	0.117036	0.0761471		0.0371829	0.0421143	0.00395344	0.0239915	0.0422649	0.0604977	0.052827		5.75	0.0595781	0.0361274	0.0148621	0.0392557	0.0909553	0.151372	0.179258		0.0225503	0.0109871	0.0130435	0.024587	0.0503691	0.11206	0.199132			4.9957	0.0656431	0.0631676	0.0303312	0.0570384	0.0745173	0.0848018
5.8125	0.0792367	0.0243542	0.00743777	0.0644121	0.143289	0.283353	0.420022		0.0611212	0.0392432	0.0314836	0.0248305	0.0897287	0.118817	0.0779665		0.0343065	0.0400579	0.00662307	0.0225941	0.0434874	0.0640759	0.0547683		5.8125	0.0582214	0.0345517	0.0151815	0.0372789	0.0921682	0.155415	0.184252		0.022605	0.00884073	0.0141239	0.0235246	0.0499454	0.114128	0.204512			5.04566	0.0637488	0.0595869	0.0278537	0.0542385	0.0752356	0.0898094
5.875	0.0757905	0.0263432	0.00401611	0.061379	0.143612	0.289713	0.430832		0.0632257	0.0360714	0.0334908	0.0230149	0.0912985	0.120327	0.0795543		0.0325293	0.0371011	0.00952611	0.0214524	0.0446782	0.0676613	0.0571362		5.875	0.0571818	0.0331719	0.0156777	0.0352821	0.0931962	0.159234	0.189174		0.0222549	0.0059362	0.0156707	0.0226141	0.0494941	0.116026	0.209582			5.09611	0.0628805	0.0566855	0.0258169	0.051848	0.0761496	0.0951537
5.9375	0.0721798	0.0292835	0.00186512	0.0587402	0.143768	0.295652	0.44129		0.0652588	0.0330713	0.0352074	0.0207727	0.0925077	0.121584	0.0809265		0.0328771	0.0333911	0.0126613	0.0206303	0.0458347	0.0711462	0.0599122		5.9375	0.0567719	0.0319153	0.016578	0.0333811	0.0940369	0.162794	0.194043		0.0209808	0.00228481	0.0170127	0.0219618	0.0489847	0.11779	0.21438			5.14708	0.0628543	0.0543493	0.0241739	0.0499411	0.0772404	0.100547
6	0.0687084	0.0327705	0.0028288	0.0566321	0.143812	0.301136	0.451253		0.0669603	0.0300501	0.0365386	0.0182214	0.093339	0.122599	0.082114		0.0356543	0.0291081	0.0159212	0.0202382	0.0469885	0.0745265	0.062965		6	0.0571076	0.0306429	0.0184295	0.0316972	0.094713	0.166087	0.198777		0.0185997	0.0019018	0.0169943	0.0216177	0.0484261	0.1194	0.21886			5.19855	0.0633783	0.052436	0.0228602	0.0485219	0.0784282	0.105923
6.0625	0.0656369	0.0364353	0.00465018	0.0551969	0.143832	0.306128	0.460415		0.0680706	0.0268703	0.0373506	0.0155408	0.0938176	0.123266	0.0831323		0.0402504	0.0246062	0.0192128	0.0202806	0.0482106	0.0778416	0.0662301		6.0625	0.057986	0.0293039	0.0204045	0.0303395	0.0952868	0.169079	0.203259		0.0154076	0.00627883	0.0163828	0.0216572	0.0478278	0.120842	0.222864			5.25053	0.0640988	0.0507764	0.0217746	0.0475012	0.0796808	0.1113
6.125	0.0630764	0.0399921	0.00615199	0.0543757	0.143852	0.310547	0.468561		0.0683981	0.0235056	0.037612	0.0130902	0.0939543	0.123574	0.0839982		0.0456171	0.0204253	0.0224138	0.0207475	0.0495415	0.0810602	0.0696039		6.125	0.0590305	0.0279743	0.0220593	0.0294045	0.0957827	0.171727	0.207388		0.0119172	0.010521	0.015733	0.021962	0.0471821	0.122087	0.226297			5.30304	0.0640988	0.0507764	0.0217746	0.0475012	0.0796808	0.1113
6.1875	0.0611013	0.0431778	0.00724639	0.0539439	0.143843	0.314228	0.475659		0.0679767	0.0199874	0.0373495	0.0113127	0.0937562	0.123544	0.084663		0.0508412	0.0172144	0.0254246	0.0217046	0.0508954	0.084194	0.072995		6.1875	0.059973	0.0267932	0.0233402	0.0289871	0.0961648	0.173989	0.211106		0.00862329	0.014257	0.0151594	0.022229	0.0465205	0.123034	0.229184			5.35607	0.064729	0.0491908	0.0208114	0.0467755	0.0810067	0.116687
6.25	0.0597592	0.0458155	0.00804692	0.0536219	0.143744	0.317118	0.481855		0.0667671	0.0164967	0.036568	0.010614	0.0932644	0.123228	0.0851474		0.0552779	0.0153913	0.0281743	0.0232185	0.0521625	0.0872492	0.0763431		6.25	0.0606014	0.0259012	0.0242631	0.0291515	0.0963902	0.175865	0.214448		0.0057907	0.0172552	0.0146573	0.0221093	0.0458704	0.123644	0.231622			5.40963	0.0650606	0.0475799	0.0198767	0.0462257	0.0824027	0.122062
6.3125	0.0588517	0.0478107	0.0087786	0.0530933	0.143558	0.319247	0.487364		0.0648994	0.0135417	0.0353316	0.0112146	0.0924526	0.12265	0.0855372		0.0585565	0.0149984	0.0305964	0.0253066	0.0533236	0.0902885	0.0796068		6.3125	0.0607692	0.0254503	0.0249022	0.0298715	0.0964448	0.177395	0.217503		0.00357992	0.0193784	0.0141628	0.0213093	0.0452496	0.123908	0.233726			5.46372	0.0650045	0.0458784	0.018874	0.0456878	0.083827	0.127402
6.375	0.0580613	0.049059	0.00955846	0.0520541	0.143253	0.320694	0.492325		0.0627865	0.0118088	0.0337015	0.012689	0.0912951	0.121875	0.0859364		0.0604737	0.0155727	0.0327155	0.0279093	0.0544163	0.0934363	0.0828002		6.375	0.0604405	0.0254802	0.0253251	0.0308841	0.0963215	0.178669	0.220354		0.00236276	0.0205064	0.0136632	0.0198504	0.0446312	0.123817	0.235539			5.51836	0.0645198	0.044025	0.0177597	0.044996	0.0852777	0.132628
6.4375	0.0572044	0.0496178	0.0103699	0.0503391	0.142834	0.321559	0.496799		0.0608226	0.0118887	0.0318076	0.0143221	0.089851	0.12096	0.0863379		0.0609311	0.0163941	0.0345464	0.0308961	0.0554794	0.096691	0.0859971		6.4375	0.0596527	0.0259669	0.0255747	0.0318524	0.096055	0.179737	0.223045		0.002121	0.0206058	0.0132387	0.0180275	0.0440067	0.12342	0.237078			5.57354	0.06363	0.0420007	0.0165592	0.0440038	0.0867366	0.137655
6.5	0.0561722	0.0496041	0.0111528	0.0479286	0.142301	0.321932	0.500751		0.0593128	0.0135177	0.0298476	0.015583	0.0881904	0.119869	0.0867001		0.0600549	0.0169665	0.0360165	0.0341156	0.0564944	0.0998513	0.0891722		6.5	0.0585133	0.0266961	0.0256723	0.0325424	0.095662	0.180551	0.225541		0.00206115	0.0199137	0.0129471	0.0162301	0.0433885	0.122848	0.238342			5.62928	0.0624272	0.0399106	0.0153263	0.0426902	0.0881902	0.14249
6.5625	0.0548222	0.0491894	0.0118266	0.0448779	0.141764	0.321829	0.50417		0.0585826	0.0158608	0.0280103	0.016089	0.0863492	0.11861	0.0870055		0.0582455	0.0170164	0.0372227	0.0373927	0.0575115	0.102893	0.092219		6.5625	0.0572168	0.0273555	0.0256866	0.0327865	0.0952081	0.181111	0.227798		0.00208061	0.0189175	0.0128565	0.014937	0.042819	0.122118	0.239359			5.68557	0.0624272	0.0399106	0.0153263	0.0426902	0.0881902	0.14249
6.625	0.0530439	0.0486291	0.0122536	0.0413356	0.141266	0.321201	0.506984		0.0588867	0.0182346	0.0264359	0.0157007	0.0843945	0.11724	0.0873064		0.0560749	0.0164339	0.0383558	0.040569	0.0585416	0.105874	0.0950258		6.625	0.0560018	0.0277659	0.0256818	0.0325351	0.0947339	0.181438	0.229772		0.00292212	0.0180905	0.0130674	0.014584	0.0423202	0.121172	0.240103			5.74243	0.0610267	0.0379215	0.0147347	0.0410927	0.0896075	0.147076
6.6875	0.0507047	0.0481818	0.0123927	0.0375478	0.140679	0.320024	0.509091		0.0601138	0.020186	0.0252616	0.0145359	0.0823412	0.115826	0.087586		0.0541022	0.0150995	0.0395582	0.0434556	0.0596168	0.108719	0.0975832		6.6875	0.0549735	0.0278224	0.0257375	0.0318464	0.0942124	0.181523	0.23142		0.00476468	0.0178142	0.013589	0.0152796	0.0418147	0.119998	0.240522			5.79985	0.0595781	0.0361274	0.0148621	0.0392557	0.0909553	0.151372
6.75	0.0478179	0.0481047	0.0124558	0.0339793	0.140039	0.318294	0.510514		0.0618738	0.0214492	0.0245701	0.0126709	0.0802007	0.11437	0.0878222		0.0527719	0.0129545	0.0409202	0.0458602	0.060687	0.111442	0.0999683		6.75	0.0541545	0.0275028	0.0259821	0.0308368	0.0936422	0.181369	0.232768		0.00712926	0.0183404	0.0142846	0.0168163	0.0413484	0.11859	0.240611			5.85785	0.0582214	0.0345517	0.0151815	0.0372789	0.0921682	0.155415
6.8125	0.0446223	0.0485333	0.0126283	0.0311894	0.139333	0.316009	0.511427		0.0637984	0.0219155	0.0243481	0.0103903	0.0780216	0.112876	0.0880086		0.0524483	0.0101773	0.042466	0.0477405	0.0617523	0.114075	0.102168		6.8125	0.053623	0.0268754	0.0264808	0.0297734	0.0930355	0.180987	0.233868		0.00964188	0.0196531	0.0150328	0.0187154	0.0409114	0.116935	0.240478			5.91643	0.0571818	0.0331719	0.0156777	0.0352821	0.0931962	0.159234
6.875	0.0412319	0.0494857	0.0130475	0.0297037	0.138525	0.313264	0.512051		0.065431	0.0215978	0.0245449	0.00842098	0.0757753	0.111333	0.0881525		0.0532158	0.00687691	0.0441664	0.0490331	0.0628032	0.116578	0.104191		6.875	0.0532929	0.0259868	0.027253	0.0290526	0.0923679	0.180392	0.234798		0.0120997	0.0216408	0.0157352	0.0203139	0.0404962	0.1151	0.240242			5.97559	0.0567719	0.0319153	0.016578	0.0333811	0.0940369	0.162794
6.9375	0.0377037	0.0509051	0.0139169	0.029756	0.137658	0.310325	0.512605		0.0664724	0.0206635	0.0251043	0.00801982	0.073483	0.109885	0.0883334		0.0547278	0.00315031	0.0460524	0.0496873	0.0638426	0.118994	0.106137		6.9375	0.052968	0.0249063	0.0283579	0.0291544	0.0916613	0.179735	0.235692		0.0144649	0.0241585	0.016313	0.0208402	0.0401251	0.113186	0.239979			6.03535	0.0571076	0.0306429	0.0184295	0.0316972	0.094713	0.166087
7	0.0342494	0.0525916	0.0154411	0.0312278	0.136808	0.307391	0.513182		0.0667263	0.0193642	0.0259008	0.00985361	0.0712531	0.108626	0.0886298		0.0564325	0.00154521	0.0479997	0.0497972	0.0649025	0.121351	0.108143		7	0.0524694	0.0245003	0.0297805	0.0302929	0.090988	0.179123	0.236652		0.0165972	0.0259079	0.0166224	0.0199882	0.0398085	0.111266	0.239681			6.0957	0.057986	0.0293039	0.0204045	0.0303395	0.0952868	0.169079
7.0625	0.0311404	0.0543147	0.0175411	0.0336811	0.135997	0.304456	0.513632		0.0660388	0.0181374	0.0268444	0.0130404	0.0691696	0.107535	0.0890994		0.0577957	0.00592368	0.0499042	0.0495052	0.0659437	0.123592	0.11024		7.0625	0.0516583	0.0261253	0.0314299	0.0320756	0.09037	0.178528	0.237657		0.0182407	0.025165	0.0166617	0.0182854	0.0395468	0.109353	0.239235			6.15666	0.0590305	0.0279743	0.0220593	0.0294045	0.0957827	0.171727
7.125	0.0286771	0.0557682	0.0200581	0.0364804	0.135224	0.301464	0.513707		0.0644476	0.0174297	0.0278483	0.0165515	0.0671823	0.106586	0.0897099		0.0583902	0.0108459	0.0515723	0.0489131	0.0669348	0.125622	0.112267		7.125	0.050505	0.0280146	0.0331596	0.0339817	0.0897804	0.177891	0.238561		0.0191446	0.0242597	0.0164147	0.0163249	0.0393555	0.10744	0.23855			6.21823	0.059973	0.0267932	0.0233402	0.0289871	0.0961648	0.173989
7.1875	0.0270711	0.056679	0.0226902	0.0391257	0.134509	0.298421	0.513191		0.0621158	0.0175044	0.0288285	0.0198025	0.0652806	0.105715	0.0903103		0.0579141	0.0160443	0.0527877	0.0481955	0.0679115	0.127336	0.114153		7.1875	0.0490337	0.0300759	0.0347688	0.0357079	0.0892336	0.177157	0.239218		0.0191359	0.0230505	0.0159038	0.0145017	0.0392315	0.105572	0.237567			6.28041	0.0606014	0.0259012	0.0242631	0.0291515	0.0963902	0.175865
7.25	0.0263349	0.0568682	0.025153	0.0413517	0.133814	0.295312	0.512141		0.0591942	0.0183813	0.0297075	0.0224709	0.0634627	0.104885	0.0908947		0.056248	0.0214275	0.053429	0.0476195	0.0688368	0.128726	0.115972		7.25	0.0472591	0.0322257	0.0360965	0.0371474	0.0887046	0.176308	0.239669		0.0181806	0.0213953	0.0151821	0.0130909	0.0391584	0.103748	0.236301			6.34321	0.0607692	0.0254503	0.0249022	0.0298715	0.0964448	0.177395
7.3125	0.0262505	0.0562736	0.0272328	0.0430416	0.13311	0.292174	0.51076		0.0559966	0.0198122	0.0304156	0.0243637	0.0618114	0.104117	0.0915423		0.0533651	0.026878	0.0534788	0.047381	0.0697278	0.129753	0.117776		7.3125	0.0452041	0.0343213	0.0370424	0.0382621	0.0882162	0.175348	0.240026		0.0164669	0.0193368	0.014323	0.0122303	0.0390797	0.101983	0.234829			6.40665	0.0604405	0.0254802	0.0253251	0.0308841	0.0963215	0.178669
7.375	0.0264558	0.0547559	0.0287571	0.0440743	0.132455	0.289093	0.509237		0.0528585	0.0214951	0.0309117	0.025295	0.0603611	0.103459	0.092292		0.0492663	0.0322072	0.052955	0.0475777	0.0705786	0.130488	0.119582		7.375	0.0428602	0.0361527	0.0375413	0.0389823	0.0877982	0.174347	0.24037		0.0143197	0.0169778	0.013392	0.0119823	0.0390099	0.100288	0.233245			6.47071	0.0596527	0.0259669	0.0255747	0.0318524	0.096055	0.179737
7.4375	0.0265781	0.0523587	0.0296667	0.044472	0.13186	0.286258	0.507703		0.0500858	0.0230375	0.0311025	0.0252408	0.059079	0.103044	0.0932398		0.044169	0.0371364	0.0518882	0.0481641	0.0713852	0.130987	0.121432		7.4375	0.0402776	0.0375109	0.0375524	0.0392923	0.0874414	0.17343	0.240792		0.0122274	0.0146642	0.0124359	0.0123082	0.0389567	0.0987059	0.231581			6.53542	0.0585133	0.0266961	0.0256723	0.0325424	0.095662	0.180551
7.5	0.0263205	0.0492905	0.0298935	0.0443527	0.13138	0.283794	0.506115		0.0479283	0.0241793	0.030929	0.0243983	0.0579679	0.102813	0.094396		0.0384166	0.0414053	0.0503573	0.0490084	0.0721178	0.131267	0.123333		7.5	0.0375551	0.0382917	0.0370599	0.0392531	0.0871553	0.172625	0.241281		0.0108297	0.0128419	0.0115275	0.0130736	0.0389479	0.0973211	0.229809			6.60077	0.0572168	0.0273555	0.0256866	0.0327865	0.0952081	0.181111
7.5625	0.0254725	0.0457444	0.0294235	0.0438748	0.13108	0.281736	0.504433		0.0464755	0.0246855	0.0303675	0.0229955	0.057044	0.102675	0.0957145		0.0324341	0.0449164	0.0484373	0.0499811	0.0728129	0.131283	0.125243		7.5625	0.034794	0.0384488	0.0360761	0.0389505	0.086979	0.171898	0.241797		0.0106985	0.0119265	0.0107155	0.0141507	0.0389979	0.0961919	0.227929			6.66678	0.0560018	0.0277659	0.0256818	0.0325351	0.0947339	0.181438
7.625	0.0239414	0.0419359	0.0283165	0.0433766	0.131007	0.28007	0.502603		0.0456365	0.0244543	0.0293077	0.021341	0.0562987	0.102618	0.0971902		0.0267645	0.0476988	0.0462345	0.0509761	0.0734727	0.131013	0.127135		7.625	0.0321141	0.0380297	0.0346196	0.0385645	0.0869263	0.171234	0.242309		0.0117955	0.0121046	0.010071	0.0153924	0.0391293	0.0953179	0.225918			6.73345	0.0549735	0.0278224	0.0257375	0.0318464	0.0942124	0.181523
7.6875	0.021784	0.0381366	0.0266856	0.0431185	0.131096	0.27872	0.500543		0.0453315	0.0236361	0.0278064	0.0198253	0.0557062	0.102657	0.0988539		0.0220202	0.0497335	0.0438761	0.0518509	0.0740689	0.130472	0.128944		7.6875	0.0297119	0.0371688	0.0327894	0.0382649	0.0869569	0.170616	0.24278		0.0135275	0.0130756	0.00961775	0.0165553	0.0393124	0.0946482	0.223736			6.80078	0.0541545	0.0275028	0.0259821	0.0308368	0.0936422	0.181369
7.75	0.0190731	0.034671	0.0245637	0.0433339	0.131339	0.277602	0.498138		0.045315	0.0223917	0.026013	0.0188806	0.0552685	0.10272	0.100704		0.0188193	0.0510223	0.0415365	0.052487	0.074564	0.129666	0.130583		7.75	0.0277358	0.0360283	0.0307044	0.0382338	0.0870571	0.169996	0.243142		0.0152246	0.0143635	0.00940884	0.017374	0.039544	0.0941584	0.221338			6.86879	0.053623	0.0268754	0.0264808	0.0297734	0.0930355	0.180987
7.8125	0.016032	0.0318865	0.0220644	0.0441454	0.131759	0.276653	0.495384		0.0452419	0.0209715	0.0240482	0.0187413	0.0549726	0.102743	0.102657		0.017767	0.0517776	0.0393542	0.0527617	0.0749124	0.128552	0.132079		7.8125	0.026347	0.0348786	0.0284889	0.0385495	0.0872145	0.169316	0.243373		0.0163865	0.0156194	0.00946173	0.0176871	0.0398439	0.093848	0.218743			6.93748	0.0532929	0.0259868	0.027253	0.0290526	0.0923679	0.180392
7.875	0.0128533	0.0299261	0.019383	0.0456145	0.132339	0.275835	0.492417		0.0448163	0.0197639	0.0220479	0.0193473	0.054822	0.102703	0.104652		0.0187773	0.0523033	0.0374809	0.0525627	0.0750894	0.127157	0.133499		7.875	0.0254823	0.0339978	0.0263039	0.0391748	0.0874167	0.168565	0.243523		0.0170037	0.0166474	0.0097708	0.017519	0.0402018	0.0936997	0.216031			7.00685	0.0524694	0.0245003	0.0297805	0.0302929	0.090988	0.179123
7.9375	0.00970637	0.0287249	0.0167348	0.0477407	0.133089	0.275247	0.489522		0.0438697	0.019348	0.0201669	0.0204321	0.0547626	0.102633	0.106675		0.0209845	0.0528777	0.0359498	0.0518208	0.0750764	0.12562	0.134884		7.9375	0.0248535	0.0336502	0.0242838	0.0399978	0.0876428	0.167833	0.243694		0.0174072	0.017299	0.0102477	0.0170668	0.0406473	0.0937305	0.21336			7.07692	0.0516583	0.0261253	0.0314299	0.0320756	0.09037	0.178528
8	0.00678952	0.0280467	0.0142836	0.0503666	0.134013	0.275025	0.486862		0.0423062	0.0200653	0.018595	0.0215413	0.0547263	0.102621	0.108807		0.0234388	0.0538793	0.0346839	0.05052	0.0749581	0.124001	0.136201		8	0.0241782	0.0339971	0.0225208	0.0408093	0.0878993	0.167216	0.243957		0.0177699	0.0176749	0.0107518	0.0166868	0.0411973	0.0939753	0.210808			7.14769	0.050505	0.0280146	0.0331596	0.0339817	0.0897804	0.177891
8.0625	0.00439809	0.0275741	0.0121453	0.0531968	0.135114	0.275124	0.48444		0.0400335	0.0218012	0.0175234	0.0222817	0.0546463	0.102715	0.111038		0.0254627	0.055623	0.0335619	0.0487738	0.0747925	0.122294	0.137301		8.0625	0.0232981	0.0349994	0.0210768	0.0414174	0.0881844	0.166711	0.24426		0.017916	0.0180923	0.0111417	0.0167189	0.0418722	0.094397	0.208417			7.21917	0.0490337	0.0300759	0.0347688	0.0357079	0.0892336	0.177157
8.125	0.00297487	0.0270476	0.0104331	0.0559778	0.136386	0.27555	0.482148		0.0370709	0.0243101	0.0171207	0.0224083	0.0545266	0.102892	0.113177		0.0266685	0.0581021	0.0324951	0.0467192	0.0744899	0.120469	0.138061		8.125	0.0222381	0.0364866	0.0200163	0.0417018	0.0884674	0.166303	0.244462		0.0174745	0.0187695	0.0113125	0.0173381	0.042682	0.0950173	0.206218			7.29136	0.0472591	0.0322257	0.0360965	0.0371474	0.0887046	0.176308
8.1875	0.00269083	0.0262438	0.00917183	0.058501	0.137841	0.276299	0.479768		0.0336044	0.0271001	0.0172474	0.0217916	0.0544065	0.103071	0.115204		0.0267854	0.0610335	0.0314976	0.0445533	0.0741309	0.11857	0.138533		8.1875	0.0210269	0.0381258	0.0193056	0.0416153	0.0887929	0.16598	0.244502		0.0162414	0.0198433	0.0113043	0.0185302	0.0436071	0.095853	0.20408			7.36427	0.0452041	0.0343213	0.0370424	0.0382621	0.0882162	0.175348
8.25	0.00277582	0.0249765	0.0083791	0.0606537	0.139532	0.277175	0.477095		0.0298705	0.0297976	0.0177204	0.020402	0.0543227	0.103206	0.117096		0.0256917	0.0640182	0.030563	0.0425688	0.0737379	0.116585	0.138783		8.25	0.019446	0.0395974	0.0188875	0.0412082	0.0891975	0.165655	0.244325		0.0145872	0.0212859	0.0111379	0.0201603	0.0446587	0.0968103	0.201877			7.43792	0.0402776	0.0375109	0.0375524	0.0392923	0.0874414	0.17343
8.3125	0.00253839	0.0231748	0.00813671	0.0623234	0.141401	0.278011	0.474121		0.0261194	0.0321028	0.0184342	0.0182872	0.0542542	0.103305	0.118731		0.023607	0.0666077	0.0297037	0.0410517	0.0732075	0.1145	0.138799		8.3125	0.0174216	0.0406284	0.0187582	0.0405541	0.089621	0.165272	0.243884		0.0129503	0.0229373	0.0107872	0.0220223	0.0458335	0.0977954	0.199644			7.5123	0.0375551	0.0382917	0.0370599	0.0392531	0.0871553	0.172625
8.375	0.0019701	0.0209026	0.00836845	0.0633016	0.143314	0.278739	0.470962		0.0225622	0.0337743	0.019222	0.0155695	0.054136	0.103403	0.120031		0.0210122	0.0684017	0.0290054	0.0402657	0.0725376	0.112354	0.138571		8.375	0.0151815	0.0410262	0.0188653	0.0397123	0.089996	0.164832	0.243188		0.0114676	0.0245659	0.0103231	0.0238708	0.0470828	0.0987474	0.197475			7.58742	0.034794	0.0384488	0.0360761	0.0389505	0.086979	0.171898
8.4375	0.00196565	0.0183116	0.00894385	0.0634994	0.145221	0.279353	0.467811		0.0194562	0.0346232	0.0199398	0.0123524	0.0539722	0.103498	0.121033		0.0186186	0.069132	0.0285582	0.0403969	0.0718071	0.110197	0.138184		8.4375	0.0133468	0.0406889	0.0191473	0.0387496	0.0903335	0.164349	0.242342		0.00986528	0.0259475	0.00983118	0.0256132	0.0483635	0.0996524	0.195449			7.66329	0.0321141	0.0380297	0.0346196	0.0385645	0.0869263	0.171234
8.5	0.00342715	0.0155852	0.00972727	0.063024	0.147171	0.279904	0.464824		0.017053	0.0345257	0.0205292	0.00880378	0.0537731	0.103549	0.121746		0.0174823	0.0685481	0.0283998	0.0413665	0.0710751	0.107986	0.137666		8.5	0.0126541	0.039553	0.0195521	0.0377314	0.090673	0.163813	0.241412		0.00799369	0.026837	0.00937452	0.0272923	0.0496874	0.100562	0.193644			7.73993	0.0297119	0.0371688	0.0327894	0.0382649	0.0869569	0.170616
8.5625	0.00575382	0.0128811	0.0106069	0.0620716	0.149215	0.280451	0.462003		0.0154635	0.0334919	0.0209755	0.00534444	0.0535076	0.103636	0.122163		0.0185988	0.0665014	0.0284682	0.0429951	0.070401	0.105727	0.136948		8.5625	0.013272	0.0376248	0.0200169	0.0368037	0.0910412	0.163271	0.240371		0.00669704	0.027048	0.00896915	0.0288659	0.0510832	0.101486	0.192081			7.81733	0.026347	0.0348786	0.0284889	0.0385495	0.0872145	0.169316
8.625	0.00851384	0.0102926	0.011469	0.0608111	0.151316	0.280953	0.459246		0.014611	0.0316726	0.0211791	0.0029901	0.0532203	0.103741	0.122262		0.0221187	0.0630561	0.028688	0.0450509	0.0697885	0.103496	0.136001		8.625	0.0150812	0.0350071	0.0204454	0.036284	0.0914418	0.16273	0.23917		0.0068146	0.0265393	0.00863288	0.0298908	0.0525106	0.102384	0.190716			7.8955	0.0254823	0.0339978	0.0263039	0.0391748	0.0874167	0.168565
8.6875	0.0114091	0.00792778	0.0122018	0.0594609	0.153396	0.281343	0.456412		0.0143153	0.0292961	0.0209828	0.00393228	0.0528683	0.103851	0.122023		0.0271473	0.0583845	0.0290013	0.0472303	0.0692152	0.101334	0.134918		8.6875	0.0176239	0.0318695	0.0207287	0.0368745	0.0918266	0.162176	0.237784		0.00837457	0.0253266	0.00840265	0.0291769	0.0539438	0.103209	0.189447			7.97445	0.0248535	0.0336502	0.0242838	0.0399978	0.0876428	0.167833
8.75	0.014175	0.00588881	0.0127367	0.0582493	0.15538	0.281577	0.453403		0.0143763	0.0266731	0.0203911	0.00634147	0.0523989	0.103959	0.121365		0.032705	0.0526416	0.0292997	0.0492129	0.0687292	0.0991751	0.133768		8.75	0.0204188	0.0284012	0.0208092	0.0379345	0.0921694	0.16157	0.236178		0.0106407	0.0234242	0.00828944	0.0277309	0.0553476	0.103956	0.188224			8.0542	0.0241782	0.0339971	0.0225208	0.0408093	0.0878993	0.167216
8.8125	0.0165557	0.00425989	0.0130705	0.0573925	0.157248	0.281606	0.450212		0.0145369	0.0242353	0.0193968	0.00851008	0.0518744	0.104047	0.120292		0.0380687	0.0462198	0.0295388	0.0507243	0.0683096	0.0969745	0.132541		8.8125	0.0230538	0.024905	0.0206687	0.0388756	0.0924773	0.160876	0.234348		0.0130425	0.020988	0.00830751	0.0265078	0.0566917	0.104615	0.187044			8.13474	0.0222381	0.0364866	0.0200163	0.0417018	0.0884674	0.166303
8.875	0.0183609	0.00323372	0.0132773	0.0570617	0.15891	0.281351	0.446813		0.0146002	0.0224241	0.0180605	0.0101168	0.0512993	0.104107	0.118876		0.0426728	0.0395956	0.0296554	0.0515626	0.0679974	0.0947219	0.131193		8.875	0.0252113	0.0217511	0.020331	0.0395804	0.0927355	0.16006	0.232294		0.0152385	0.0181903	0.00842183	0.0256639	0.0579137	0.105146	0.185881			8.21609	0.0210269	0.0381258	0.0193056	0.0416153	0.0887929	0.16598
8.9375	0.0195045	0.00324034	0.0134989	0.0573749	0.160363	0.280777	0.443349		0.0145368	0.0215558	0.0165636	0.0110791	0.0507313	0.104137	0.117092		0.0460464	0.0331862	0.0296696	0.0516176	0.0678374	0.092451	0.129764		8.9375	0.0266959	0.0193274	0.0199107	0.0400238	0.0929773	0.159122	0.230068		0.0169411	0.0150968	0.00858925	0.0252317	0.0589814	0.105518	0.184815			8.29825	0.019446	0.0395974	0.0188875	0.0412082	0.0891975	0.165655
9	0.019972	0.00429162	0.0139043	0.058243	0.161655	0.279933	0.439994		0.0143587	0.0218458	0.0151051	0.0113754	0.0502647	0.104114	0.114932		0.0480098	0.0274038	0.0297394	0.0509088	0.0678835	0.0902471	0.128359		9	0.0274469	0.0178471	0.0195829	0.0401757	0.0932676	0.158098	0.227762		0.0180278	0.0120638	0.0088162	0.02521	0.0598765	0.10574	0.183921			8.38123	0.0151815	0.0410262	0.0188653	0.0397123	0.089996	0.164832
9.0625	0.0197995	0.00590969	0.0146105	0.0594564	0.162821	0.278881	0.436803		0.014075	0.0231783	0.0139284	0.0110409	0.0498902	0.104113	0.112508		0.0485064	0.0227284	0.0300494	0.049551	0.0681017	0.0881594	0.127105		9.0625	0.0274603	0.0172722	0.0195294	0.0400161	0.0936042	0.157051	0.225472		0.0184498	0.00984275	0.00911692	0.0255774	0.060631	0.105809	0.183163			8.46504	0.0133468	0.0406889	0.0191473	0.0387496	0.0903335	0.164349
9.125	0.0189899	0.00776364	0.0157842	0.0607578	0.163871	0.27772	0.433686		0.0136401	0.0250607	0.0133811	0.0101557	0.049521	0.104161	0.109907		0.047719	0.0195974	0.030723	0.0477097	0.0685013	0.086222	0.125989		9.125	0.026783	0.0174739	0.0199628	0.0395411	0.0939644	0.156034	0.223194		0.0183274	0.00884188	0.00939581	0.0262714	0.06128	0.105764	0.182468			8.54969	0.0126541	0.039553	0.0195521	0.0377314	0.090673	0.163813
9.1875	0.017702	0.00965888	0.0173891	0.0618969	0.164822	0.276463	0.430495		0.0131039	0.0269393	0.0138732	0.00890104	0.0491992	0.104166	0.107147		0.0460947	0.0180512	0.0317202	0.0456484	0.0691766	0.0844155	0.124908		9.1875	0.0256335	0.0182164	0.0209942	0.0388154	0.0943994	0.155015	0.22085		0.0178684	0.00864138	0.00945393	0.0271506	0.0618007	0.10564	0.181775			8.63519	0.0150812	0.0350071	0.0204454	0.036284	0.0914418	0.16273
9.25	0.016455	0.0114329	0.0191564	0.0626122	0.165601	0.274982	0.42718		0.0123944	0.0284805	0.0153898	0.00750574	0.0489969	0.104044	0.104249		0.0441443	0.0177649	0.0330307	0.0437416	0.0701187	0.0826929	0.123869		9.25	0.0243312	0.0192261	0.0225256	0.0379532	0.0949056	0.153906	0.218433		0.0172783	0.00861722	0.00929051	0.0280055	0.0621283	0.105397	0.181047			8.72154	0.0176239	0.0318695	0.0207287	0.0368745	0.0918266	0.162176
9.3125	0.0159196	0.0129229	0.0209431	0.0627703	0.166177	0.273124	0.423752		0.011403	0.0295687	0.0176232	0.00610342	0.048937	0.103748	0.101248		0.0425662	0.0184424	0.0345488	0.0423961	0.0712146	0.0809852	0.122906		9.3125	0.0232963	0.0203114	0.0243717	0.0370899	0.0954429	0.152619	0.215968		0.0168404	0.00847881	0.0089686	0.0287037	0.0622621	0.104979	0.180271			8.80876	0.0204188	0.0284012	0.0208092	0.0379345	0.0921694	0.16157
9.375	0.016514	0.0140304	0.022684	0.0622579	0.166506	0.27097	0.420322		0.0100297	0.0301319	0.0202645	0.00485352	0.0490595	0.103273	0.0981783		0.0420992	0.0196874	0.0359926	0.0419335	0.0724384	0.0793017	0.122037		9.375	0.022881	0.0212832	0.0263137	0.0363483	0.0960013	0.151182	0.213513		0.0169563	0.00816851	0.00846901	0.0291069	0.0621677	0.10443	0.179499			8.89685	0.0252113	0.0217511	0.020331	0.0395804	0.0927355	0.16006
9.4375	0.0183162	0.0147348	0.0242799	0.0610355	0.166664	0.268676	0.417015		0.00821854	0.0301543	0.0230677	0.00388801	0.0493994	0.102673	0.0951253		0.0432176	0.0211937	0.0371819	0.0424711	0.073822	0.0776873	0.121299		9.4375	0.0232508	0.0220276	0.0281765	0.0357982	0.0966286	0.149679	0.211146		0.0180138	0.00774348	0.00782247	0.0291523	0.0618699	0.103809	0.178767			8.98581	0.0266959	0.0193274	0.0199107	0.0400238	0.0929773	0.159122
9.5	0.0209628	0.0149988	0.0256673	0.0592367	0.166703	0.266334	0.413883		0.00604505	0.0298141	0.0257912	0.00323563	0.0498936	0.102027	0.0921486		0.0458248	0.0227801	0.0380231	0.0438127	0.0753331	0.0762254	0.120697		9.5	0.0242775	0.022531	0.0298272	0.0354283	0.09731	0.148196	0.20891		0.020096	0.00741079	0.00709809	0.0289267	0.0614277	0.103121	0.178085			9.07567	0.0274603	0.0172722	0.0195294	0.0400161	0.0936042	0.157051
9.5625	0.0239096	0.0147952	0.0269223	0.0569746	0.166662	0.263977	0.41093		0.00359517	0.0295044	0.0282551	0.00279615	0.0505037	0.101399	0.0892655		0.0494003	0.0242516	0.0384229	0.0455922	0.0769312	0.0749788	0.12012		9.5625	0.025635	0.0228504	0.0312001	0.035121	0.0980324	0.146785	0.206772		0.0229513	0.00745404	0.00629052	0.0285668	0.0608863	0.102347	0.177478			9.16643	0.026783	0.0174739	0.0199628	0.0395411	0.0939644	0.156034
9.625	0.026719	0.0141193	0.0282154	0.0543164	0.166584	0.261631	0.408144		0.000996152	0.0296188	0.0303071	0.00242916	0.0513232	0.100728	0.0865489		0.0532219	0.0253472	0.03828	0.0474143	0.0785634	0.073991	0.119567		9.625	0.026979	0.0230284	0.0322675	0.0347199	0.0988237	0.14545	0.204753		0.0261139	0.00800571	0.00531095	0.0281768	0.0602424	0.1015	0.176913			9.25809	0.0243312	0.0192261	0.0225256	0.0379532	0.0949056	0.153906
9.6875	0.0291172	0.0130071	0.0297143	0.0515756	0.16646	0.259301	0.405534		0.00172372	0.0304311	0.0319063	0.00215937	0.0524546	0.0998769	0.0841146		0.0565739	0.0257882	0.0375529	0.0489315	0.0802537	0.0732513	0.119091		9.6875	0.0291383	0.0230755	0.0330578	0.0342222	0.0997226	0.144143	0.202913		0.0274251	0.00902319	0.00404419	0.0277986	0.0594438	0.100615	0.176344			9.35067	0.0232963	0.0203114	0.0243717	0.0370899	0.0954429	0.152619
9.75	0.0308827	0.0115563	0.0315729	0.0492009	0.166261	0.256944	0.40306		0.00433211	0.0321522	0.0331445	0.00249144	0.05385	0.0989372	0.0818783		0.0588715	0.0254079	0.036339	0.049873	0.0819893	0.0726889	0.118599		9.75	0.0313621	0.0230388	0.0336855	0.0338551	0.1007	0.142857	0.201179		0.0272728	0.0105004	0.00242866	0.0271638	0.0584944	0.0996705	0.175795			9.44418	0.0232508	0.0220276	0.0281765	0.0357982	0.0966286	0.149679
9.8125	0.031939	0.0099037	0.0338978	0.0474829	0.166014	0.254573	0.400745		0.00674408	0.034617	0.0339782	0.00389043	0.0554458	0.0979661	0.0798356		0.0597316	0.024189	0.0348215	0.0501457	0.0837248	0.0722393	0.11798		9.8125	0.0328049	0.0229033	0.0342325	0.0338397	0.101728	0.141593	0.19952		0.0265044	0.0124067	0.000511681	0.025971	0.0574408	0.0986859	0.175306			9.53862	0.0242775	0.022531	0.0298272	0.0354283	0.09731	0.148196
9.875	0.0323102	0.00822062	0.0367313	0.0465535	0.165773	0.252323	0.398636		0.00879681	0.0375564	0.0343335	0.00605873	0.0572246	0.0969924	0.0780223		0.0591048	0.0221444	0.0332883	0.0497703	0.0853801	0.0718987	0.117187		9.875	0.0334039	0.0226405	0.0347843	0.0341275	0.102793	0.140405	0.197948		0.0251718	0.0146742	0.00176521	0.0243614	0.0563302	0.0977327	0.1749			9.63401	0.026979	0.0230284	0.0322675	0.0347199	0.0988237	0.14545
9.9375	0.0321274	0.00678559	0.0399369	0.0464973	0.165594	0.250274	0.396778		0.0103669	0.0406245	0.0341859	0.00866993	0.0591654	0.096068	0.0764797		0.057119	0.0194417	0.03203	0.0487864	0.0869533	0.0717277	0.116339		9.9375	0.0332044	0.0222839	0.0353843	0.0346512	0.103904	0.139357	0.196532		0.0233947	0.0170975	0.00408737	0.0225296	0.0552022	0.0968255	0.174559			9.73035	0.0291383	0.0230755	0.0330578	0.0342222	0.0997226	0.144143
10	0.0316186	0.00603414	0.0433265	0.0472687	0.165507	0.248446	0.395353		0.0114091	0.0434238	0.033598	0.0115277	0.0611695	0.0952222	0.0752531		0.0539005	0.0166078	0.0313885	0.0474676	0.0884096	0.0717452	0.115566		10	0.0323094	0.0220219	0.0361043	0.0354214	0.105029	0.138471	0.195391		0.0212541	0.0192738	0.0063514	0.0206927	0.0541176	0.0959618	0.174341			9.82765	0.0328049	0.0229033	0.0342325	0.0338397	0.101728	0.141593
10.0625	0.0311472	0.00643602	0.0466056	0.0485611	0.165471	0.246851	0.394474		0.0119728	0.0456325	0.0327141	0.0144334	0.0631938	0.0945478	0.0743207		0.0497305	0.0145456	0.0315199	0.0462017	0.0896703	0.0718748	0.114829		10.0625	0.0309501	0.0222047	0.0369466	0.0363987	0.106112	0.137758	0.194541		0.0188796	0.0206903	0.00838628	0.019059	0.0530838	0.0951553	0.174328			9.92593	0.0334039	0.0226405	0.0347843	0.0341275	0.102793	0.140405
10.125	0.0312151	0.00789026	0.0494884	0.0500008	0.165504	0.245483	0.393992		0.0120783	0.0470648	0.0317585	0.0172219	0.0652045	0.0940158	0.0736123		0.0450272	0.0144779	0.0323585	0.0454296	0.0906389	0.0721682	0.114023		10.125	0.0294402	0.0231443	0.0378684	0.0375508	0.107116	0.137222	0.193876		0.016546	0.020976	0.0100676	0.017753	0.0521404	0.0943905	0.17448			10.0252	0.0323094	0.0220219	0.0361043	0.0354214	0.105029	0.138471
10.1875	0.0322014	0.00993893	0.0517868	0.0512459	0.165663	0.244441	0.393818		0.0118078	0.047621	0.0309637	0.019725	0.0671989	0.0935939	0.0731524		0.0404937	0.0168999	0.0337249	0.0454355	0.0913631	0.0727341	0.113135		10.1875	0.0281676	0.02482	0.0388251	0.0388021	0.108075	0.136923	0.193369		0.0147622	0.0200507	0.0113097	0.0167748	0.0513151	0.0936957	0.174742			10.1254	0.0294402	0.0231443	0.0378684	0.0375508	0.107116	0.137222
10.25	0.0342207	0.0123273	0.0533539	0.0520853	0.165907	0.243708	0.393932		0.0114961	0.0472072	0.0304819	0.021807	0.0691259	0.0932865	0.0729532		0.036939	0.0209834	0.035314	0.046316	0.0918492	0.0735277	0.112074		10.25	0.0275519	0.0268393	0.0397166	0.0400694	0.108961	0.136841	0.192987		0.0139711	0.0181624	0.0120549	0.0160766	0.050609	0.0930756	0.17512			10.2267	0.0281676	0.02482	0.0388251	0.0388021	0.108075	0.136923
10.3125	0.0370688	0.0148991	0.0540502	0.0524194	0.166161	0.243266	0.394281		0.0116034	0.0457444	0.0304282	0.0233558	0.0708862	0.093108	0.0729682		0.0349279	0.0255461	0.0368838	0.0480126	0.0921196	0.0745204	0.110903		10.3125	0.0278667	0.0287298	0.0404541	0.0412626	0.109722	0.136965	0.192718		0.014125	0.0156672	0.012209	0.0156635	0.0500171	0.0925275	0.175587			10.329	0.0278667	0.0287298	0.0404541	0.0412626	0.109722	0.136965
10.375	0.0404586	0.0174956	0.0537912	0.0521674	0.166396	0.243104	0.3949		0.0126181	0.0433541	0.0309052	0.0243202	0.0723473	0.093061	0.073116		0.0345524	0.0297622	0.0382776	0.0502845	0.0921399	0.0755775	0.109705		10.375	0.0292097	0.030204	0.0409913	0.0422574	0.110294	0.137248	0.192574		0.0146691	0.0129349	0.0116819	0.0155625	0.049583	0.0920904	0.176172			10.4323	0.0292097	0.030204	0.0409913	0.0422574	0.110294	0.137248
10.4375	0.0440593	0.0199795	0.052714	0.0512714	0.166662	0.243248	0.395881		0.0147196	0.0402319	0.0319351	0.0246511	0.073374	0.0931768	0.0733354		0.035273	0.0330979	0.0393619	0.0528547	0.0918794	0.0765749	0.10848		10.4375	0.0313506	0.0311031	0.041337	0.0429258	0.110638	0.137667	0.192565		0.015058	0.0102725	0.0105293	0.0158461	0.0493921	0.0918125	0.176951			10.5366	0.0338471	0.0313549	0.0414737	0.0431767	0.110732	0.138281
10.5	0.0475638	0.0221972	0.0509273	0.0497707	0.16695	0.243735	0.397219		0.0176318	0.0366545	0.0334109	0.0243868	0.0739281	0.0934901	0.0736255		0.0363456	0.035213	0.0400827	0.0553727	0.0913184	0.0776186	0.107252		10.5	0.0338471	0.0313549	0.0414737	0.0431767	0.110732	0.138281	0.192699		0.0151216	0.00796347	0.00884063	0.0165119	0.0494565	0.0916698	0.177916			10.6419	0.0384328	0.0301106	0.0409783	0.0424717	0.110145	0.140143
10.5625	0.0507048	0.024071	0.0484522	0.0479183	0.167147	0.244555	0.398913		0.0209764	0.0328954	0.0351152	0.0235807	0.0740822	0.0940371	0.0740258		0.0372195	0.0359866	0.0404512	0.0575426	0.0904625	0.0788037	0.106095		10.5625	0.0363002	0.0309843	0.0413396	0.0430139	0.110564	0.139132	0.193011		0.0148855	0.00618342	0.00671272	0.0175041	0.0496823	0.0916161	0.179036			10.7484	0.0400441	0.0288892	0.0404731	0.0416527	0.109497	0.141249
10.625	0.0533072	0.0255669	0.045546	0.045919	0.167252	0.245596	0.400861		0.0245121	0.0292287	0.0368773	0.0223561	0.073872	0.0948352	0.0745633		0.0374789	0.035536	0.0405116	0.05914	0.0893117	0.0799978	0.105185		10.625	0.0384328	0.0301106	0.0409783	0.0424717	0.110145	0.140143	0.193536		0.0144212	0.00504271	0.00435313	0.0186327	0.0500545	0.0916258	0.1802			10.8558	0.0414171	0.0258164	0.0394425	0.0399249	0.107431	0.143608
10.6875	0.0552952	0.0266172	0.0425234	0.044008	0.167352	0.246801	0.402947		0.0280344	0.0259669	0.03855	0.0209132	0.0732657	0.0958162	0.0751716		0.0368027	0.0340833	0.0403458	0.060037	0.087874	0.0811307	0.104462		10.6875	0.0400441	0.0288892	0.0404731	0.0416527	0.109497	0.141249	0.194193		0.0139165	0.00451	0.00198978	0.019668	0.0506335	0.091705	0.181378			10.9644	0.0406913	0.0231708	0.0390001	0.0391476	0.104224	0.14613
10.75	0.056637	0.027189	0.0396863	0.042481	0.167441	0.248129	0.405056		0.0313134	0.0233181	0.0399848	0.0195568	0.0721798	0.0969247	0.0757833		0.0351635	0.0317495	0.0400898	0.0601893	0.0862115	0.0821862	0.103885		10.75	0.041038	0.0274189	0.0399203	0.0407424	0.108611	0.142413	0.194908		0.0136456	0.00422042	0.000209346	0.020372	0.0514291	0.0918484	0.182535			11.074	0.0390681	0.0227472	0.039391	0.0396042	0.100105	0.148545
10.8125	0.0573242	0.0273516	0.0373566	0.0415888	0.167415	0.249596	0.407093		0.0341696	0.021358	0.0410389	0.0185644	0.0705704	0.098108	0.0763794		0.0327575	0.0287395	0.039932	0.0596215	0.0843076	0.0831207	0.103498		10.8125	0.0414171	0.0258164	0.0394425	0.0399249	0.107431	0.143608	0.195657		0.013794	0.00392295	0.00188935	0.0205791	0.0523999	0.0920937	0.18361			11.1848	0.0383894	0.0235412	0.0397244	0.040051	0.0977416	0.149702
10.875	0.0574034	0.0272889	0.0357561	0.0414838	0.167233	0.251204	0.409033		0.0365331	0.0201209	0.0415866	0.0181978	0.0684257	0.0994102	0.0769343		0.0298255	0.0255336	0.0400236	0.0584146	0.0822282	0.0839787	0.103357		10.875	0.041254	0.0243145	0.0391221	0.0393654	0.105962	0.144864	0.196441		0.0143823	0.00373627	0.00301802	0.0201919	0.053509	0.0924158	0.184583			11.2966	0.0378455	0.0260863	0.0404037	0.0409197	0.0925531	0.151712
10.9375	0.0570112	0.0272926	0.0349571	0.0422242	0.166859	0.252796	0.410952		0.0383463	0.0195231	0.0416166	0.0185181	0.0657828	0.100816	0.0774396		0.0267163	0.0226967	0.0404264	0.0567005	0.080031	0.0847775	0.103442		10.9375	0.0406913	0.0231708	0.0390001	0.0391476	0.104224	0.14613	0.197278		0.015283	0.00390636	0.0035515	0.0192762	0.0547092	0.0927231	0.185503			11.4096	0.0387152	0.0281628	0.0410108	0.0416009	0.0870779	0.153183
11	0.0563633	0.0276803	0.034839	0.0437683	0.166293	0.254221	0.412916		0.0395391	0.0193053	0.0411975	0.0194119	0.0627419	0.10232	0.0778303		0.023785	0.0208255	0.0412946	0.0546125	0.0777507	0.0854922	0.103793		11	0.0398958	0.0226037	0.0391104	0.0392642	0.102262	0.147344	0.19818		0.0162921	0.00446167	0.00369942	0.0180273	0.055958	0.0929395	0.186419			11.5237	0.0414986	0.0284983	0.041433	0.0419085	0.0816829	0.154151
11.0625	0.0557183	0.0287575	0.0351517	0.0458256	0.165579	0.255553	0.414859		0.0400913	0.0192434	0.0403434	0.0206204	0.0593147	0.103966	0.0781641		0.0213948	0.0202408	0.0426778	0.0523666	0.0754193	0.086115	0.10438		11.0625	0.0390681	0.0227472	0.039391	0.0396042	0.100105	0.148545	0.199134		0.0171846	0.00522887	0.00385242	0.0167626	0.0572719	0.0931008	0.187282			11.6389	0.0460915	0.0268157	0.041215	0.0413688	0.0768457	0.15474
11.125	0.0553045	0.0305675	0.0356872	0.048072	0.164728	0.256913	0.416661		0.040118	0.0191611	0.0390796	0.0218623	0.0554666	0.105596	0.0785337		0.0197456	0.0208948	0.0444065	0.0502189	0.0730308	0.0865977	0.105223		11.125	0.0383894	0.0235412	0.0397244	0.040051	0.0977416	0.149702	0.200139		0.0178424	0.00614644	0.00439528	0.0157885	0.0586725	0.0933318	0.187987			11.7553	0.0507355	0.0244159	0.0400491	0.0400664	0.0732883	0.154687
11.1875	0.0552822	0.0329681	0.0363153	0.0502295	0.163741	0.258228	0.418227		0.0398189	0.0189199	0.0375743	0.0229377	0.0512527	0.107172	0.0789126		0.0187723	0.0223633	0.0463202	0.0483488	0.0706208	0.086906	0.106308		11.1875	0.0379578	0.0247505	0.04007	0.0405053	0.0952047	0.150768	0.201149		0.0183259	0.00732201	0.00544938	0.0152431	0.0601388	0.0936123	0.188493			11.8729	0.0523799	0.0236825	0.0392141	0.0393456	0.0723008	0.154453
11.25	0.0558803	0.0357876	0.036892	0.0521201	0.162636	0.259389	0.419474		0.0394282	0.0184779	0.0360321	0.0237176	0.046757	0.108677	0.0792197		0.0182281	0.0239933	0.0482872	0.0469213	0.0682663	0.0870714	0.10755		11.25	0.0378455	0.0260863	0.0404037	0.0409197	0.0925531	0.151712	0.202081		0.018876	0.00884261	0.00684076	0.0151225	0.061639	0.0938741	0.1888			11.9916	0.0535296	0.0237819	0.0374647	0.0384599	0.0721648	0.153681
11.3125	0.057146	0.0387689	0.0373053	0.0536264	0.161418	0.260307	0.420353		0.0391494	0.0178428	0.0346781	0.0241254	0.0420259	0.110078	0.0793996		0.0179782	0.0252469	0.0501657	0.0460832	0.0660384	0.0871623	0.108876		11.3125	0.0380912	0.0272862	0.0407164	0.0412783	0.0898274	0.152516	0.202876		0.0196053	0.010611	0.00828812	0.0153262	0.063151	0.0940505	0.188916			12.1115	0.051897	0.025113	0.0362701	0.0389002	0.0731319	0.152728
11.375	0.0588796	0.0415925	0.0375273	0.054738	0.160047	0.260959	0.420896		0.0391606	0.0170869	0.0336941	0.0241808	0.0371457	0.111387	0.0794827		0.0181053	0.0258089	0.0518109	0.0458838	0.0640412	0.0872015	0.110333		11.375	0.0387152	0.0281628	0.0410108	0.0416009	0.0870779	0.153183	0.203571		0.0203908	0.0124212	0.00954753	0.0157224	0.0646081	0.0941175	0.18884			12.2326	0.0482233	0.0265714	0.0358358	0.0407301	0.0744137	0.151815
11.4375	0.0609073	0.04402	0.0375379	0.0553404	0.158522	0.261375	0.421141		0.039645	0.0161155	0.0331776	0.0239648	0.0321881	0.112612	0.0794818		0.0189145	0.0256323	0.0530902	0.0462157	0.0623482	0.087149	0.111916		11.4375	0.0398223	0.0285892	0.0412686	0.0418403	0.0843528	0.153712	0.20418		0.020997	0.0141853	0.0104674	0.0161389	0.065979	0.0941038	0.188592			12.355	0.0439745	0.027542	0.0353208	0.0433942	0.0756186	0.150737
11.5	0.0630175	0.0458294	0.0373045	0.0554134	0.156817	0.261595	0.421126		0.040723	0.0148686	0.0331802	0.0234747	0.0272496	0.113849	0.079436		0.0207552	0.0247968	0.0538142	0.0468373	0.0609821	0.0870082	0.113541		11.5	0.0414986	0.0284983	0.041433	0.0419085	0.0816829	0.154151	0.204701		0.0211418	0.0158088	0.0109189	0.01653	0.0672184	0.0940125	0.188204			12.4785	0.0411166	0.0287561	0.0396577	0.046278	0.0765783	0.149697
11.5625	0.0649106	0.0468864	0.0368951	0.055096	0.155	0.261604	0.420886		0.0422486	0.0134019	0.0335509	0.022715	0.0224864	0.115096	0.0793867		0.023807	0.023341	0.053846	0.0474646	0.0599422	0.086845	0.11515		11.5625	0.0436554	0.0278764	0.0414307	0.0417585	0.0791428	0.154515	0.205141		0.0205879	0.0171969	0.0108812	0.0169279	0.0683114	0.0938114	0.187695			12.6033	0.0406981	0.0306448	0.0425547	0.0484237	0.077421	0.149078
11.625	0.0663435	0.0472346	0.0364113	0.0545589	0.153231	0.261349	0.420461		0.0439736	0.0118069	0.0340438	0.0217115	0.0180814	0.116219	0.079312		0.0279573	0.0214057	0.0531899	0.047836	0.0592249	0.086652	0.116719		11.625	0.0460915	0.0268157	0.041215	0.0413688	0.0768457	0.15474	0.205498		0.0192805	0.018323	0.0104379	0.0173524	0.0692763	0.0935021	0.187101			12.7293	0.0415006	0.0326698	0.0432746	0.0490988	0.0783315	0.148829
11.6875	0.0671471	0.0469376	0.0359279	0.0540297	0.151477	0.260811	0.419751		0.0456367	0.0103213	0.0343641	0.020543	0.0142989	0.117197	0.0791709		0.0328522	0.0194343	0.051924	0.0477528	0.0588042	0.0863829	0.118168		11.6875	0.0485453	0.0255644	0.0407386	0.0407752	0.07486	0.154797	0.205697		0.0173315	0.0190623	0.00971827	0.0178004	0.0699842	0.0930946	0.186399			12.8566	0.0418545	0.0339473	0.04286	0.0488924	0.0794486	0.148692
11.75	0.0672061	0.0459761	0.0356256	0.0537498	0.149625	0.259985	0.418695		0.0469387	0.00930195	0.034269	0.0193215	0.0115483	0.118095	0.0790104		0.0380618	0.0179698	0.0502527	0.0471279	0.0586919	0.0859804	0.119495		11.75	0.0507355	0.0244159	0.0400491	0.0400664	0.0732883	0.154687	0.205733		0.0149386	0.019168	0.00886257	0.0182682	0.0701859	0.0925938	0.185537			12.9852	0.0410541	0.0337412	0.0431698	0.0489751	0.0807489	0.148684
11.8125	0.0664008	0.0444823	0.0357626	0.0539632	0.147676	0.258913	0.417305		0.0476056	0.00911346	0.0335228	0.0181377	0.0103765	0.118961	0.078876		0.0431334	0.0174517	0.0483567	0.045936	0.0588502	0.085485	0.120675		11.8125	0.0523799	0.0236825	0.0392141	0.0393456	0.0723008	0.154453	0.205618		0.0123466	0.0184893	0.0079966	0.0188	0.0696308	0.0920003	0.184513			13.115	0.0395484	0.0324066	0.0453126	0.0501718	0.0820082	0.149007
11.875	0.0648414	0.0426801	0.0365593	0.0549056	0.145693	0.257589	0.415617		0.0473948	0.00991287	0.0319266	0.0171896	0.0109618	0.119733	0.0788116		0.0477384	0.0179276	0.0464736	0.0442275	0.0593028	0.0850235	0.121649		11.875	0.0533249	0.0235069	0.0383198	0.0387742	0.0719858	0.154115	0.205359		0.00997509	0.0170813	0.00743159	0.0194404	0.068255	0.091276	0.183344			13.2462	0.0388553	0.0313779	0.0488967	0.0524827	0.0833268	0.149457
11.9375	0.0627173	0.040836	0.0381519	0.0566223	0.143648	0.256007	0.413747		0.0461855	0.0113801	0.0293678	0.0167341	0.01277	0.120412	0.0788087		0.051686	0.0191297	0.0448744	0.0420232	0.0600766	0.0846229	0.122468		11.9375	0.0535296	0.0237819	0.0374647	0.0384599	0.0721648	0.153681	0.205008		0.00841868	0.0152691	0.00777609	0.0201815	0.0662709	0.090406	0.182087			13.3787	0.0358156	0.0315316	0.0528691	0.0554544	0.0850585	0.150123
12	0.060198	0.0391912	0.0405768	0.0590138	0.141617	0.254216	0.411856		0.0440087	0.0131196	0.0258993	0.0170257	0.0150932	0.121044	0.0788331		0.0548501	0.0207621	0.0437987	0.0394352	0.061053	0.0843184	0.123223		12	0.0530189	0.0243576	0.0367583	0.0384915	0.0725878	0.153193	0.204637		0.00824855	0.0134025	0.00954114	0.0210099	0.0640459	0.0893948	0.180824			13.5124	0.0324215	0.0315583	0.0523981	0.0563314	0.0857586	0.150609
12.0625	0.0575148	0.0380506	0.0437071	0.0618793	0.139697	0.252367	0.409991		0.0409536	0.0148141	0.0217143	0.018117	0.0175014	0.121677	0.0788933		0.0572226	0.0224741	0.043389	0.0367043	0.0621972	0.0841414	0.123924		12.0625	0.051897	0.025113	0.0362701	0.0389002	0.0731319	0.152728	0.204269		0.00947838	0.0118409	0.0126067	0.0219636	0.0618275	0.0883068	0.179577			13.6476	0.0293873	0.0314844	0.0491554	0.0561876	0.0862634	0.151255
12.125	0.0549011	0.0375738	0.0472305	0.0650046	0.137921	0.250527	0.408045		0.0371777	0.0161965	0.0170115	0.0199449	0.0198257	0.122333	0.0790921		0.0586657	0.0239108	0.0437519	0.034068	0.0635403	0.0839993	0.124536		12.125	0.0502482	0.0258937	0.035998	0.0396725	0.0737622	0.152286	0.203891		0.0114748	0.0108257	0.0165345	0.0230467	0.0597073	0.0872111	0.178256			13.784	0.028195	0.0316701	0.0440774	0.0550839	0.0862451	0.151998
12.1875	0.0525762	0.0377582	0.0508417	0.0681245	0.13624	0.248603	0.405961		0.0329088	0.0170972	0.0119236	0.0222952	0.0219725	0.123014	0.0793554		0.059185	0.0248589	0.0447422	0.0317704	0.0650286	0.0838291	0.125003		12.1875	0.0482233	0.0265714	0.0358358	0.0407301	0.0744137	0.151815	0.20344		0.0136683	0.0104364	0.020932	0.0241927	0.0577089	0.0860798	0.176867			13.9219	0.0292243	0.0324432	0.0389605	0.0537929	0.0856986	0.152694
12.25	0.0507297	0.0383496	0.0542183	0.0710065	0.134641	0.246552	0.40369		0.0284831	0.0174728	0.00662054	0.0249402	0.0238581	0.123633	0.0796054		0.0589375	0.0254686	0.046052	0.0300361	0.0666262	0.0837012	0.125335		12.25	0.0460501	0.027097	0.0356303	0.0419943	0.0750416	0.151296	0.202877		0.0157573	0.0105332	0.0254528	0.0252542	0.0558687	0.0848765	0.175406			14.0611	0.0317526	0.0333728	0.0356063	0.0532948	0.084755	0.153464
12.3125	0.0494684	0.039149	0.0571304	0.0734718	0.133103	0.244343	0.401267		0.0243666	0.0174071	0.00145347	0.0276448	0.0254782	0.124167	0.0798531		0.0580885	0.0260697	0.0473786	0.0290659	0.0682751	0.0837008	0.125567		12.3125	0.0439745	0.027542	0.0353208	0.0433942	0.0756186	0.150737	0.202229		0.0175194	0.0109455	0.0297325	0.0260577	0.0541867	0.0835522	0.17388			14.2017	0.0338691	0.0333055	0.0347045	0.0531055	0.0831694	0.155009
12.375	0.0487949	0.0400738	0.0594251	0.0754659	0.131666	0.242023	0.398774		0.0210843	0.0170007	0.00398635	0.0301976	0.026818	0.124635	0.0801684		0.05692	0.0270829	0.0485148	0.0289272	0.0698936	0.0839118	0.125718		12.375	0.0422664	0.0280525	0.0373088	0.0448636	0.0761259	0.15019	0.201554		0.0187887	0.0115671	0.0293691	0.02651	0.0527011	0.0820951	0.17231			14.3437	0.0329092	0.03213	0.0348774	0.0525126	0.0820925	0.155899
12.4375	0.0485473	0.0409056	0.0610188	0.0769656	0.130365	0.239676	0.396271		0.0190143	0.0164399	0.00856477	0.0323992	0.0278833	0.125049	0.0805302		0.0557882	0.0289227	0.0493894	0.029469	0.0714868	0.0843671	0.125796		12.4375	0.0411166	0.0287561	0.0396577	0.046278	0.0765783	0.149697	0.200866		0.0194805	0.0122337	0.0275479	0.0266166	0.0514301	0.0805351	0.170733			14.4872	0.0306184	0.0302207	0.0339839	0.0509005	0.0810602	0.156535
12.5	0.0484872	0.0413391	0.0618141	0.0779036	0.129209	0.237364	0.393773		0.0182498	0.0158714	0.0124152	0.0340757	0.0286931	0.125516	0.0808914		0.0551527	0.0317278	0.0500117	0.0305592	0.0730897	0.0850828	0.125794		12.5	0.0406299	0.0296461	0.0414137	0.0475128	0.0769973	0.149321	0.200153		0.0196662	0.0128609	0.0257974	0.0263779	0.0503719	0.0788823	0.169176			14.632	0.0278661	0.0270434	0.0316432	0.0448784	0.080294	0.156722
12.5625	0.0483019	0.0411673	0.0617084	0.0782141	0.128288	0.235173	0.391292		0.0183868	0.0153287	0.0155507	0.0350758	0.0292755	0.126015	0.0812517		0.0554057	0.0354384	0.0504049	0.0319811	0.0746993	0.0860474	0.125764		12.5625	0.0406981	0.0306448	0.0425547	0.0484237	0.077421	0.149078	0.199436		0.0196459	0.0135699	0.0240594	0.0258456	0.0495625	0.0771916	0.167636			14.7784	0.0274552	0.0269722	0.0321339	0.039344	0.0803128	0.156519
12.625	0.047793	0.0403136	0.0608247	0.0779619	0.127703	0.233031	0.388854		0.0187455	0.0149155	0.0180719	0.03531	0.0296229	0.126519	0.0816248		0.0566806	0.03985	0.0505286	0.0335365	0.0762685	0.0872374	0.1258		12.625	0.041073	0.0316931	0.0431417	0.0489361	0.0778647	0.148929	0.198759		0.0198403	0.0145316	0.0223131	0.0251527	0.0490593	0.075436	0.166101			14.9261	0.0278031	0.0275033	0.033289	0.0343562	0.0807138	0.155742
12.6875	0.0468053	0.0387317	0.0594439	0.0773301	0.127367	0.230925	0.386405		0.0187103	0.014641	0.0199588	0.0349015	0.0298358	0.126987	0.0819481		0.0589861	0.0446368	0.0504212	0.0350649	0.0777913	0.0885753	0.125915		12.6875	0.0415006	0.0326698	0.0432746	0.0490988	0.0783315	0.148829	0.19809		0.0206553	0.0158901	0.0206899	0.0244491	0.0487681	0.0736458	0.164561			15.0754	0.0300571	0.0269406	0.0345375	0.030278	0.0819689	0.153949
12.75	0.0452228	0.0364753	0.0577512	0.0765803	0.127206	0.228878	0.383859		0.0179633	0.0144718	0.0212879	0.0340747	0.0300904	0.127332	0.082167		0.0621752	0.0494346	0.0502636	0.0364475	0.0792795	0.0900796	0.125995		12.75	0.0417871	0.0334606	0.0431009	0.0490342	0.0788587	0.148763	0.19734		0.0223053	0.0176753	0.019258	0.0238852	0.0485594	0.0718381	0.16301			15.2262	0.0320052	0.0256555	0.0343342	0.0292977	0.0831656	0.152533
12.8125	0.0430345	0.0335995	0.055978	0.075983	0.127239	0.226805	0.381166		0.0165072	0.0143198	0.0223619	0.0331421	0.0304537	0.127478	0.082283		0.0660217	0.0539224	0.0502401	0.0375521	0.0806532	0.091792	0.12598		12.8125	0.0418545	0.0339473	0.04286	0.0488924	0.0794486	0.148692	0.196476		0.0247783	0.0198036	0.0179822	0.0235645	0.0484038	0.0699619	0.161431			15.3784	0.0326586	0.0258395	0.0317653	0.0301985	0.0846856	0.14956
12.875	0.040309	0.0302502	0.0544404	0.0757446	0.127509	0.2247	0.378416		0.0144146	0.0140932	0.023556	0.0325085	0.030922	0.127476	0.0822592		0.0701298	0.0577937	0.0504573	0.0382453	0.0818574	0.0937743	0.125919		12.875	0.0416178	0.0340457	0.0428179	0.0488328	0.0800963	0.14865	0.195531		0.0278806	0.0220961	0.0167998	0.0234822	0.0483178	0.067983	0.15988			15.5322	0.0311455	0.0267328	0.0292396	0.0327242	0.0854489	0.147192
12.9375	0.0370886	0.0266645	0.053421	0.0759585	0.127975	0.222706	0.37568		0.0119823	0.0137525	0.0251313	0.0325343	0.0313845	0.127352	0.0821276		0.0740912	0.0608067	0.050957	0.0384324	0.0828874	0.095995	0.125819		12.9375	0.0410541	0.0337412	0.0431698	0.0489751	0.0807489	0.148684	0.194542		0.0312438	0.0243122	0.0156703	0.0235537	0.0483306	0.0659942	0.158384			15.6875	0.0282875	0.0266959	0.0259448	0.0367562	0.0863111	0.144148
13	0.0335135	0.0232102	0.0530527	0.0767351	0.128596	0.220904	0.372986		0.00982043	0.0133853	0.0271721	0.0334613	0.0317909	0.127181	0.0819059		0.0774621	0.0628138	0.0517288	0.0380186	0.0837666	0.0983433	0.125629		13	0.0402654	0.0331364	0.0439845	0.049405	0.0813845	0.148809	0.193507		0.0343226	0.0261666	0.014575	0.023778	0.0484465	0.0640792	0.156964			15.8444	0.027511	0.0263109	0.0237572	0.038828	0.0864547	0.142241
13.0625	0.0296978	0.0203527	0.0533277	0.0780725	0.129371	0.219296	0.370438		0.0090391	0.0130774	0.0297906	0.0354583	0.0321661	0.126923	0.0815447		0.0799082	0.0637898	0.0528195	0.0369847	0.0844874	0.100803	0.125307		13.0625	0.0395484	0.0324066	0.0453126	0.0501718	0.0820082	0.149007	0.19243		0.036447	0.027421	0.0134449	0.0241748	0.0486499	0.062257	0.155705			16.0028	0.0287512	0.0269177	0.0186365	0.0406264	0.0860961	0.13953
13.125	0.0258557	0.0185617	0.0541307	0.0798185	0.130345	0.217833	0.368061		0.0103642	0.0129825	0.0328145	0.0384806	0.032641	0.126547	0.081143		0.0812709	0.0637357	0.0542008	0.0354774	0.0850088	0.103325	0.12485		13.125	0.0391636	0.03176	0.0470487	0.0512588	0.0826648	0.149235	0.191351		0.0372796	0.027832	0.0123272	0.024779	0.048894	0.0605312	0.154587			16.1629	0.0309041	0.0285196	0.0147557	0.0411662	0.0857034	0.138166
13.1875	0.0221678	0.0180756	0.0551592	0.0817008	0.131432	0.216463	0.365776		0.0130373	0.01345	0.0358713	0.0420657	0.0332681	0.126016	0.0807938		0.0813607	0.062608	0.0556597	0.0336816	0.0852807	0.105891	0.124239		13.1875	0.0388553	0.0313779	0.0488967	0.0524827	0.0833268	0.149457	0.19027		0.0370928	0.0271448	0.0112831	0.0256485	0.0491109	0.058895	0.153537			16.3245	0.031329	0.0317218	0.0116563	0.0426033	0.0855037	0.136997
13.25	0.0187087	0.0187908	0.0561548	0.0834298	0.132668	0.21516	0.363459		0.015944	0.0145941	0.0387307	0.0456919	0.0339189	0.125347	0.0804147		0.0800638	0.0605104	0.0569485	0.0318485	0.0852837	0.108512	0.123416		13.25	0.0382388	0.0312984	0.0506113	0.0536567	0.0839569	0.149673	0.189096		0.0362478	0.0253852	0.0102966	0.0266971	0.049388	0.0573348	0.152525			16.4877	0.0291032	0.034355	0.0145411	0.0443845	0.085715	0.136482
13.3125	0.0156128	0.0202133	0.0569393	0.0847842	0.134004	0.213932	0.361065		0.0185033	0.0162953	0.0411385	0.0490007	0.0345604	0.124576	0.0799663		0.0775054	0.0577124	0.05794	0.0302346	0.0850604	0.111194	0.122364		13.3125	0.0372072	0.031407	0.0520059	0.0546731	0.0845417	0.149901	0.187798		0.0349292	0.0228652	0.00942474	0.0277137	0.049724	0.0558551	0.151543			16.6526	0.0273676	0.0347607	0.0201055	0.0462766	0.0866493	0.136123
13.375	0.0130472	0.0217221	0.0572861	0.0855116	0.135384	0.212741	0.358595		0.0204137	0.0183201	0.0428193	0.0517033	0.0351784	0.123709	0.079517		0.0739859	0.0545526	0.0585019	0.0291484	0.084613	0.113919	0.121115		13.375	0.0358156	0.0315316	0.0528691	0.0554544	0.0850585	0.150123	0.186409		0.033261	0.0200092	0.00872459	0.0283682	0.0501044	0.0544494	0.150561			16.8191	0.0303536	0.0298434	0.0211419	0.0452654	0.088016	0.135979
13.4375	0.0110845	0.0228189	0.0570466	0.0854279	0.13673	0.211623	0.356164		0.0214939	0.0204369	0.0435876	0.0536332	0.0357234	0.12273	0.0790544		0.0699205	0.0514691	0.0583906	0.0289446	0.0839158	0.116684	0.119715		13.4375	0.0341663	0.031575	0.0530083	0.0560019	0.0854564	0.150346	0.184978		0.0313984	0.0172699	0.00818615	0.028316	0.0505209	0.0531537	0.149639			16.9873	0.0308956	0.0268082	0.0216811	0.0438776	0.0889239	0.1355
13.5	0.0097118	0.0232705	0.0562182	0.0844567	0.138036	0.210721	0.353896		0.0217069	0.0225088	0.0434088	0.0547912	0.0362498	0.12162	0.0785753		0.0658458	0.0488955	0.0575673	0.0297463	0.0829904	0.119487	0.118221		13.5	0.0324215	0.0315583	0.0523981	0.0563314	0.0857586	0.150609	0.183564		0.0295611	0.0150193	0.00781414	0.0273877	0.0509493	0.0520693	0.148838			17.1572	0.0279014	0.02991	0.0250333	0.0437026	0.0901302	0.134138
13.5625	0.00886271	0.0230731	0.0548606	0.0826957	0.139328	0.210037	0.351901		0.0210908	0.0243971	0.0422442	0.0552136	0.0368768	0.120468	0.0781506		0.0623487	0.0470732	0.0561755	0.0312986	0.0818799	0.12226	0.116603		13.5625	0.0307674	0.0315144	0.0510934	0.0564026	0.0860283	0.150922	0.182218		0.0280252	0.0134906	0.0076918	0.0257192	0.0513515	0.051203	0.148202			17.3288	0.0214778	0.0390238	0.0289189	0.0478166	0.0905352	0.131644
13.625	0.00858946	0.0223688	0.0530421	0.0804199	0.140612	0.20951	0.350128		0.0195875	0.025942	0.0400768	0.0549838	0.0375707	0.119307	0.0778457		0.0599851	0.0461424	0.0543471	0.0331592	0.0806073	0.12495	0.114779		13.625	0.0293873	0.0314844	0.0491554	0.0561876	0.0862634	0.151255	0.180918		0.027063	0.0128193	0.00788929	0.0236533	0.051753	0.0505285	0.147699			17.5021	0.0163201	0.0414635	0.0306835	0.0530289	0.0894759	0.127851
13.6875	0.00896233	0.0213796	0.0509712	0.0778026	0.141763	0.209076	0.348471		0.0174397	0.0270459	0.0370661	0.0544247	0.0381763	0.118196	0.0776168		0.0591124	0.0460987	0.0522078	0.0349359	0.0791072	0.127561	0.112778		13.6875	0.0285048	0.0315081	0.0467484	0.0557211	0.0863488	0.151611	0.179622		0.0268437	0.0129496	0.00840789	0.0214627	0.0521717	0.0499856	0.147281			17.6771	0.0155868	0.0395897	0.0304013	0.0553296	0.0880702	0.12505
13.75	0.00988311	0.0205371	0.0489012	0.0750473	0.14269	0.208757	0.346806		0.0150634	0.0276804	0.0334846	0.0538464	0.0386778	0.11713	0.0774359		0.0596386	0.0467927	0.0498464	0.0363581	0.0773678	0.130107	0.110681		13.75	0.028195	0.0316701	0.0440774	0.0550839	0.0862451	0.151998	0.178308		0.0273539	0.0135749	0.00918584	0.0193743	0.052571	0.0495814	0.146867			17.8539	0.0157227	0.0360213	0.0313256	0.0570116	0.0857686	0.120725
13.8125	0.0112896	0.0203743	0.0471287	0.0724602	0.143429	0.208521	0.345079		0.012954	0.0277577	0.029689	0.053578	0.0391622	0.116068	0.0772881		0.0610948	0.0478463	0.0473651	0.0371347	0.0754693	0.132515	0.108512		13.8125	0.0284461	0.0319928	0.0413943	0.054391	0.0860203	0.152368	0.17696		0.0282868	0.0142172	0.0101377	0.0176768	0.0529282	0.0493202	0.14643			18.0324	0.0198267	0.0370018	0.0302814	0.0587552	0.0829925	0.116664
13.875	0.013122	0.0212269	0.0459441	0.070377	0.143988	0.208291	0.343371		0.0116881	0.0272806	0.0260785	0.0538788	0.03964	0.115042	0.0771633		0.0628626	0.0488221	0.0448589	0.0371229	0.0734674	0.134749	0.106314		13.875	0.0292243	0.0324432	0.0389605	0.0537929	0.0856986	0.152694	0.175616		0.0291405	0.0145039	0.0111693	0.0166272	0.0532386	0.0491463	0.146009			18.2127	0.0231386	0.0413842	0.0279833	0.0616629	0.0809691	0.113976
13.9375	0.0152926	0.0231092	0.0455333	0.0690608	0.144339	0.20811	0.341847		0.0116472	0.0264077	0.0230037	0.0547955	0.0400567	0.114098	0.0770248		0.0643383	0.0493358	0.0424695	0.0364454	0.0713992	0.1369	0.104102		13.9375	0.0304261	0.0329509	0.0370022	0.0534339	0.0852649	0.153036	0.174324		0.0294254	0.0142853	0.0122194	0.0163503	0.0535059	0.0490393	0.145709			18.3949	0.0244397	0.0418662	0.0294206	0.0631406	0.0801027	0.112859
14	0.0176667	0.0257847	0.0458889	0.0684948	0.14446	0.20804	0.340499		0.0125646	0.0252163	0.0206799	0.056144	0.0404579	0.113317	0.0768229		0.0650264	0.0491174	0.0402502	0.0352455	0.0693467	0.139036	0.10191		14	0.0317526	0.0333728	0.0356063	0.0532948	0.084755	0.153464	0.173077		0.0289287	0.0136382	0.0132305	0.0168068	0.053686	0.0489819	0.145533			18.5788	0.0259506	0.036261	0.031134	0.0615888	0.0804854	0.113006
14.0625	0.0201247	0.0288521	0.0469193	0.0684576	0.144396	0.208075	0.339264		0.0139576	0.0239087	0.0192556	0.0577051	0.0408901	0.112702	0.0765619		0.0645957	0.0479815	0.0382734	0.0336152	0.0673536	0.141097	0.0997213		14.0625	0.0328927	0.0335808	0.0348161	0.0532593	0.0842131	0.153958	0.171849		0.0276283	0.0127139	0.0141522	0.0178416	0.053773	0.04897	0.145448			18.7646	0.0304011	0.0316221	0.0314547	0.056885	0.0820794	0.114404
14.125	0.0225372	0.0319052	0.0484119	0.0686781	0.144174	0.208275	0.338198		0.0153648	0.0228672	0.0186824	0.0591653	0.0413778	0.112272	0.0763319		0.0629789	0.045886	0.0366641	0.0318027	0.0655099	0.142929	0.0976435		14.125	0.033627	0.0335528	0.0345861	0.0532154	0.0836873	0.154492	0.170724		0.0256712	0.0115975	0.0149733	0.0191442	0.053755	0.0490345	0.145427			18.9522	0.0348993	0.0322695	0.0308352	0.0517087	0.0841841	0.116112
14.1875	0.0247767	0.0345653	0.0500684	0.0689414	0.143761	0.208608	0.337223		0.0165372	0.0224729	0.0185425	0.0601041	0.0419564	0.111972	0.0761119		0.0602932	0.0428782	0.0355026	0.0302711	0.0637913	0.144446	0.0957287		14.1875	0.0338691	0.0333055	0.0347045	0.0531055	0.0831694	0.155009	0.169688		0.0232519	0.0102608	0.0157781	0.0202628	0.0535972	0.0491763	0.145421			19.1418	0.0385407	0.0321019	0.0305174	0.048712	0.0859637	0.117877
14.25	0.0267784	0.0365146	0.0515466	0.0689348	0.143185	0.209001	0.336257		0.017385	0.0228994	0.0182941	0.060186	0.0425949	0.111742	0.0758268		0.0566889	0.039067	0.0347927	0.0295057	0.0621848	0.1457	0.0940799		14.25	0.0336174	0.032827	0.0348778	0.0528755	0.0826549	0.155481	0.168721		0.020525	0.00869179	0.0166264	0.0207062	0.0533278	0.0493621	0.145377			19.3332	0.037239	0.0278394	0.0298504	0.0460783	0.0870128	0.118929
14.3125	0.0284447	0.0375994	0.0525546	0.0683909	0.142388	0.20937	0.335246		0.0178787	0.0241835	0.0175978	0.0593409	0.0432031	0.111557	0.0754297		0.0524043	0.034607	0.03448	0.0298059	0.0606865	0.14677	0.092647		14.3125	0.0329092	0.03213	0.0348774	0.0525126	0.0820925	0.155899	0.167774		0.0176905	0.0070426	0.0174818	0.0201784	0.052944	0.0495414	0.14529			19.5265	0.034835	0.0214743	0.0271906	0.0417024	0.0866408	0.119025
14.375	0.0296593	0.0377769	0.0529327	0.0671438	0.141349	0.209701	0.334237		0.0180313	0.0262886	0.0163555	0.0574645	0.0438569	0.111389	0.0749384		0.0478631	0.0297284	0.0345205	0.0310978	0.0594046	0.147707	0.0914231		14.375	0.0318512	0.0312646	0.0346029	0.051902	0.081537	0.156266	0.166866		0.0150362	0.00589621	0.0182887	0.0186557	0.0523792	0.0497113	0.145182			19.7218	0.0369305	0.0190027	0.0234406	0.0368515	0.0849014	0.118343
14.4375	0.0303577	0.0370539	0.0525326	0.0651254	0.140119	0.209978	0.333294		0.0178872	0.0288815	0.0146059	0.0545423	0.0446442	0.11122	0.0743559		0.0436102	0.0247265	0.034813	0.0330337	0.0584176	0.148408	0.0904329		14.4375	0.0306184	0.0302207	0.0339839	0.0509005	0.0810602	0.156535	0.166027		0.0128634	0.00627184	0.018977	0.0163529	0.0516078	0.049878	0.14508			19.919	0.0405242	0.0162815	0.021115	0.0330964	0.082349	0.117188
14.5	0.0305581	0.0355286	0.0512914	0.0623216	0.138781	0.210224	0.332493		0.0174419	0.0315509	0.012607	0.0506343	0.0455902	0.111077	0.0736756		0.0402744	0.0199753	0.0353028	0.0351608	0.0577189	0.148711	0.0896653		14.5	0.0294248	0.0290183	0.0330671	0.0493722	0.0806966	0.156671	0.165278		0.0114583	0.00808006	0.0194389	0.0136243	0.0506665	0.0500507	0.145033			20.1182	0.0391219	0.0145028	0.0233101	0.0316699	0.0791308	0.116008
14.5625	0.0303348	0.0334525	0.049394	0.0588298	0.137389	0.210467	0.331762		0.0167943	0.0340359	0.0110854	0.0460071	0.046609	0.111017	0.0729849		0.0383102	0.0160658	0.0359694	0.0371602	0.0573048	0.148665	0.0890724		14.5625	0.0284798	0.0278514	0.0321496	0.0473324	0.0804344	0.156716	0.164606		0.0108772	0.0102108	0.0194379	0.0108954	0.0496134	0.0502113	0.144984			20.3194	0.0294924	0.0156761	0.0284209	0.0328378	0.0746552	0.114825
14.625	0.02971	0.0311417	0.0469914	0.0549071	0.13596	0.21074	0.33114		0.0160452	0.0361661	0.0111614	0.0409671	0.0476682	0.110993	0.072204		0.0378429	0.0138224	0.0367767	0.038761	0.0572536	0.148432	0.088602		14.625	0.0278661	0.0270434	0.0316432	0.0448784	0.080294	0.156722	0.163982		0.0110152	0.0117221	0.0184584	0.0087549	0.048446	0.0503876	0.144995			20.5226	0.0261602	0.0208562	0.0287699	0.0355215	0.0715057	0.11445
14.6875	0.0288573	0.0289772	0.044127	0.050893	0.134451	0.211042	0.330607		0.0152128	0.0378043	0.0133181	0.0357952	0.0487556	0.110952	0.0713284		0.0385913	0.013624	0.0376889	0.0397578	0.0575732	0.148016	0.0883291		14.6875	0.0275538	0.0268019	0.0317114	0.0421487	0.08026	0.15667	0.163421		0.0117436	0.012236	0.016251	0.00782775	0.0471376	0.0506032	0.145036			20.7278	0.0267464	0.0247718	0.0266359	0.036831	0.0691068	0.114741
14.75	0.0279887	0.0273153	0.0409759	0.0471963	0.13286	0.211306	0.330078		0.0143049	0.0387632	0.0168011	0.030832	0.0498839	0.110911	0.070413		0.0400719	0.0148381	0.0386248	0.0400037	0.0581945	0.147339	0.0882018		14.75	0.0274552	0.0269722	0.0321339	0.039344	0.0803128	0.156519	0.162898		0.0128918	0.0119663	0.0133305	0.00820203	0.0456965	0.0508228	0.145056			20.9351	0.0238514	0.0252305	0.026922	0.0364404	0.0676992	0.114946
14.8125	0.0273566	0.026476	0.0377777	0.0442707	0.131321	0.211377	0.329521		0.0134347	0.0388967	0.0208361	0.0263453	0.0510369	0.110841	0.0694387		0.0418016	0.0164152	0.0394525	0.0394183	0.0590371	0.146411	0.0881913		14.8125	0.027531	0.0272626	0.0326888	0.0366781	0.0804651	0.156209	0.162384		0.0141843	0.0112614	0.0102988	0.00927152	0.0442241	0.0509792	0.145049			21.1444	0.0149628	0.0201513	0.0327966	0.039796	0.0667945	0.114875
14.875	0.027118	0.0265348	0.0348133	0.0424432	0.129853	0.211199	0.32897		0.012937	0.0383586	0.0249509	0.022508	0.0522211	0.110735	0.0684098		0.0433542	0.0176164	0.0401027	0.0381173	0.060067	0.145292	0.0882892		14.875	0.0278031	0.0275033	0.033289	0.0343562	0.0807138	0.155742	0.16189		0.0152201	0.0104049	0.00769007	0.0104863	0.0427364	0.0510407	0.145037			21.3559	0.0121796	0.015379	0.0358034	0.0461162	0.0673396	0.114538
14.9375	0.0272565	0.0272843	0.0323081	0.0417967	0.128435	0.210909	0.328476		0.0132456	0.0373382	0.028753	0.0194131	0.053412	0.1106	0.0673401		0.0444322	0.0181195	0.0405032	0.0363307	0.061335	0.144019	0.0885337		14.9375	0.0283114	0.0275807	0.0338548	0.0325135	0.0810605	0.155176	0.16145		0.01562	0.00961277	0.00602587	0.0116698	0.0412179	0.0510766	0.145036			21.5694	0.0114984	0.0163185	0.0345628	0.0539229	0.0690993	0.113577
15	0.0278165	0.0282942	0.0303971	0.0422244	0.127088	0.210648	0.328094		0.0145961	0.0360594	0.0318672	0.0169829	0.0545541	0.110375	0.0662123		0.0448464	0.0178438	0.0406023	0.0343336	0.0627995	0.142703	0.0888117		15	0.0290863	0.0273991	0.0342889	0.0311803	0.0814806	0.154575	0.161039		0.0151651	0.00914071	0.00551679	0.0129128	0.0397119	0.05118	0.145114			21.7851	0.0126114	0.0154481	0.0319959	0.0562072	0.0707447	0.113309
15.0625	0.0288204	0.0291789	0.0291433	0.0434779	0.125825	0.210391	0.327897		0.0168902	0.0348193	0.0341033	0.0150605	0.0556431	0.110029	0.0649342		0.0444608	0.0168237	0.0403659	0.0322954	0.0644388	0.141427	0.0891168		15.0625	0.0300571	0.0269406	0.0345375	0.030278	0.0819689	0.153949	0.160649		0.0138269	0.00920421	0.0056239	0.0143157	0.0382342	0.0513394	0.145345			22.003	0.0158499	0.0228965	0.0329407	0.0574254	0.073554	0.113827
15.125	0.0301447	0.0295619	0.0285116	0.0451704	0.124642	0.209982	0.327854		0.0199264	0.0339692	0.0353687	0.0133973	0.0567629	0.109714	0.0635838		0.043215	0.0153624	0.0398356	0.030448	0.0662296	0.140165	0.0893714		15.125	0.0310953	0.0262978	0.034572	0.0296719	0.0825449	0.153287	0.16027		0.0116734	0.00972337	0.00570389	0.0159008	0.0367634	0.0514056	0.145704			22.223	0.0171791	0.0329513	0.0384638	0.061551	0.0754978	0.115304
15.1875	0.0315064	0.0292346	0.0282789	0.0469358	0.123561	0.209364	0.327833		0.0233362	0.0337446	0.0356852	0.0119221	0.0578905	0.109409	0.0622869		0.0411728	0.0139875	0.0390385	0.0290353	0.0680452	0.138827	0.0895606		15.1875	0.0320052	0.0256555	0.0343342	0.0292977	0.0831656	0.152533	0.159893		0.00892874	0.0103534	0.00550554	0.0175083	0.03535	0.0513681	0.146078			22.4452	0.0176019	0.0409966	0.0430255	0.0690595	0.0766626	0.11783
15.25	0.0326519	0.0282257	0.0281406	0.0484474	0.122629	0.208534	0.327726		0.026726	0.0343111	0.0351099	0.0108927	0.0588685	0.109077	0.0610812		0.0384734	0.0133472	0.03807	0.0282354	0.0697776	0.137385	0.0896993		15.25	0.0326171	0.0252947	0.0337735	0.0291918	0.0837585	0.151665	0.159502		0.0058738	0.0107849	0.00509782	0.0187956	0.0341023	0.0512432	0.146387			22.6697	0.0274888	0.0414919	0.0399186	0.0709458	0.0764318	0.12005
15.3125	0.0333815	0.0265597	0.0278867	0.0495065	0.121801	0.20745	0.327558		0.0298353	0.0357145	0.0337737	0.0107684	0.0596073	0.108674	0.0598857		0.0353494	0.0138903	0.0370131	0.0281292	0.0713842	0.135869	0.0897596		15.3125	0.0328554	0.0253882	0.0328912	0.029468	0.0842642	0.150664	0.159068		0.00279445	0.0109592	0.00462675	0.0194037	0.0330369	0.0510228	0.146679			22.8964	0.0343683	0.0433079	0.0312706	0.0673513	0.07513	0.122036
15.375	0.0334958	0.0242249	0.0273254	0.0500716	0.12102	0.206153	0.327379		0.032473	0.0377475	0.0319523	0.0118215	0.0601517	0.108189	0.0586493		0.032007	0.0155461	0.0360181	0.0287024	0.0728853	0.134337	0.0897282		15.375	0.0326586	0.0258395	0.0317653	0.0301985	0.0846856	0.14956	0.158586		0.000761543	0.0111884	0.00434937	0.0191689	0.032104	0.0507252	0.147003			23.1253	0.0311837	0.0515407	0.0284129	0.0655751	0.0749859	0.123656
15.4375	0.032892	0.021308	0.0263493	0.0503398	0.120303	0.204739	0.327307		0.0345537	0.0399905	0.0300015	0.0138989	0.060554	0.107581	0.0573692		0.0287027	0.0177951	0.0351916	0.0297859	0.0743375	0.13282	0.0896602		15.4375	0.0320495	0.0263645	0.0305141	0.0313415	0.0850648	0.14838	0.158112		0.00301512	0.0119304	0.00444336	0.0182702	0.0312856	0.0504133	0.147414			23.3566	0.0288229	0.0564057	0.0286835	0.0677933	0.0768513	0.124669
15.5	0.0315933	0.0180909	0.0249383	0.0504501	0.119692	0.203357	0.327364		0.036056	0.042048	0.0282291	0.016543	0.0608192	0.106836	0.0560958		0.0257872	0.0200596	0.0345514	0.0311794	0.0758358	0.131381	0.08967		15.5	0.0311455	0.0267328	0.0292396	0.0327242	0.0854489	0.147192	0.15771		0.005149	0.0132998	0.00488558	0.0170063	0.0305908	0.050165	0.147881			23.5901	0.0332195	0.0531688	0.033797	0.0686211	0.0809667	0.125832
15.5625	0.0295659	0.0149849	0.0231143	0.0504778	0.119133	0.202121	0.327463		0.0369425	0.0436544	0.0269759	0.0192773	0.0609826	0.106087	0.0548763		0.0237526	0.0219941	0.0340225	0.0327158	0.0773565	0.130064	0.0898236		15.5625	0.030087	0.0268778	0.0280376	0.034157	0.0858241	0.146091	0.157388		0.00661039	0.0149457	0.00553105	0.0156501	0.0299858	0.0499828	0.148323			23.8261	0.0385967	0.0438951	0.0337185	0.0627958	0.0847033	0.127428
15.625	0.0268478	0.0125588	0.020903	0.0505973	0.118536	0.201062	0.327511		0.0372924	0.04465	0.0264143	0.021768	0.0609959	0.105342	0.0537182		0.023063	0.0233284	0.0335184	0.0341829	0.0787838	0.12889	0.0899892		15.625	0.0290677	0.0268457	0.0269452	0.0355161	0.0861052	0.145098	0.157073		0.00736987	0.0163322	0.00632442	0.0144608	0.0294604	0.049876	0.148714			24.0643	0.0371939	0.0434175	0.0299792	0.0578006	0.0865251	0.128944
15.6875	0.0236154	0.0112679	0.0183872	0.0511122	0.117968	0.200116	0.327619		0.0373371	0.0448823	0.0265048	0.0237815	0.0608418	0.104524	0.0525805		0.0239099	0.0239374	0.0329425	0.035375	0.0801236	0.127804	0.09018		15.6875	0.0282875	0.0266959	0.0259448	0.0367562	0.0863111	0.144148	0.156793		0.00783862	0.0169761	0.00729379	0.0137176	0.0290614	0.0498476	0.149129			24.305	0.034188	0.0464654	0.0305023	0.0587443	0.0873048	0.129806
15.75	0.0200628	0.0111454	0.0156548	0.0523118	0.117382	0.199185	0.32773		0.0373209	0.0442626	0.027015	0.025142	0.0605327	0.103627	0.0513598		0.0259827	0.0240703	0.0321029	0.0361416	0.0813832	0.126789	0.09046		15.75	0.0277888	0.0264928	0.0249243	0.0378651	0.0864326	0.1432	0.156517		0.00876963	0.0166909	0.00842101	0.0136667	0.028759	0.0498481	0.149558			24.548	0.0347586	0.0408294	0.0341598	0.0623129	0.0873955	0.129842
15.8125	0.0164382	0.011833	0.0128771	0.0543128	0.116722	0.198324	0.327753		0.0374893	0.0428568	0.0276311	0.0258296	0.0600856	0.102602	0.0501002		0.0286056	0.0242429	0.0307634	0.0363415	0.0825564	0.125798	0.0908247		15.8125	0.027511	0.0263109	0.0237572	0.038828	0.0864547	0.142241	0.156226		0.0105681	0.0156149	0.00955174	0.0144034	0.0285188	0.0499349	0.149936			24.7935	0.0368555	0.0257643	0.0340039	0.0612648	0.0876743	0.128997
15.875	0.0132542	0.0127463	0.0101518	0.0570761	0.115961	0.197634	0.32777		0.0380823	0.0408931	0.0279459	0.0258483	0.0595281	0.101418	0.0488317		0.0311947	0.0251609	0.0288712	0.0358872	0.0836565	0.124846	0.0913107		15.875	0.0275104	0.0262668	0.022323	0.0396038	0.0863818	0.1413	0.155971		0.0128175	0.0141059	0.0105507	0.0159422	0.0283149	0.050174	0.150291			25.0414	0.0324423	0.0193552	0.0307775	0.0578602	0.0881136	0.126878
15.9375	0.0112211	0.0133533	0.00764935	0.0604452	0.115107	0.197166	0.327922		0.0392553	0.0385956	0.0277015	0.025332	0.0589213	0.100042	0.0475914		0.0332721	0.0274168	0.0264556	0.0348269	0.0847357	0.123965	0.0919542		15.9375	0.0279162	0.0264552	0.0206021	0.0402014	0.0862547	0.140391	0.155822		0.0147646	0.0126486	0.0112347	0.0181631	0.0281237	0.0506024	0.150684			25.2918	0.0268075	0.0190715	0.0350087	0.061142	0.0886776	0.123887
16	0.0106452	0.0133296	0.00566988	0.064159	0.114126	0.197001	0.328193		0.0410837	0.036238	0.0267294	0.0245499	0.0582981	0.0984829	0.0464115		0.0345247	0.0311854	0.0235103	0.0331701	0.0858637	0.123106	0.0927863		16	0.0287512	0.0269177	0.0186365	0.0406264	0.0860961	0.13953	0.155797		0.0160195	0.0120357	0.0113442	0.0208307	0.0279149	0.0512713	0.151089			25.5448	0.0322439	0.0125432	0.0408621	0.0657207	0.089258	0.120262
16.0625	0.0112543	0.0126474	0.00475072	0.067973	0.113031	0.197257	0.328496		0.0434849	0.0341314	0.0249599	0.0238322	0.0576196	0.0968314	0.0453576		0.034799	0.036135	0.02013	0.0309526	0.0870662	0.122241	0.0938131		16.0625	0.0298461	0.027638	0.0166136	0.0409193	0.0859056	0.138776	0.155889		0.0166763	0.0130208	0.0105535	0.0236981	0.0277239	0.0522146	0.151433			25.8002	0.0392009	0.0185564	0.0385272	0.0639927	0.0899281	0.11684
16.125	0.0124144	0.0113906	0.00518537	0.0716486	0.111871	0.19795	0.328816		0.0462328	0.0325022	0.0224656	0.0234924	0.0569121	0.0950995	0.0445013		0.0340652	0.0416659	0.016616	0.0283576	0.0883271	0.12145	0.0950017		16.125	0.0309041	0.0285196	0.0147557	0.0411662	0.0857034	0.138166	0.156106		0.0171294	0.0155256	0.00878904	0.0265103	0.0275732	0.053424	0.151687			26.0582	0.0442192	0.026751	0.0392453	0.0605314	0.0900605	0.113973
16.1875	0.0134492	0.00979286	0.00638147	0.0749231	0.110711	0.199073	0.329159		0.049053	0.0314296	0.0195132	0.0238309	0.0563173	0.0932821	0.0438764		0.0323027	0.0472146	0.0134041	0.0257129	0.0896423	0.120745	0.0963124		16.1875	0.0316016	0.029479	0.0130996	0.041489	0.0855567	0.1377	0.156449		0.0178123	0.018787	0.00657114	0.0289701	0.0274258	0.0548954	0.151851			26.3188	0.0492312	0.024259	0.0461167	0.0626912	0.0893608	0.111984
16.25	0.0139393	0.00820904	0.00768986	0.0775545	0.109527	0.20058	0.329486		0.0517867	0.0309654	0.0167467	0.0249324	0.0559298	0.091362	0.0433583		0.0295836	0.0523791	0.0111888	0.0233851	0.0910249	0.120032	0.0976524		16.25	0.0317699	0.0305178	0.0118751	0.0419573	0.085494	0.137325	0.156832		0.0190182	0.0220884	0.00456726	0.0308378	0.0272235	0.0566252	0.151967			26.582	0.0463323	0.022255	0.04587	0.0641011	0.0868652	0.11118
16.3125	0.0136232	0.00733444	0.00875643	0.0794159	0.108313	0.202426	0.329756		0.0542472	0.0310506	0.0152593	0.0265221	0.0556769	0.0893111	0.0429368		0.0261167	0.0567804	0.0109533	0.0218719	0.0925208	0.119254	0.0989637		16.3125	0.031329	0.0317218	0.0116563	0.0426033	0.0855037	0.136997	0.157219		0.0208076	0.0247298	0.00330798	0.0319653	0.0270108	0.0586075	0.152025			26.8478	0.0410386	0.0241833	0.0420761	0.0596535	0.0833299	0.111642
16.375	0.0124827	0.00780244	0.00941596	0.0804604	0.107036	0.204593	0.32999		0.0562673	0.0313802	0.0159449	0.0282614	0.0555856	0.0871627	0.0426451		0.0223348	0.0601103	0.0126924	0.0215849	0.0941309	0.118398	0.100255		16.375	0.0303616	0.0330976	0.0126844	0.0434356	0.0855843	0.136718	0.15763		0.0229694	0.0261962	0.00326446	0.0322378	0.026769	0.060821	0.152022			27.1163	0.0398385	0.0254709	0.0439188	0.0561135	0.0791753	0.113063
16.4375	0.0107189	0.009283	0.0096196	0.0807551	0.105669	0.207073	0.330245		0.0576829	0.0316117	0.0186405	0.0299075	0.0556232	0.0849359	0.0424817		0.018908	0.0621703	0.0153632	0.022491	0.0958532	0.117436	0.101536		16.4375	0.0291032	0.034355	0.0145411	0.0443845	0.085715	0.136482	0.158088		0.0250871	0.0265501	0.00456629	0.0317154	0.0265183	0.063257	0.151989			27.3874	0.03737	0.0261533	0.0523242	0.0578148	0.07609	0.116154
16.5	0.00869135	0.011114	0.00944215	0.0804575	0.104265	0.209879	0.330558		0.0583774	0.0314145	0.0224914	0.0312002	0.0557603	0.0825906	0.0425029		0.0166459	0.0629362	0.0180278	0.0241654	0.0976999	0.11641	0.10277		16.5	0.0279049	0.0351549	0.0166538	0.0452744	0.0859084	0.136293	0.15861		0.026688	0.0261128	0.00663222	0.0306718	0.0263146	0.0659326	0.151929			27.6613	0.0277038	0.0276498	0.051934	0.0568323	0.0761455	0.119182
16.5625	0.00687132	0.0128711	0.00894217	0.0797054	0.102939	0.212932	0.330949		0.0583354	0.0305607	0.0266936	0.0319605	0.0561245	0.0802342	0.0426928		0.0164318	0.0625284	0.0202074	0.0261426	0.0996274	0.115365	0.103926		16.5625	0.0272128	0.0353201	0.0186144	0.0459361	0.0862303	0.136177	0.159189		0.0273735	0.0251684	0.00898228	0.0293893	0.0261249	0.0687535	0.151866			27.9379	0.0222439	0.0328171	0.0435549	0.0529952	0.0793354	0.124043
16.625	0.00624722	0.0143158	0.00802571	0.0786309	0.101729	0.216219	0.33135		0.0575803	0.0288911	0.0305738	0.0321409	0.056627	0.0779252	0.0431121		0.0182753	0.0610754	0.0217169	0.028058	0.101592	0.114224	0.10488		16.625	0.0273676	0.0347607	0.0201055	0.0462766	0.0866493	0.136123	0.159781		0.0268472	0.023926	0.0113601	0.0280939	0.0260001	0.0717005	0.151759			28.2173	0.0220459	0.0392941	0.0415644	0.0553491	0.0829908	0.128948
16.6875	0.00745793	0.0151887	0.00657761	0.0774155	0.100657	0.219691	0.331664		0.0562301	0.0264022	0.0337538	0.0316301	0.0571021	0.0756255	0.0438018		0.021144	0.058938	0.0225447	0.0296822	0.10355	0.112984	0.105626		16.6875	0.0282773	0.0335096	0.0209587	0.0462426	0.0871031	0.1361	0.160364		0.0251564	0.0227242	0.0136573	0.0270141	0.0260219	0.0747629	0.151537			28.4995	0.016207	0.0399193	0.0436557	0.0574031	0.0863977	0.133354
16.75	0.00974385	0.0154744	0.00484723	0.0762961	0.0996854	0.223164	0.331836		0.0543781	0.0231153	0.0360864	0.0304096	0.0575683	0.0733423	0.0446887		0.0241513	0.0567045	0.0227485	0.0309243	0.105433	0.111687	0.106221		16.75	0.0294244	0.0317647	0.0212274	0.0458767	0.0875621	0.136064	0.160915		0.0227796	0.0219337	0.0156751	0.0263452	0.0261339	0.0778287	0.151186			28.7845	0.0203883	0.0355924	0.0413275	0.0563838	0.0895931	0.137818
16.8125	0.0121916	0.0155141	0.00318221	0.0755315	0.098792	0.226547	0.331835		0.0521307	0.0191269	0.0374912	0.0284709	0.0580592	0.0711272	0.0456843		0.0267385	0.0548892	0.0227524	0.0317937	0.107197	0.110262	0.106628		16.8125	0.0303536	0.0298434	0.0211419	0.0452654	0.088016	0.135979	0.161382		0.0202135	0.0217654	0.0172111	0.0262638	0.0262815	0.0808383	0.150728			29.0723	0.0225254	0.0341912	0.0377743	0.0584467	0.0913586	0.140107
16.875	0.0142939	0.0156794	0.00234338	0.0753587	0.0980039	0.229814	0.331709		0.0496731	0.014592	0.0379748	0.0259309	0.0585459	0.0689559	0.0467866		0.0286117	0.0540065	0.0230695	0.0323517	0.108864	0.108627	0.106703		16.875	0.0308596	0.0280926	0.0211292	0.0445471	0.0884713	0.135799	0.161733		0.0177964	0.0224486	0.0178948	0.026876	0.0264789	0.0838006	0.150221			29.363	0.0254719	0.0351452	0.0382066	0.0611213	0.0931392	0.140396
16.9375	0.0157524	0.0162862	0.00318017	0.0758626	0.0973859	0.23291	0.331609		0.0472371	0.00971109	0.0376581	0.0231129	0.0589862	0.066814	0.0480008		0.0296974	0.0544273	0.0242049	0.0326572	0.1104	0.106776	0.106386		16.9375	0.0308956	0.0268082	0.0216811	0.0438776	0.0889239	0.1355	0.161999		0.0157765	0.0241437	0.017377	0.0281079	0.0267309	0.0866937	0.149759			29.6567	0.032915	0.0329827	0.0355467	0.0605698	0.0961745	0.138511
17	0.016329	0.017599	0.00470011	0.0768565	0.0969854	0.235824	0.331637		0.0449374	0.00472078	0.0368495	0.0205667	0.0593262	0.0647215	0.0493505		0.0300167	0.0561366	0.0263912	0.0328164	0.111756	0.104792	0.105782		17	0.0304277	0.0261521	0.0226469	0.0434132	0.0893559	0.135112	0.162256		0.0143087	0.0267537	0.0163985	0.0296033	0.0270347	0.0894905	0.149377			29.9532	0.0261732	0.0314673	0.0301141	0.0580298	0.100388	0.135179
17.0625	0.0159837	0.0196927	0.00613236	0.0781323	0.096784	0.238518	0.331701		0.0427647	0.00121657	0.0359	0.018878	0.0594853	0.0627318	0.0509407		0.0294767	0.0588463	0.0293446	0.0329142	0.113014	0.10275	0.104925		17.0625	0.0294084	0.0265852	0.0237923	0.0433082	0.089761	0.134666	0.162522		0.0133907	0.0294266	0.0156413	0.0309644	0.0274465	0.0921367	0.148979			30.2528	0.0237993	0.0324385	0.0362193	0.0563719	0.104467	0.131515
17.125	0.0147905	0.0223817	0.00722845	0.0795347	0.0967543	0.240928	0.331706		0.0408325	0.00523645	0.0351138	0.0184974	0.0594369	0.0608764	0.052659		0.0280811	0.0621118	0.0327577	0.0330757	0.114199	0.100609	0.103806		17.125	0.0279014	0.02991	0.0250333	0.0437026	0.0901302	0.134138	0.162724		0.0130219	0.0291754	0.0154644	0.0318761	0.0279757	0.0945926	0.14856			30.5553	0.0250489	0.0356273	0.0373999	0.0539274	0.105775	0.12846
17.1875	0.0127785	0.0253134	0.007854	0.0808687	0.0968469	0.242956	0.331542		0.039209	0.00950464	0.0347332	0.0195853	0.0592163	0.059198	0.0543617		0.0260512	0.0653792	0.036494	0.0335251	0.115181	0.098235	0.102446		17.1875	0.0260129	0.0333991	0.0263604	0.0446597	0.0904147	0.133463	0.162783		0.0132153	0.0288015	0.0160512	0.0321232	0.0285314	0.096812	0.148113			30.8608	0.0248624	0.0343162	0.0289105	0.0496843	0.103164	0.125492
17.25	0.0101319	0.0281143	0.00796972	0.0819212	0.0970249	0.244545	0.331224		0.0377754	0.0132449	0.0349029	0.0218313	0.0588406	0.0577005	0.0560749		0.0236347	0.0682196	0.0402175	0.034525	0.115834	0.0956661	0.100847		17.25	0.0238474	0.0365263	0.0276967	0.0460925	0.0905666	0.132637	0.162715		0.013823	0.0284363	0.0172895	0.031671	0.0290405	0.0987564	0.14764			31.1695	0.025064	0.0271532	0.0256445	0.0503336	0.0962421	0.123793
17.3125	0.00715349	0.0305845	0.007555	0.0824947	0.0972936	0.245631	0.33077		0.0362655	0.016275	0.0355928	0.0246918	0.0582061	0.0563615	0.0578483		0.0210144	0.0702119	0.0436088	0.0362632	0.116106	0.092939	0.0989867		17.3125	0.0214778	0.0390238	0.0289189	0.0478166	0.0905352	0.131644	0.162535		0.0145616	0.0279413	0.0189308	0.0305844	0.0295357	0.100396	0.147141			31.4811	0.0190761	0.0277246	0.0277418	0.058085	0.0879528	0.122966
17.375	0.00443167	0.0326081	0.00661412	0.0825151	0.0976229	0.246237	0.330264		0.0343825	0.0184721	0.0365191	0.0276589	0.057309	0.0551463	0.0596925		0.0183543	0.0709864	0.046511	0.0387843	0.116052	0.0900717	0.0968309		17.375	0.0190562	0.0406889	0.0298814	0.0496528	0.0903279	0.130485	0.162262		0.0149878	0.0271737	0.0207602	0.0289982	0.0300432	0.101754	0.146674			31.796	0.0218888	0.0253586	0.0220152	0.0607339	0.0815353	0.121459
17.4375	0.00380423	0.0341052	0.00519279	0.081884	0.0980697	0.246409	0.329772		0.0319185	0.0198616	0.0373584	0.0303791	0.0561877	0.0540946	0.0616239		0.0159286	0.0704484	0.048916	0.0420476	0.11567	0.0871224	0.0944149		17.4375	0.0172171	0.0414717	0.0304891	0.0514369	0.0899757	0.129209	0.161937		0.0141014	0.0260855	0.0226566	0.0270057	0.0305559	0.102833	0.146271			32.1139	0.0294756	0.0207229	0.0245551	0.0627562	0.0770028	0.1188
17.5	0.00597465	0.0350465	0.00339421	0.0805172	0.0986797	0.246136	0.329355		0.0287613	0.0207262	0.0378323	0.0325704	0.0547983	0.053293	0.0636296		0.0142244	0.0686178	0.0508241	0.0459991	0.11495	0.0841233	0.0917809		17.5	0.0163201	0.0414635	0.0306835	0.0530289	0.0894759	0.127851	0.161589		0.011537	0.0245822	0.0245097	0.0247344	0.031114	0.103591	0.145971			32.4351	0.0222495	0.0223661	0.0353198	0.0749385	0.0735841	0.116584
17.5625	0.0086835	0.0354233	0.00136986	0.078487	0.099408	0.245524	0.328985		0.0249242	0.0213533	0.0377266	0.0340223	0.0531596	0.0526861	0.0657099		0.0138559	0.0655472	0.052307	0.0504513	0.113885	0.0811332	0.088931		17.5625	0.0158212	0.0407746	0.0304678	0.0543202	0.0888174	0.126448	0.161209		0.00829681	0.0225777	0.0262329	0.0224834	0.0317175	0.104099	0.145762			32.7594	0.0252049	0.0271046	0.0409082	0.0864577	0.0698144	0.11709
17.625	0.0109824	0.0352131	0.00075033	0.0760017	0.10026	0.244674	0.328666		0.0206081	0.0220147	0.0369424	0.0347624	0.05141	0.0522535	0.0677655		0.0151698	0.0615413	0.0535113	0.0552247	0.11254	0.0782243	0.0859554		17.625	0.0155868	0.0395897	0.0304013	0.0553296	0.0880702	0.12505	0.160796		0.00482639	0.0201235	0.0269818	0.0206199	0.0323369	0.104407	0.145664			33.087	0.0302813	0.0325404	0.0449795	0.0866921	0.0680805	0.119751
17.6875	0.0126612	0.0345347	0.00275717	0.073289	0.101287	0.243574	0.328399		0.0160417	0.0230156	0.0354599	0.0348989	0.0496725	0.051994	0.0697556		0.017954	0.0570677	0.0546498	0.0600512	0.111064	0.0753812	0.0828102		17.6875	0.0155523	0.038206	0.0309556	0.0560797	0.087341	0.12365	0.160322		0.00268013	0.0173204	0.0262379	0.0195007	0.0329861	0.104514	0.145706			33.4179	0.0239994	0.0303263	0.0503975	0.0887753	0.0681451	0.122676
17.75	0.0135628	0.0335937	0.00454218	0.0705385	0.102445	0.242157	0.328175		0.0115387	0.0245539	0.0332598	0.0346498	0.047888	0.0518502	0.0717017		0.0216021	0.0526613	0.0559467	0.0646174	0.109466	0.0726009	0.079495		17.75	0.0155679	0.0369363	0.0312495	0.0566019	0.0865995	0.122203	0.159791		0.00532287	0.0143487	0.0257612	0.0192402	0.0337085	0.1044	0.145877			33.752	0.0189216	0.0279229	0.0447355	0.0843458	0.0690304	0.126095
17.8125	0.0135818	0.0325804	0.00595077	0.0680499	0.103615	0.240424	0.327968		0.00799072	0.0266409	0.0304447	0.0342901	0.0460061	0.0518402	0.0736321		0.0255957	0.0488425	0.0575814	0.0686948	0.107684	0.0699107	0.0760843		17.8125	0.0157227	0.0360213	0.0313256	0.0570116	0.0857686	0.120725	0.159228		0.00899563	0.0114938	0.0258266	0.01968	0.0344954	0.104055	0.146138			34.0896	0.0230983	0.0360169	0.0432642	0.0746724	0.0669495	0.129046
17.875	0.0127985	0.0317612	0.00679385	0.0660829	0.104762	0.238512	0.327784		0.00743428	0.0291495	0.0271836	0.0340785	0.0440823	0.0519542	0.075552		0.0295414	0.0460895	0.0595712	0.0721837	0.105698	0.0674271	0.0725932		17.875	0.0165914	0.0356667	0.0311829	0.0574484	0.0848476	0.119298	0.158643		0.0115313	0.00912033	0.026615	0.0204675	0.0353069	0.103532	0.146488			34.4305	0.0196498	0.0317329	0.0472983	0.0718425	0.063831	0.13202
17.9375	0.0114114	0.031397	0.00695464	0.0647528	0.105929	0.236532	0.327687		0.0101448	0.0318995	0.0236523	0.0343328	0.0421925	0.0521623	0.0774287		0.033079	0.0447087	0.0618931	0.0749207	0.103581	0.0651236	0.0690355		17.9375	0.0182117	0.0360017	0.0308333	0.0580021	0.0839008	0.117939	0.15805		0.012891	0.00754464	0.0281644	0.0211193	0.0361395	0.102909	0.146969			34.7748	0.0233018	0.0239358	0.0469221	0.0614891	0.0627364	0.134492
18	0.00971822	0.0316952	0.0063987	0.0640862	0.107202	0.234543	0.327859		0.0138123	0.0345331	0.02007	0.0353729	0.0403627	0.0524383	0.0792298		0.0359494	0.0447772	0.0643754	0.0768066	0.101413	0.0630101	0.0654534		18	0.0198267	0.0370018	0.0302814	0.0587552	0.0829925	0.116664	0.157514		0.014112	0.00688159	0.0303072	0.0212251	0.0370317	0.102223	0.147684			35.1225	0.0255551	0.0294878	0.047438	0.0500008	0.0655243	0.134816
18.0625	0.00819999	0.0327921	0.00521203	0.0640371	0.108663	0.232635	0.328323		0.0172386	0.0367558	0.0166746	0.0371712	0.0386643	0.0528473	0.0810331		0.0379529	0.0458289	0.066724	0.0778758	0.0992761	0.0612044	0.0619596		18.0625	0.0211305	0.038459	0.0295369	0.0596947	0.0822011	0.115562	0.157105		0.0152535	0.00668321	0.032711	0.0206968	0.0379949	0.101474	0.148585			35.4737	0.028747	0.0292508	0.0430114	0.0487878	0.0710066	0.132504
18.125	0.00763905	0.0346273	0.00359089	0.0644147	0.110281	0.230849	0.328938		0.020008	0.0384017	0.0136626	0.03944	0.0371461	0.05333	0.0828301		0.0389514	0.0470779	0.0687428	0.0782636	0.0971672	0.059823	0.0586228		18.125	0.0221995	0.0400356	0.0286654	0.0607061	0.0815313	0.114667	0.156797		0.0157708	0.0063841	0.0350715	0.0196757	0.0389939	0.100669	0.149569			35.8285	0.0286778	0.0269721	0.0374343	0.0500938	0.077113	0.127757
18.1875	0.00856519	0.0370187	0.00248572	0.0649256	0.112069	0.229161	0.329607		0.0219253	0.0393377	0.011174	0.041963	0.0357803	0.0538623	0.0845162		0.0389253	0.0477961	0.0702902	0.0781002	0.0950575	0.0589032	0.05541		18.1875	0.0231386	0.0413842	0.0279833	0.0616629	0.0809691	0.113976	0.156511		0.0152163	0.00567268	0.0368955	0.0182882	0.0400484	0.0997854	0.150611			36.1868	0.0280853	0.0272098	0.0361373	0.0516731	0.0824751	0.123062
18.25	0.0105606	0.0397456	0.00382644	0.0652821	0.113996	0.227602	0.330256		0.0230698	0.0394582	0.0093113	0.0445393	0.03462	0.0544402	0.0860907		0.0379202	0.0475116	0.0712112	0.0775417	0.0929753	0.0583594	0.0523412		18.25	0.0238502	0.0422385	0.0281163	0.0624544	0.0805306	0.113467	0.156229		0.0136965	0.00456893	0.0374219	0.016682	0.0411255	0.0988632	0.151653			36.5486	0.0316215	0.0359878	0.0443174	0.0603954	0.0892978	0.119217
18.3125	0.0128518	0.0424927	0.00656189	0.0652707	0.116035	0.226186	0.330895		0.0236617	0.0387459	0.00821681	0.0468335	0.0337166	0.0550451	0.087581		0.0362548	0.0460315	0.0713443	0.0767993	0.0909862	0.058073	0.0494834		18.3125	0.0242561	0.0424234	0.0287077	0.0629678	0.080246	0.113101	0.155987		0.0117128	0.00364331	0.0369337	0.015115	0.0421971	0.0979457	0.152668			36.9141	0.0316999	0.0299185	0.042654	0.0597653	0.0933371	0.117735
18.375	0.0148761	0.0449795	0.00963846	0.0647805	0.118174	0.224917	0.331579		0.0240682	0.0373306	0.00797947	0.0485635	0.0330719	0.0556865	0.0890239		0.0343749	0.0432887	0.0706438	0.0760778	0.0890621	0.0579732	0.0468974		18.375	0.0244397	0.0418662	0.0294206	0.0631406	0.0801027	0.112859	0.155834		0.00975475	0.00401795	0.03571	0.0138303	0.0432528	0.0970521	0.153651			37.2833	0.0309917	0.0353239	0.0472646	0.0501658	0.092239	0.116681
18.4375	0.0163327	0.0469788	0.0126867	0.063708	0.120379	0.22386	0.332301		0.0247909	0.0352459	0.00845584	0.0496255	0.0327036	0.0563239	0.090441		0.0327816	0.0393769	0.069131	0.0755357	0.0871892	0.0580662	0.0447473		18.4375	0.0246351	0.0405339	0.0300912	0.0629564	0.0800906	0.11275	0.15583		0.00822557	0.00595142	0.0338756	0.0129714	0.0442666	0.0962283	0.154527			37.6561	0.02731	0.0410312	0.0491111	0.0492698	0.0855612	0.114255
18.5	0.0170011	0.0483265	0.0154521	0.062042	0.122628	0.223104	0.333008		0.0262297	0.0326437	0.00955287	0.0499499	0.0325863	0.05685	0.0918918		0.0320087	0.0347595	0.0670115	0.0753816	0.0854348	0.0584429	0.0430797		18.5	0.0250798	0.0385766	0.0306722	0.0624578	0.0802163	0.112799	0.155993		0.00756958	0.00850968	0.0316088	0.012721	0.045247	0.0955302	0.15523			38.0327	0.0241729	0.0396067	0.0477772	0.0415959	0.0779969	0.111868
18.5625	0.0167834	0.0488468	0.017745	0.0597791	0.124993	0.222693	0.33379		0.0285609	0.0298055	0.011217	0.0494701	0.0327107	0.0572087	0.0932655		0.0325077	0.0301308	0.06444	0.0755173	0.0837527	0.0591167	0.0418738		18.5625	0.0259506	0.036261	0.031134	0.0615888	0.0804854	0.113006	0.15631		0.00818069	0.0109008	0.0290279	0.0131176	0.0462277	0.0949965	0.155836			38.413	0.0231304	0.0618413	0.0554343	0.0411058	0.0740479	0.113726
18.625	0.0157363	0.048497	0.0194019	0.0570647	0.127464	0.222617	0.334612		0.0316618	0.0270317	0.0132619	0.0481802	0.0331001	0.0575831	0.0945347		0.0343857	0.0265044	0.0615525	0.0756968	0.0820807	0.0599374	0.0411032		18.625	0.0272613	0.034011	0.0314054	0.0603139	0.0808815	0.113379	0.15675		0.0100734	0.012548	0.026288	0.0140431	0.0471933	0.0946101	0.156333			38.7971	0.0262603	0.0638534	0.0527335	0.0409056	0.0729216	0.119842
18.6875	0.0139516	0.0473806	0.0204275	0.0541392	0.129994	0.222754	0.335307		0.0352599	0.0246078	0.0154709	0.0463053	0.0337922	0.0580468	0.0957056		0.0372863	0.0251596	0.0586173	0.0756975	0.0804568	0.060822	0.0406695		18.6875	0.0288326	0.0323827	0.0315053	0.058714	0.0814142	0.113874	0.157227		0.0129271	0.0129915	0.0236102	0.0152208	0.0481079	0.0943026	0.156657			39.1851	0.0310226	0.063559	0.0479512	0.0393266	0.0723796	0.126797
18.75	0.011625	0.0456342	0.0208674	0.0512215	0.132544	0.222963	0.335748		0.0389825	0.0226769	0.0176435	0.0441082	0.0348445	0.0584912	0.0967655		0.0405957	0.026555	0.0558532	0.0753253	0.0788495	0.0617583	0.0405147		18.75	0.0304011	0.0316221	0.0314547	0.056885	0.0820794	0.114404	0.157676		0.0162806	0.0122888	0.0211911	0.016361	0.04893	0.094029	0.156759			39.5769	0.032007	0.0467665	0.0486623	0.0380214	0.0715959	0.132127
18.8125	0.00914507	0.043459	0.0209232	0.0486079	0.134954	0.22325	0.335922		0.0425717	0.0212399	0.0195974	0.0418604	0.0361577	0.0588925	0.097754		0.0437519	0.0299004	0.0533024	0.0744663	0.0772716	0.0627082	0.0405842		18.8125	0.0318229	0.0315331	0.0312744	0.0549782	0.0827944	0.11495	0.158087		0.0196484	0.0111991	0.0190884	0.0172111	0.0496291	0.09381	0.15664			39.9727	0.0422997	0.0371917	0.043379	0.0330664	0.0707194	0.133944
18.875	0.00752494	0.0411043	0.0208481	0.0466492	0.137167	0.223633	0.33585		0.0457824	0.0203973	0.0212152	0.039954	0.0376013	0.0592424	0.0986458		0.0463632	0.0340287	0.0510617	0.0729954	0.0757228	0.0636761	0.0409458		18.875	0.0332235	0.0318434	0.0310417	0.0531995	0.0834969	0.115517	0.15848		0.0222575	0.0105251	0.0173388	0.0174675	0.0502359	0.0936575	0.156292			40.3724	0.0390359	0.0342647	0.0497399	0.0415175	0.0708903	0.134654
18.9375	0.00821272	0.0388057	0.0209681	0.0456463	0.139208	0.224098	0.335558		0.0483815	0.0201125	0.0224237	0.0387166	0.0391825	0.0595615	0.0994798		0.0481037	0.0378902	0.0491136	0.0707633	0.0741616	0.0646761	0.0416202		18.9375	0.0348993	0.0322695	0.0308352	0.0517087	0.0841841	0.116112	0.158886		0.0231117	0.0105382	0.0158464	0.0168616	0.0507605	0.0935535	0.155714			40.7762	0.0530222	0.0547506	0.0465469	0.0499181	0.0744997	0.136984
19	0.0108149	0.0368007	0.0216235	0.0455685	0.141081	0.224632	0.335178		0.0502821	0.0201411	0.023062	0.0382907	0.0408896	0.0599187	0.100232		0.0487422	0.0407619	0.0473186	0.0676334	0.0725163	0.0656503	0.0425582		19	0.0366131	0.0325679	0.030668	0.0504975	0.0848288	0.116734	0.159323		0.0223552	0.0109426	0.0144377	0.0152798	0.0512177	0.0934864	0.155001			41.1839	0.0466008	0.0499483	0.0464521	0.0537714	0.080854	0.140698
19.0625	0.0140261	0.0352479	0.0230759	0.0462294	0.142816	0.225235	0.334796		0.0515337	0.0201643	0.0229877	0.0385978	0.0426587	0.0603091	0.100853		0.0481209	0.0422388	0.0456008	0.0637105	0.0707897	0.0664956	0.0436494		19.0625	0.0378936	0.0325504	0.0305548	0.0495126	0.0854215	0.117346	0.159766		0.0207401	0.0112818	0.0130303	0.0128742	0.0516569	0.093485	0.154255			41.5958	0.0380833	0.0347139	0.0465838	0.0501262	0.0914115	0.145458
19.125	0.0171124	0.0342436	0.0253346	0.0474346	0.144389	0.225869	0.334335		0.0523097	0.0199814	0.0223204	0.0395118	0.0443993	0.0605867	0.10135		0.0462	0.0420806	0.0438972	0.0591894	0.0691023	0.0671749	0.0448491		19.125	0.0385407	0.0321019	0.0305174	0.048712	0.0859637	0.117877	0.160178		0.0188072	0.0112042	0.0116848	0.00990077	0.0520839	0.0935819	0.153447			42.0117	0.0302853	0.0198905	0.0404542	0.0447271	0.101613	0.147159
19.1875	0.0196913	0.0337519	0.0282437	0.0488499	0.14575	0.226471	0.333728		0.0528407	0.0195346	0.021105	0.0408064	0.0460698	0.0607047	0.101748		0.0431457	0.0402717	0.0420547	0.0542698	0.0674792	0.0677703	0.0461038		19.1875	0.0385592	0.031186	0.0304678	0.0479754	0.0864331	0.118315	0.160527		0.017044	0.010604	0.0106505	0.00677418	0.0524737	0.093732	0.152555			42.4318	0.0180978	0.0128412	0.04575	0.0476581	0.105732	0.144305
19.25	0.0215343	0.0334436	0.0315138	0.0500858	0.146791	0.226987	0.332889		0.0534393	0.0188272	0.0193885	0.0421458	0.0476516	0.06073	0.102009		0.0392244	0.0369637	0.0399184	0.0491812	0.0659019	0.0682833	0.0474225		19.25	0.038066	0.0297448	0.0302736	0.0471376	0.0867815	0.118667	0.160773		0.015984	0.00961733	0.010321	0.00434661	0.0527648	0.0938841	0.151535			42.8561	0.017856	0.017301	0.038864	0.0474943	0.103001	0.136878
19.3125	0.0225604	0.0329822	0.0347764	0.0508796	0.147497	0.227392	0.331789		0.0544804	0.0179223	0.0173607	0.0431674	0.0491872	0.0607027	0.102088		0.0346762	0.0326137	0.0374141	0.0441878	0.0643546	0.0686931	0.0488073		19.3125	0.037239	0.0278394	0.0298504	0.0460783	0.0870128	0.118929	0.160895		0.0161136	0.00859043	0.0108965	0.00418927	0.0529266	0.0940165	0.150377			43.2847	0.0129463	0.027962	0.044307	0.0482206	0.0969978	0.130066
19.375	0.0226739	0.0320865	0.0377018	0.0510563	0.147888	0.22763	0.330529		0.0562365	0.0169792	0.0152294	0.0437109	0.0505567	0.0605851	0.101968		0.0298716	0.0278472	0.034594	0.0395857	0.0628017	0.0690106	0.0503051		19.375	0.0362607	0.0256376	0.0291751	0.0447843	0.087082	0.119075	0.160934		0.0176699	0.00779225	0.0121768	0.00581011	0.053014	0.0941054	0.149128			43.7176	0.0229245	0.0307424	0.0358971	0.0517829	0.0955931	0.127453
19.4375	0.0219042	0.0306064	0.0399748	0.0505116	0.147987	0.227686	0.329214		0.0587725	0.0161034	0.0132628	0.0436916	0.0516827	0.0603899	0.101669		0.0254133	0.023482	0.0315585	0.0356761	0.061198	0.0692164	0.0519187		19.4375	0.0353634	0.0233973	0.0282654	0.0432931	0.0869559	0.119098	0.160934		0.0203487	0.00725187	0.0136571	0.00742578	0.0530682	0.0941441	0.147843			44.1547	0.0291211	0.0323138	0.0387252	0.0484059	0.0981879	0.126966
19.5	0.0204165	0.0285106	0.0414209	0.0492821	0.147813	0.227598	0.327875		0.0619742	0.0153947	0.0117189	0.0431004	0.0525555	0.0601323	0.101224		0.0221143	0.0205174	0.028432	0.0327247	0.0595542	0.0693459	0.053544		19.5	0.034835	0.0214743	0.0271906	0.0417024	0.0866408	0.119025	0.160881		0.0235186	0.00661008	0.0148898	0.00836678	0.053092	0.0941393	0.146573			44.5963	0.0363864	0.0341595	0.0400014	0.0548459	0.0998685	0.122988
19.5625	0.0184825	0.0258342	0.0418978	0.0475199	0.147443	0.227406	0.326592		0.0656027	0.0149201	0.0107419	0.0419508	0.0531603	0.0597531	0.100668		0.0207477	0.0198784	0.025279	0.0307527	0.0578868	0.0694246	0.0552167		19.5625	0.0349443	0.0202109	0.0259729	0.0400745	0.0861633	0.118861	0.160826		0.0265751	0.00546461	0.0155895	0.0085396	0.0531223	0.094127	0.145346			45.0422	0.031202	0.0308622	0.0375709	0.0483815	0.0980265	0.115897
19.625	0.0164037	0.0225238	0.0414242	0.0454119	0.146935	0.227102	0.325448		0.0692952	0.0146651	0.0103544	0.0402815	0.0535281	0.0593441	0.100019		0.0214363	0.0213347	0.0222671	0.0296508	0.0562951	0.0694448	0.057077		19.625	0.0357117	0.0195079	0.0246819	0.0384481	0.085586	0.11863	0.160848		0.0291928	0.00423586	0.015675	0.00803889	0.0531476	0.0940747	0.144156			45.4927	0.0256302	0.0254957	0.0441514	0.047027	0.0918026	0.107849
19.6875	0.0146121	0.0186475	0.0402199	0.0431452	0.146191	0.226687	0.324312		0.0726628	0.0146272	0.0104385	0.0382075	0.0536773	0.0589104	0.099261		0.0235165	0.0237333	0.0196633	0.0292017	0.0548361	0.0694331	0.0590041		19.6875	0.0369305	0.0190027	0.0234406	0.0368515	0.0849014	0.118343	0.160859		0.0312637	0.00456344	0.0152458	0.00706998	0.0530813	0.0939754	0.142979			45.9476	0.0242857	0.0172461	0.041351	0.0443674	0.0816038	0.100459
19.75	0.0135362	0.0143578	0.0386086	0.0409518	0.14533	0.226273	0.323121		0.0753506	0.014754	0.0107081	0.0359836	0.053627	0.0583658	0.0983677		0.0260982	0.026025	0.0176949	0.0292112	0.0534536	0.0694203	0.0609283		19.75	0.0383283	0.0183789	0.0223372	0.0353822	0.0841368	0.11802	0.160806		0.0326717	0.00662468	0.014518	0.00589339	0.0529947	0.093913	0.14181			46.4071	0.0283957	0.0154737	0.0504748	0.0391323	0.0748314	0.0982213
19.8125	0.0133336	0.00994098	0.0368941	0.0390934	0.14438	0.225733	0.321897		0.0771262	0.0149723	0.0109729	0.0338639	0.0534101	0.0577286	0.097324		0.0284239	0.0275514	0.0166181	0.0293851	0.0521012	0.0694477	0.0628988		19.8125	0.0396279	0.0174882	0.021495	0.0341141	0.0832972	0.117636	0.160706		0.0333395	0.0090708	0.0136314	0.00485902	0.0529036	0.0937975	0.140652			46.8711	0.0202089	0.0282068	0.0450087	0.0440985	0.0714629	0.10032
19.875	0.0137592	0.00565355	0.035517	0.0377989	0.143298	0.224999	0.320698		0.0778645	0.0152233	0.0111642	0.0320779	0.0529728	0.0570656	0.096127		0.0299489	0.0279677	0.0166639	0.0294123	0.0507763	0.0694996	0.0649484		19.875	0.0405242	0.0162815	0.021115	0.0330964	0.082349	0.117188	0.160591		0.0333355	0.0111946	0.012772	0.00428506	0.0527947	0.0935735	0.13953			47.3398	0.0235887	0.0217492	0.0497894	0.048713	0.0692105	0.105101
19.9375	0.0144294	0.0017609	0.034972	0.0371724	0.142125	0.224214	0.319576		0.077516	0.015517	0.0113205	0.0308007	0.0522867	0.0564369	0.0948509		0.0304653	0.0271477	0.0176521	0.0290374	0.0495163	0.0695205	0.0670163		19.9375	0.0408036	0.0148086	0.0213149	0.0323368	0.0813095	0.116724	0.160481		0.0327893	0.0127082	0.0122438	0.00427953	0.0526864	0.0933187	0.138482			47.8132	0.0140583	0.0321893	0.0524883	0.0551216	0.067055	0.106105
20	0.0150394	0.00201213	0.0356052	0.0372523	0.140929	0.223551	0.318611		0.0760842	0.0159337	0.0115338	0.0301463	0.0514202	0.0558603	0.0934852		0.0299321	0.0250726	0.0191379	0.0281794	0.0483153	0.0696148	0.0690794		20	0.0403519	0.0143395	0.0220923	0.0318593	0.0802216	0.116342	0.160392		0.0318284	0.0116126	0.0123047	0.00477289	0.0525973	0.0930998	0.137564			48.2914	0.01495	0.0327546	0.051357	0.0708797	0.0670365	0.10419
20.0625	0.015256	0.00485167	0.0373009	0.0378544	0.13975	0.222965	0.317918		0.0737349	0.0166208	0.0118666	0.030248	0.050447	0.0552274	0.0920092		0.0283748	0.0220358	0.0207626	0.0269072	0.047195	0.0698318	0.0711445		20.0625	0.0391219	0.0145028	0.0233101	0.0316699	0.0791308	0.116008	0.160357		0.030685	0.0087857	0.0129071	0.00561041	0.0525232	0.0929149	0.13685			48.7743	0.025523	0.0355835	0.0410205	0.0863134	0.0702527	0.104618
20.125	0.0148831	0.00702652	0.0395917	0.0386376	0.138594	0.222331	0.31745		0.0706443	0.017751	0.012396	0.0310384	0.0493653	0.054567	0.0904		0.0259831	0.0184896	0.0222699	0.0254272	0.0461477	0.0701125	0.0732066		20.125	0.0371702	0.0144224	0.0247525	0.0317011	0.0780358	0.11567	0.160352		0.0295159	0.00641564	0.0137668	0.00663007	0.0524699	0.0926972	0.136322			49.262	0.0188777	0.0326186	0.0455839	0.0943413	0.074874	0.109884
20.1875	0.0138986	0.00844152	0.0418878	0.0393015	0.137411	0.22161	0.316996		0.067053	0.0194287	0.0132133	0.0322189	0.0481794	0.0539995	0.0887204		0.0231148	0.0151519	0.0234514	0.0240853	0.0451685	0.0704621	0.0752309		20.1875	0.0346888	0.0143407	0.0261842	0.0318686	0.0769195	0.115357	0.160316		0.0284045	0.00553831	0.0145313	0.00761419	0.0524084	0.0923853	0.135856			49.7547	0.0242162	0.0199431	0.0394807	0.0870128	0.0820399	0.115118
20.25	0.0124834	0.00911611	0.0437962	0.0396902	0.136218	0.220815	0.316473		0.0633127	0.0216566	0.0142578	0.0335187	0.0468896	0.0535203	0.0869945		0.0202099	0.0131901	0.0242546	0.023473	0.0442556	0.0708602	0.077187		20.25	0.032002	0.0146543	0.0274362	0.0322273	0.0757879	0.115065	0.160218		0.0273897	0.00639718	0.015024	0.00818535	0.052351	0.0919918	0.135409			50.2522	0.0246384	0.0353107	0.0400914	0.0790035	0.0931686	0.117215
20.3125	0.0108605	0.00909869	0.0451466	0.0396528	0.135028	0.220023	0.315901		0.0596932	0.0243035	0.0153322	0.0347336	0.0455663	0.0531443	0.0851881		0.0179235	0.0136261	0.024784	0.024127	0.0433717	0.0713073	0.0791092		20.3125	0.0294924	0.0156761	0.0284209	0.0328378	0.0746552	0.114825	0.160066		0.026392	0.00780695	0.0152363	0.00793464	0.0522955	0.0915558	0.134991			50.7547	0.0261747	0.0293769	0.0339341	0.0747543	0.102234	0.118608
20.375	0.00936954	0.00849134	0.0457488	0.0390404	0.133851	0.21928	0.315347		0.0563462	0.0272675	0.0162269	0.0356591	0.0442321	0.0528417	0.0833385		0.016983	0.0160954	0.0250098	0.0262608	0.0425279	0.0717852	0.0809989		20.375	0.0275663	0.0172847	0.0289952	0.0336534	0.0735369	0.114636	0.159895		0.0252132	0.00944439	0.0151591	0.00662171	0.0522403	0.0911184	0.134631			51.2623	0.0333302	0.0442402	0.034325	0.0771767	0.104521	0.120624
20.4375	0.00832575	0.00750587	0.0454523	0.0377438	0.132727	0.218596	0.314897		0.0533325	0.0304336	0.0168671	0.0362051	0.0429509	0.0526548	0.0815179		0.0177656	0.0193938	0.0249695	0.0298292	0.0417267	0.0722718	0.08282		20.4375	0.0264746	0.0191111	0.0290963	0.0345927	0.0724681	0.114507	0.159745		0.0237337	0.0114665	0.0147327	0.0041964	0.052189	0.0906752	0.134367			51.7749	0.0420502	0.0412228	0.0363471	0.078567	0.101524	0.119249
20.5	0.00793416	0.00636115	0.0443651	0.0358023	0.131689	0.217974	0.3146		0.0506853	0.0335491	0.0172113	0.0363016	0.0418253	0.0526191	0.0796947		0.019861	0.0226585	0.0247333	0.0344607	0.041003	0.0727572	0.0845672		20.5	0.0261602	0.0208562	0.0287699	0.0355215	0.0715057	0.11445	0.159621		0.0220607	0.0136833	0.0140197	0.000952039	0.0521218	0.0902178	0.134238			52.2926	0.0420062	0.0500494	0.0453695	0.0794957	0.0950565	0.112779
20.5625	0.00821917	0.00539059	0.0427499	0.0333327	0.130629	0.217446	0.314377		0.0484014	0.0364035	0.0172392	0.0358192	0.0407802	0.0527127	0.0778992		0.0224018	0.0253592	0.0243959	0.0396159	0.0404524	0.0732744	0.0862367		20.5625	0.0263408	0.0223844	0.0281283	0.0362559	0.0706206	0.114478	0.159504		0.0203786	0.015719	0.0131586	0.0031643	0.0519692	0.0897637	0.134189			52.8156	0.0365569	0.0351856	0.0464663	0.0740865	0.0848083	0.1047
20.625	0.00894802	0.0050428	0.0410489	0.0305083	0.129533	0.217013	0.314123		0.0462907	0.0388492	0.0169154	0.0347162	0.0397409	0.0529067	0.0761068		0.024705	0.0272364	0.0240767	0.0448574	0.0401157	0.0738592	0.0878775		20.625	0.0266479	0.0237095	0.027347	0.036694	0.0697965	0.114593	0.159369		0.018747	0.017177	0.0123947	0.00737619	0.0517337	0.0893149	0.13415			53.3437	0.0285343	0.0256192	0.0593778	0.0656272	0.0793284	0.103473
20.6875	0.00976412	0.00539917	0.0396462	0.0275303	0.128508	0.21657	0.313824		0.0441226	0.0406927	0.0163738	0.0331364	0.0388314	0.0532233	0.0743429		0.0263525	0.0282236	0.0238878	0.0498262	0.0399812	0.0744286	0.0894376		20.6875	0.0267464	0.0247718	0.0266359	0.036831	0.0691068	0.114741	0.159201		0.0171826	0.0178982	0.0118771	0.011598	0.051446	0.0888217	0.134119			53.8772	0.0252953	0.0315977	0.0481951	0.0583572	0.0839594	0.104842
20.75	0.0103101	0.00624923	0.0389221	0.0247521	0.1276	0.216117	0.313454		0.0417101	0.0418121	0.0157913	0.0311706	0.0381262	0.053599	0.0726847		0.0270967	0.0281656	0.0238917	0.0543066	0.0400059	0.0748407	0.0908434		20.75	0.0263723	0.025409	0.0262017	0.0367431	0.0685775	0.114852	0.158994		0.0157126	0.017941	0.0117372	0.0155454	0.0511239	0.0883383	0.134074			54.4159	0.0254559	0.0356086	0.0481321	0.0585471	0.0883959	0.105053
20.8125	0.0104012	0.0074753	0.039138	0.022602	0.126709	0.215677	0.31298		0.0389618	0.0421609	0.0154498	0.0289932	0.0375352	0.0540133	0.0711468		0.0268739	0.0270737	0.0242082	0.0580917	0.0401433	0.0750582	0.0921231		20.8125	0.0254123	0.02557	0.0262653	0.0365623	0.0681291	0.114916	0.15875		0.0143363	0.0173916	0.0119773	0.0189169	0.0507482	0.0878934	0.133978			54.9601	0.0222866	0.0424486	0.0357674	0.0448891	0.0907009	0.105319
20.875	0.00999373	0.00891385	0.0401626	0.0215226	0.125747	0.21527	0.312383		0.0358244	0.0417088	0.0156731	0.0267821	0.0369848	0.0544929	0.0697097		0.0257362	0.025069	0.0249304	0.0610164	0.0403655	0.0750764	0.0933522		20.875	0.0238514	0.0252305	0.026922	0.0364404	0.0676992	0.114946	0.158481		0.0130181	0.0163981	0.0123656	0.0214453	0.0502996	0.0874901	0.133805			55.5097	0.015819	0.0350566	0.0438797	0.038696	0.0920504	0.107274
20.9375	0.00926056	0.0104852	0.041551	0.0218482	0.12472	0.214859	0.311728		0.032261	0.0404996	0.0167413	0.0248174	0.0365219	0.0550603	0.0683999		0.0237645	0.022301	0.0259599	0.0631171	0.0406951	0.0749078	0.0945638		20.9375	0.021762	0.0244286	0.0280841	0.0365942	0.0673122	0.114942	0.158231		0.0116302	0.0151199	0.0125405	0.0230174	0.04976	0.0870974	0.133575			56.0648	0.0214128	0.0278157	0.0497102	0.0353019	0.0892256	0.11224
21	0.00850761	0.0121592	0.0428566	0.0235201	0.123651	0.214441	0.311137		0.0283354	0.0386303	0.0186143	0.0234276	0.0361949	0.0556708	0.0672636		0.0212515	0.0189039	0.0272291	0.0646359	0.0412112	0.074622	0.095756		21	0.0193648	0.0232311	0.0295667	0.0371946	0.0670192	0.114911	0.158052		0.0100476	0.0137559	0.012289	0.023765	0.0491091	0.0867144	0.133339			56.6254	0.0249053	0.0349617	0.0543786	0.0486497	0.0869473	0.115878
21.0625	0.00817366	0.0139197	0.0437432	0.026122	0.122603	0.214184	0.310679		0.0241797	0.0362661	0.0210593	0.02281	0.0360401	0.0563481	0.0663415		0.0185971	0.0151069	0.028798	0.0659019	0.0419267	0.0741493	0.096828		21.0625	0.0169835	0.0217643	0.0312002	0.038278	0.0668566	0.114894	0.157949		0.00812411	0.012573	0.0115311	0.0239803	0.0483675	0.0864473	0.133143			57.1917	0.0288426	0.0400343	0.0428521	0.0647276	0.09161	0.11406
21.125	0.00872714	0.0157368	0.0439402	0.0291626	0.121569	0.21413	0.310289		0.0199916	0.0335929	0.023922	0.0230335	0.0360199	0.0570531	0.0656491		0.0161695	0.0111242	0.0305276	0.0671919	0.0427951	0.0734416	0.0977022		21.125	0.0149628	0.0201513	0.0327966	0.039796	0.0667945	0.114875	0.15788		0.00572838	0.011867	0.0102002	0.0239226	0.0475566	0.086347	0.132959			57.7636	0.0286896	0.0442635	0.0350916	0.071353	0.0930941	0.113493
21.1875	0.0102235	0.0175305	0.0432689	0.0322996	0.12065	0.214223	0.309974		0.0159092	0.0307885	0.0269524	0.0239827	0.0360844	0.0577564	0.0651958		0.0143768	0.00714166	0.0322364	0.0687506	0.043881	0.0725811	0.098395		21.1875	0.0135032	0.0184869	0.0341525	0.0416776	0.0668718	0.114853	0.157855		0.00294179	0.0118524	0.00832532	0.0238118	0.0467362	0.0863751	0.13278			58.3412	0.0202639	0.0543845	0.0466845	0.0674294	0.0960278	0.120904
21.25	0.0123626	0.0191193	0.0417151	0.0353279	0.119765	0.214331	0.309632		0.0120831	0.0280186	0.0299	0.0253952	0.0361874	0.0584292	0.0649301		0.0134497	0.00335946	0.0338717	0.0707607	0.0452281	0.0714585	0.0989088		21.25	0.0126318	0.0168325	0.0351623	0.0438279	0.0670603	0.11474	0.157824		0.00072197	0.0124876	0.00601231	0.0238474	0.0458671	0.0864943	0.132563			58.9247	0.0233953	0.0385831	0.0465739	0.0543198	0.0993191	0.126244
21.3125	0.0147589	0.020317	0.0394799	0.0380977	0.118888	0.214439	0.309242		0.00862744	0.0254598	0.0325449	0.0269276	0.0363577	0.0590762	0.0648185		0.0131524	0.000360164	0.0353854	0.0733233	0.0467735	0.0700992	0.0992447		21.3125	0.0121796	0.015379	0.0358034	0.0461162	0.0673396	0.114538	0.157769		0.0031794	0.0132584	0.00348636	0.0242149	0.0449447	0.0866921	0.132305			59.5139	0.0219757	0.0162602	0.0575166	0.053444	0.0923134	0.122838
21.375	0.0170908	0.0210331	0.0366958	0.0404916	0.118003	0.214535	0.308862		0.00555623	0.0233123	0.0346708	0.0282812	0.0365828	0.0597363	0.0648037		0.0130383	0.0031724	0.0367073	0.0764015	0.0484289	0.0685847	0.0994855		21.375	0.0118951	0.0158393	0.0360246	0.0483915	0.0676715	0.114285	0.157717		0.00585166	0.0110289	0.00117251	0.0250139	0.0439888	0.0869312	0.132039			60.109	0.0339206	0.0293321	0.0565921	0.0556487	0.0796704	0.112993
21.4375	0.0191496	0.0212178	0.0335614	0.0425443	0.117077	0.214682	0.308587		0.00285728	0.0217084	0.0361638	0.0292756	0.0368944	0.0604009	0.0648764		0.012746	0.00563204	0.0378401	0.0797401	0.0502009	0.0669454	0.0996679		21.4375	0.0115843	0.0161861	0.0358551	0.05052	0.0680574	0.114009	0.15771		0.00820806	0.00914335	0.002156	0.0261606	0.0429704	0.0872461	0.131816			60.7101	0.0260171	0.0352815	0.059469	0.0579956	0.0700701	0.110326
21.5	0.0208083	0.0208791	0.0303568	0.0443306	0.116145	0.214948	0.308465		0.000501308	0.0208045	0.0369692	0.0298344	0.0373636	0.0610851	0.065062		0.0120123	0.00738013	0.0387068	0.0830297	0.0520871	0.0652718	0.099786		21.5	0.0111073	0.0163546	0.0353443	0.0523982	0.0685317	0.113768	0.157771		0.0101837	0.00777218	0.00440578	0.0275	0.0418859	0.0876493	0.131655			61.3172	0.0255083	0.0195909	0.0631953	0.0550538	0.0749444	0.118246
21.5625	0.0219635	0.0200021	0.0274033	0.0458512	0.115266	0.215366	0.308474		0.00175511	0.0206303	0.0370549	0.0299081	0.0379955	0.0618023	0.065369		0.0107766	0.00832314	0.0392303	0.0860094	0.0540365	0.0635621	0.0998652		21.5625	0.0114984	0.0163185	0.0345628	0.0539229	0.0690993	0.113577	0.157903		0.0101235	0.00693131	0.00629501	0.0289086	0.040778	0.0881567	0.131534			61.9304	0.02795	0.014876	0.0543374	0.0535912	0.0824448	0.125633
21.625	0.0225632	0.018668	0.0249799	0.0471929	0.114401	0.215855	0.308567		0.00381844	0.0211241	0.0364702	0.0294225	0.0386709	0.0625109	0.0658462		0.00925404	0.0084188	0.0394519	0.0884745	0.0559223	0.0618948	0.0997911		21.625	0.0118786	0.0160703	0.033634	0.05503	0.0696646	0.11342	0.158068		0.00964404	0.00673921	0.00764151	0.030296	0.0396912	0.0887115	0.131436			62.5497	0.0287667	0.0227075	0.0525933	0.0554025	0.0845643	0.130298
21.6875	0.0225339	0.0170606	0.0233071	0.048631	0.11359	0.216328	0.308706		0.00579395	0.0222539	0.0354313	0.0283803	0.0393905	0.0632881	0.0665104		0.00806666	0.00780635	0.039471	0.0902632	0.0575633	0.060376	0.0995895		21.6875	0.0121315	0.0157069	0.0327365	0.0557582	0.0701813	0.113331	0.158269		0.00908013	0.00731827	0.00841219	0.0315511	0.0386757	0.08921	0.131328			63.1752	0.0245968	0.030309	0.0414041	0.0575938	0.0850658	0.124276
21.75	0.0219277	0.0154512	0.022514	0.0504257	0.112876	0.21677	0.30885		0.00764726	0.0240123	0.0341433	0.0269463	0.0402875	0.0641225	0.0672853		0.00825917	0.00688077	0.0393305	0.0912495	0.0590706	0.0590358	0.0993141		21.75	0.0126114	0.0154481	0.0319959	0.0562072	0.0707447	0.113309	0.158483		0.00807394	0.00856578	0.00861147	0.0325391	0.037676	0.0896355	0.131203			63.807	0.0271222	0.0309886	0.0361981	0.0692433	0.0908964	0.11563
21.8125	0.0209029	0.0142564	0.0226149	0.0527372	0.112247	0.217188	0.309004		0.00927676	0.0263039	0.0328121	0.0253729	0.0414115	0.064939	0.0680702		0.0101864	0.00683473	0.0390913	0.0912411	0.0605243	0.0578554	0.0989407		21.8125	0.0134554	0.0157983	0.0315061	0.0564504	0.0713942	0.113327	0.158671		0.00646579	0.00982573	0.00831544	0.0330907	0.0366473	0.0900157	0.131103			64.445	0.0245165	0.0349368	0.0570328	0.0864077	0.087208	0.112574
21.875	0.0195968	0.0138772	0.023585	0.0556443	0.11161	0.21756	0.309201		0.0106414	0.0289534	0.0317938	0.0239701	0.0427596	0.0657614	0.0688305		0.0129447	0.00897956	0.0388441	0.0902011	0.0619056	0.0568696	0.0984857		21.875	0.0143943	0.0172701	0.0314077	0.0566052	0.0720919	0.113397	0.158839		0.00465035	0.0104102	0.00763687	0.033126	0.0355377	0.0903175	0.131059			65.0895	0.0213681	0.0286615	0.0626763	0.090667	0.081222	0.112582
21.9375	0.0182389	0.0145207	0.0254985	0.0591298	0.110983	0.217892	0.309478		0.0117084	0.0317927	0.0313808	0.0230988	0.0442684	0.0666013	0.0696229		0.0156448	0.0129832	0.0387127	0.0883625	0.0631897	0.0561566	0.0980325		21.9375	0.0151974	0.0197655	0.031864	0.0568637	0.0728138	0.11355	0.159044		0.00328817	0.0104442	0.00662033	0.0326908	0.0343831	0.0905135	0.131051			65.7404	0.0276253	0.028168	0.0537207	0.0933206	0.082176	0.116014
22	0.0172243	0.0159785	0.0283054	0.0631342	0.110443	0.218229	0.309856		0.0125241	0.03467	0.0316976	0.023074	0.045905	0.0674692	0.0705064		0.0178013	0.0180411	0.0388191	0.0860679	0.0643141	0.0557844	0.0976627		22	0.0158499	0.0228965	0.0329407	0.0574254	0.073554	0.113827	0.159342		0.00289465	0.0102481	0.00536592	0.0318826	0.0332463	0.0906029	0.131054			66.3978	0.0378352	0.0325105	0.0458686	0.0867631	0.0801276	0.112193
22.0625	0.0170222	0.0178575	0.0317545	0.0674544	0.109946	0.218536	0.310428		0.0131165	0.0374008	0.0325672	0.0241154	0.0476444	0.0683595	0.0714423		0.0190688	0.0236849	0.0392441	0.0836898	0.0651863	0.0557777	0.0973845		22.0625	0.0164025	0.0263144	0.0345219	0.0584199	0.0742589	0.114225	0.159752		0.00302413	0.0100335	0.00410967	0.0307976	0.0321264	0.0905555	0.131133			67.0618	0.0343992	0.034628	0.0374962	0.0770018	0.0733262	0.105376
22.125	0.0177625	0.019762	0.035632	0.0718265	0.109498	0.218727	0.311129		0.0136025	0.0398177	0.0336684	0.026087	0.0494741	0.069378	0.0723613		0.0191807	0.0296279	0.0399717	0.0815567	0.0657603	0.0560709	0.0971161		22.125	0.0168486	0.0297359	0.036424	0.0598234	0.074911	0.114725	0.160202		0.00289922	0.0100283	0.00322542	0.0296189	0.0310408	0.0903138	0.131291			67.7324	0.0323264	0.0490232	0.0500307	0.0810855	0.0728607	0.102502
22.1875	0.0193031	0.0213772	0.0397066	0.0759466	0.109064	0.218786	0.311733		0.0142533	0.0418374	0.0346925	0.0286439	0.0513795	0.0705195	0.0732947		0.0179809	0.0356394	0.0409922	0.0800626	0.0660498	0.0566057	0.09682		22.1875	0.0171791	0.0329513	0.0384638	0.061551	0.0754978	0.115304	0.160616		0.00261866	0.0104916	0.00332866	0.0285726	0.0299805	0.089888	0.131399			68.4097	0.0333702	0.0527131	0.0572316	0.0770943	0.0793097	0.110447
22.25	0.0213787	0.0225672	0.0436781	0.0795795	0.108581	0.218724	0.312171		0.0153834	0.0433859	0.0352987	0.0314186	0.0533675	0.0716953	0.0742065		0.0155138	0.0414556	0.0421411	0.0795283	0.0660361	0.0573685	0.0965379		22.25	0.0174253	0.0358029	0.0403726	0.0635088	0.0759948	0.115929	0.160972		0.00342433	0.011503	0.0044609	0.0277909	0.0289225	0.0893105	0.131418			69.0938	0.0221866	0.042709	0.0503875	0.0612881	0.0882171	0.117002
22.3125	0.0236525	0.0232378	0.0471848	0.0825122	0.108063	0.218514	0.312516		0.0171864	0.0443912	0.0352034	0.0341126	0.0553509	0.0727933	0.0750506		0.0117557	0.0467918	0.0432628	0.0799507	0.0656286	0.0583419	0.0963532		22.3125	0.0175315	0.0381402	0.0418837	0.0655252	0.0763476	0.11655	0.161307		0.00595589	0.0129616	0.0061086	0.0272342	0.0279432	0.0885989	0.131384			69.7847	0.0229414	0.0453582	0.0415358	0.0654085	0.0944587	0.109392
22.375	0.0257887	0.0233393	0.0498937	0.0846314	0.107575	0.218184	0.312821		0.0196736	0.044866	0.0342322	0.0364611	0.0572622	0.073817	0.0758736		0.00687162	0.0514038	0.0442709	0.081206	0.0648536	0.0595058	0.0963012		22.375	0.0174447	0.0398697	0.0427989	0.0674328	0.0765636	0.117169	0.161665		0.00965353	0.0146842	0.00793384	0.026877	0.0271235	0.0877735	0.131303			70.4826	0.0252139	0.0484674	0.0467336	0.0747319	0.106011	0.101416
22.4375	0.0275582	0.0229106	0.0516913	0.0858696	0.107111	0.217764	0.31317		0.0228037	0.0449286	0.0323138	0.0383016	0.059138	0.0748711	0.0767031		0.00244361	0.0551508	0.0450714	0.0830072	0.0637387	0.0608543	0.0963236		22.4375	0.0176019	0.0409966	0.0430255	0.0690595	0.0766626	0.11783	0.162066		0.0133409	0.0164758	0.00984942	0.0266755	0.0264693	0.0868287	0.131228			71.1874	0.0181526	0.0311622	0.0459669	0.0720626	0.103984	0.113072
22.5	0.0288348	0.0220485	0.0526364	0.0861812	0.106664	0.21731	0.313561		0.0263883	0.0446527	0.0295704	0.0395596	0.0609724	0.0760217	0.0775508		0.00655951	0.0579788	0.045589	0.0849717	0.0623401	0.0623794	0.096474		22.5	0.0205942	0.04156	0.0425986	0.0702375	0.076659	0.11857	0.162529		0.0122158	0.0181637	0.0118202	0.0265747	0.0259945	0.0857826	0.13114			71.8993	0.0140184	0.0287156	0.0439981	0.0583294	0.0869338	0.12039
22.5625	0.0294862	0.021008	0.0526901	0.0856812	0.106284	0.216912	0.313876		0.0301467	0.0441378	0.0261438	0.0401636	0.0627149	0.0771929	0.0784124		0.0129465	0.0598263	0.0457883	0.0867597	0.0607176	0.0639445	0.0966889		22.5625	0.0241932	0.0416574	0.0415407	0.0708682	0.0765722	0.11935	0.162993		0.0097455	0.0195277	0.0137734	0.0265964	0.0257506	0.0847505	0.130988			72.6183	0.0252406	0.0315121	0.0578454	0.0488579	0.0741752	0.111034
22.625	0.0294407	0.0201706	0.0518381	0.0845398	0.106038	0.216467	0.314069		0.0338068	0.0435619	0.0222073	0.0401203	0.0643719	0.0782152	0.0792497		0.0192189	0.0607433	0.0457103	0.0881774	0.0588855	0.0654672	0.096955		22.625	0.0274888	0.0414919	0.0399186	0.0709458	0.0764318	0.12005	0.163424		0.00748727	0.0203654	0.0156414	0.0267576	0.0257861	0.0837427	0.130762			73.3445	0.0217383	0.0411023	0.0685366	0.0605597	0.0713586	0.114125
22.6875	0.0287689	0.0199751	0.0502291	0.0829193	0.105853	0.215917	0.314237		0.0371265	0.0431587	0.0179866	0.0395097	0.0658348	0.0791211	0.080029		0.0249549	0.0608989	0.0453827	0.089098	0.0568764	0.0668483	0.0972976		22.6875	0.0302835	0.0413442	0.0378661	0.070509	0.0761882	0.120629	0.163855		0.00622551	0.0205221	0.0173859	0.0270233	0.0260783	0.0827501	0.130521			74.0779	0.0210271	0.0404234	0.0590409	0.070037	0.0753303	0.121024
22.75	0.0275777	0.0207886	0.0481379	0.0810725	0.105673	0.215318	0.314409		0.0398824	0.0431554	0.0137707	0.0384827	0.0670636	0.0800053	0.0807636		0.0297985	0.0605636	0.0448142	0.0893887	0.0548222	0.0681232	0.0976853		22.75	0.0324195	0.0415025	0.0355743	0.0696479	0.0758528	0.121149	0.164286		0.00655775	0.0199389	0.0189555	0.0273083	0.0265401	0.0817689	0.130285			74.8187	0.0437686	0.0384513	0.0508176	0.0691244	0.0821627	0.112984
22.8125	0.0259673	0.0225456	0.0458577	0.0793323	0.10556	0.214677	0.314512		0.0419173	0.0437233	0.00993686	0.0372528	0.0681214	0.0808373	0.0814497		0.0334632	0.0601443	0.044008	0.0889868	0.0527812	0.0693624	0.0981479		22.8125	0.0337826	0.0421377	0.0332675	0.068524	0.0754876	0.121625	0.164703		0.00797976	0.0188494	0.0202261	0.0275085	0.0271496	0.0807886	0.130007			75.5669	0.0423311	0.0497995	0.0525549	0.0609897	0.0873777	0.109841
22.875	0.024132	0.0250498	0.0437477	0.0779359	0.105526	0.213984	0.314521		0.0431137	0.0447606	0.00698793	0.036045	0.0690026	0.0815812	0.0821099		0.0358593	0.0601132	0.043076	0.088073	0.050861	0.0705429	0.0986928		22.875	0.0343683	0.0433079	0.0312706	0.0673513	0.07513	0.122036	0.165108		0.00957832	0.0175768	0.0210321	0.0275818	0.027843	0.0798206	0.129661			76.3225	0.0245064	0.0511927	0.0516072	0.0554094	0.092209	0.116497
22.9375	0.0222932	0.0279795	0.0421128	0.07703	0.105584	0.213311	0.314502		0.0434379	0.0460513	0.00539589	0.035104	0.0696567	0.082295	0.0826791		0.0369943	0.0608707	0.0421394	0.0868474	0.0492359	0.0716258	0.0993226		22.9375	0.0342418	0.0449672	0.0298827	0.0663271	0.0748257	0.12241	0.165501		0.0108378	0.0164724	0.0212062	0.027482	0.0285276	0.0789023	0.129306			77.0858	0.0232072	0.0299479	0.0480729	0.0662174	0.0928729	0.116851
23	0.0206841	0.0309627	0.0410681	0.0766873	0.105798	0.212782	0.31453		0.04294	0.0474678	0.0050464	0.0346485	0.0701489	0.0830015	0.0832111		0.0369855	0.0625579	0.0413234	0.0855619	0.0481092	0.072627	0.100042		23	0.0335365	0.0469961	0.029146	0.0656326	0.0746853	0.122804	0.165928		0.0115218	0.0158028	0.0208712	0.0271974	0.0291105	0.0780962	0.128968			77.8566	0.0188795	0.0165091	0.0426893	0.0730631	0.0851758	0.107483
23.0625	0.0195691	0.03373	0.0405372	0.0768285	0.106157	0.212453	0.314638		0.0417008	0.0489425	0.00493496	0.034821	0.0704275	0.0835943	0.0837928		0.0360519	0.0650745	0.0408155	0.0844752	0.0476588	0.0736297	0.100856		23.0625	0.0324406	0.049249	0.0287626	0.0653749	0.0747478	0.123226	0.166429		0.0114993	0.0156745	0.0206358	0.0267353	0.0294874	0.0774335	0.128636			78.6352	0.0308675	0.0231625	0.0447835	0.0607309	0.0823977	0.115407
23.125	0.0191672	0.0361319	0.040314	0.0772274	0.106624	0.212277	0.31481		0.0399071	0.0503253	0.0042197	0.0356751	0.0704742	0.0840267	0.0843285		0.0344768	0.0681648	0.040705	0.0838227	0.0478599	0.0746646	0.101723		23.125	0.0311837	0.0515407	0.0284129	0.0655751	0.0749859	0.123656	0.166954		0.010755	0.016051	0.0209528	0.0261033	0.0296406	0.0768904	0.128342			79.4215	0.0400192	0.0250234	0.043963	0.0638252	0.0811222	0.125582
23.1875	0.0195593	0.0380598	0.0401038	0.0776162	0.107178	0.212173	0.314975		0.0378423	0.0514413	0.00274049	0.0370174	0.0702908	0.0843573	0.0847683		0.0325924	0.0714717	0.0410061	0.083786	0.0487757	0.0756116	0.102641		23.1875	0.029998	0.0536576	0.0279501	0.0661399	0.075415	0.124047	0.167461		0.00941357	0.0168159	0.0218369	0.0254088	0.0295366	0.0764443	0.128063			80.2158	0.0586749	0.0159453	0.0326722	0.0597415	0.0719629	0.122825
23.25	0.0206779	0.0393561	0.039669	0.0777984	0.10787	0.21213	0.315111		0.0358414	0.052141	0.00179883	0.0385543	0.069869	0.0846353	0.0851046		0.0308882	0.0745249	0.0417338	0.0844371	0.0504187	0.076363	0.103521		23.25	0.0291358	0.0553407	0.0277339	0.0669299	0.0760527	0.124376	0.167912		0.00773211	0.0178014	0.0224841	0.0247971	0.0292207	0.0761096	0.12781			81.0179	0.0479247	0.0225117	0.0300361	0.064717	0.0679556	0.118715
23.3125	0.0223328	0.0399772	0.0388581	0.0775891	0.108723	0.212131	0.315168		0.0342488	0.0523318	0.00429937	0.0400613	0.0692071	0.0848389	0.0853939		0.0298871	0.0769082	0.042893	0.0857296	0.0526236	0.0770383	0.104383		23.3125	0.0288229	0.0564057	0.0286835	0.0677933	0.0768513	0.124669	0.168315		0.00602886	0.0187996	0.0212134	0.0243591	0.0288205	0.0758443	0.127533			81.8281	0.0330077	0.0360407	0.0354495	0.0735689	0.0854035	0.112114
23.375	0.024199	0.0399852	0.0375818	0.0768739	0.109686	0.212211	0.315134		0.0333626	0.0519423	0.00820837	0.0413476	0.0683741	0.0849461	0.0856731		0.0299335	0.0782065	0.0443395	0.0874106	0.0552673	0.0776781	0.105192		23.375	0.029165	0.0567113	0.0300433	0.068544	0.0777759	0.124945	0.168666		0.00462989	0.0195519	0.0192091	0.0241348	0.0284015	0.075662	0.12722			82.6464	0.0420129	0.0523143	0.0422764	0.0685946	0.0947102	0.107968
23.4375	0.0260932	0.0394726	0.0357916	0.0755752	0.110764	0.212363	0.315098		0.0332859	0.0510901	0.0126361	0.0421935	0.0673914	0.0849447	0.0858818		0.0310237	0.0780879	0.0458924	0.0892277	0.0581902	0.0783248	0.105953		23.4375	0.0301343	0.0562169	0.03144	0.0689988	0.078782	0.125211	0.168978		0.00367788	0.0198116	0.0170499	0.0241969	0.028077	0.0755483	0.126941			83.4728	0.0270097	0.043838	0.0478905	0.0692987	0.0832276	0.109824
23.5	0.0278595	0.0386212	0.033531	0.0737105	0.112024	0.212562	0.315153		0.0338403	0.0498155	0.0172719	0.0424781	0.0662794	0.0848621	0.0860038		0.0329907	0.0765642	0.0474049	0.0909555	0.0612847	0.0790521	0.106796		23.5	0.0315635	0.0550003	0.0327359	0.069048	0.0798628	0.125492	0.169317		0.00323579	0.0194956	0.0150822	0.0245727	0.0279644	0.0754607	0.126724			84.3076	0.0343526	0.0265284	0.0549544	0.072013	0.0741658	0.118291
23.5625	0.02937	0.0376321	0.0307985	0.0712518	0.113439	0.212843	0.31525		0.0347532	0.0480877	0.0218357	0.0421929	0.0650454	0.0847152	0.0860084		0.0355354	0.0737867	0.0487569	0.0924186	0.0644158	0.0799376	0.107709		23.5625	0.0332195	0.0531688	0.033797	0.0686211	0.0809667	0.125832	0.169656		0.00335667	0.0186052	0.0137088	0.025216	0.0281236	0.0753917	0.126554			85.1506	0.0240053	0.0253031	0.0577642	0.0821816	0.0685095	0.124222
23.625	0.0305896	0.0367532	0.0275507	0.0683675	0.11495	0.213265	0.315213		0.0357287	0.0459501	0.0260595	0.0412771	0.0637243	0.0844372	0.0858977		0.0384154	0.0699276	0.0497976	0.0934418	0.0673945	0.0810038	0.10855		23.625	0.0349112	0.050877	0.0344692	0.0676955	0.082023	0.126235	0.169887		0.00397647	0.0171272	0.0132956	0.0260888	0.0285748	0.0753892	0.126365			86.0021	0.0131311	0.0232502	0.0326372	0.074505	0.0863885	0.105357
23.6875	0.0315195	0.0361974	0.0239125	0.0653173	0.116597	0.213815	0.314955		0.0365056	0.0435836	0.0296829	0.0397568	0.0623769	0.0840061	0.0857434		0.0414096	0.0652962	0.0504196	0.0938716	0.0701056	0.0821636	0.109408		23.6875	0.0364782	0.0483591	0.0346717	0.0663153	0.0830265	0.126662	0.170035		0.00494511	0.0151258	0.01394	0.0270712	0.0293287	0.0754828	0.12606			86.8622	0.0232393	0.0268788	0.0168903	0.0657908	0.0893436	0.0963236
23.75	0.0321067	0.0361251	0.0201492	0.0623991	0.118297	0.214342	0.314492		0.0368765	0.0412442	0.0325195	0.0377731	0.0609892	0.0834429	0.085576		0.0442724	0.0603892	0.0505397	0.0936809	0.0725042	0.0833757	0.110246		23.75	0.0377518	0.0459195	0.0344028	0.0646177	0.0839301	0.127053	0.170104		0.00612992	0.0127899	0.0152825	0.0280199	0.0303143	0.075594	0.12565			87.7308	0.0301771	0.0426532	0.0254997	0.0717482	0.0887423	0.104603
23.8125	0.0323258	0.0367026	0.0165537	0.0599371	0.119978	0.214815	0.313792		0.0366264	0.039136	0.034466	0.0354702	0.0595733	0.082739	0.0853018		0.0468377	0.0558466	0.0501357	0.0929801	0.0745587	0.0847297	0.110974		23.8125	0.0385967	0.0438951	0.0337185	0.0627958	0.0847033	0.127428	0.170023		0.00745389	0.0104216	0.0168035	0.0288613	0.0314542	0.0756862	0.125168			88.6081	0.0331774	0.0435349	0.0408121	0.0814954	0.0996531	0.110293
23.875	0.0321365	0.0379422	0.0134271	0.05817	0.121654	0.215273	0.31287		0.0356603	0.0374437	0.0354232	0.0330191	0.0581824	0.0818728	0.0849583		0.0489703	0.052302	0.0492845	0.0919299	0.0761838	0.0863434	0.111597		23.875	0.0389224	0.0425626	0.0327116	0.0610397	0.0853403	0.12783	0.169809		0.00887838	0.00843822	0.0180818	0.02956	0.0327117	0.075761	0.124609			89.4942	0.0176762	0.0310281	0.0557848	0.0795141	0.0880092	0.121373
23.9375	0.0315399	0.0396507	0.0112223	0.0572734	0.123302	0.215667	0.311786		0.0341668	0.036381	0.0354266	0.0307206	0.0568275	0.0808044	0.0845881		0.050487	0.0502257	0.0480606	0.0906191	0.0773064	0.0882427	0.11216		23.9375	0.0387312	0.0420858	0.0315698	0.0595377	0.0858121	0.128238	0.169511		0.0102652	0.00723644	0.0187195	0.0300134	0.0340439	0.0758069	0.123982			90.3891	0.0114174	0.0455498	0.059429	0.075813	0.0761054	0.115974
24	0.0307485	0.0416447	0.01039	0.057283	0.124964	0.215932	0.310684		0.0323804	0.036038	0.034784	0.0288854	0.0555569	0.079535	0.0841983		0.0512142	0.0496408	0.0465754	0.0890818	0.078019	0.0903088	0.112706		24	0.0381143	0.0424412	0.0305831	0.0584167	0.08618	0.128592	0.169196		0.0113741	0.00683628	0.0184548	0.0301142	0.035416	0.0758305	0.123358			91.293	0.0186145	0.0446511	0.0561644	0.0682717	0.077455	0.109322
24.0625	0.0299754	0.0436638	0.0111257	0.0581303	0.126732	0.216147	0.309534		0.0305109	0.036255	0.0338285	0.0277452	0.0544781	0.0781229	0.0836911		0.0510953	0.0503338	0.0449835	0.0875264	0.0783654	0.0925606	0.113262		24.0625	0.0371939	0.0434175	0.0299792	0.0578006	0.0865251	0.128944	0.168829		0.012042	0.00704266	0.017254	0.0298919	0.0368115	0.0758648	0.122747			92.2059	0.0350845	0.0266062	0.0519267	0.0601965	0.0753435	0.0990519
24.125	0.0293614	0.0454269	0.0130436	0.0595815	0.12859	0.216337	0.308239		0.0288372	0.0368758	0.0328504	0.0273028	0.053607	0.0765649	0.0830073		0.0501067	0.0517199	0.0434125	0.0862262	0.0783826	0.094978	0.113709		24.125	0.0361018	0.0446742	0.0297688	0.0577035	0.0868599	0.129293	0.168318		0.0121314	0.00745065	0.0154172	0.0295065	0.0382036	0.0759424	0.122143			93.128	0.0461123	0.0408843	0.0465973	0.0566792	0.0585643	0.102258
24.1875	0.0290558	0.0466501	0.0154996	0.0613259	0.130435	0.216476	0.306769		0.0277117	0.0377034	0.0323343	0.02746	0.0529158	0.0747455	0.0822137		0.0483059	0.0530851	0.0420216	0.0853465	0.0780448	0.0975131	0.113964		24.1875	0.0350245	0.0458129	0.0299518	0.0580442	0.0871319	0.129578	0.167649		0.0115217	0.00772497	0.0134205	0.0290825	0.0395505	0.0761117	0.121523			94.0593	0.0343661	0.0410615	0.0397611	0.058654	0.0755727	0.10653
24.25	0.0292971	0.0471074	0.0179632	0.0630274	0.132121	0.216446	0.305098		0.0274111	0.0384473	0.0326437	0.0281645	0.0524056	0.072817	0.0813597		0.0458558	0.0538415	0.0409	0.0850409	0.0773879	0.100155	0.114039		24.25	0.034188	0.0464654	0.0305023	0.0587443	0.0873048	0.129806	0.166832		0.0101485	0.00771716	0.0116174	0.0286791	0.0407724	0.0762674	0.120851			94.9999	0.0445992	0.0404024	0.0457077	0.0699202	0.0944668	0.118146
24.3125	0.0302206	0.0467114	0.0201007	0.06442	0.133647	0.216148	0.303201		0.0280975	0.0388317	0.0337783	0.0291974	0.0520409	0.070789	0.0803678		0.0429606	0.0535688	0.040117	0.0854181	0.0764648	0.102885	0.113911		24.3125	0.0337595	0.0463706	0.031332	0.0596785	0.0873843	0.129941	0.165826		0.00803875	0.00737444	0.0102299	0.0284087	0.0418847	0.0763632	0.120146			95.9499	0.03575	0.0216137	0.0417918	0.071069	0.0976707	0.118116
24.375	0.0317715	0.0454146	0.0218044	0.0653501	0.135039	0.215569	0.301188		0.0296976	0.0386452	0.0355791	0.0302264	0.0518422	0.0686449	0.079159		0.0399065	0.0520943	0.0395812	0.0864735	0.0753359	0.10568	0.113578		24.375	0.0337919	0.0453847	0.0323216	0.0606834	0.0874057	0.129965	0.164642		0.00539602	0.00672461	0.00932533	0.0284125	0.0428917	0.0764129	0.119498			96.9094	0.0338686	0.0245106	0.0436781	0.0754362	0.106346	0.114563
24.4375	0.0337194	0.043295	0.0230817	0.0657958	0.136354	0.214766	0.299201		0.0317605	0.037816	0.0377475	0.0310106	0.0517675	0.0664925	0.0777878		0.03705	0.0494285	0.0391493	0.088072	0.0740709	0.108507	0.113094		24.4375	0.0341766	0.0435132	0.0333262	0.0616261	0.0873976	0.129922	0.163361		0.00267426	0.00580933	0.00889964	0.0287584	0.0438399	0.0764214	0.118958			97.8785	0.0319423	0.0336768	0.0617718	0.0691586	0.0960601	0.100726
24.5	0.0358375	0.0404642	0.0239293	0.0656457	0.137675	0.213828	0.297342		0.0338215	0.0363627	0.0398789	0.0313537	0.0518288	0.0643917	0.0763871		0.0346168	0.0456614	0.0386713	0.0899395	0.072683	0.111307	0.112463		24.5	0.0347586	0.0408294	0.0341598	0.0623129	0.0873955	0.129842	0.162064		0.00101546	0.00466009	0.00888048	0.0294348	0.0447741	0.0764231	0.118535			98.8572	0.0294568	0.0451513	0.0576858	0.0703829	0.090302	0.108081
24.5625	0.0379394	0.0371468	0.0244973	0.0649581	0.139067	0.212806	0.295721		0.0356141	0.0343353	0.0415762	0.0311485	0.0521227	0.06239	0.0749724		0.0327672	0.0408776	0.0379665	0.0918014	0.0711365	0.113999	0.111658		24.5625	0.0354402	0.0374533	0.03468	0.062636	0.087442	0.129732	0.160784		0.00259047	0.00328188	0.00900127	0.030393	0.045708	0.0764322	0.11829			99.8458	0.0342403	0.0155845	0.0488017	0.0644376	0.0788655	0.120549
24.625	0.0397982	0.0336187	0.0249909	0.0639169	0.140425	0.211657	0.294348		0.0369423	0.0317702	0.0425849	0.0303504	0.0527094	0.0605034	0.0734741		0.0316839	0.0353372	0.036852	0.0934191	0.069471	0.116531	0.110666		24.625	0.0361415	0.0335754	0.0348093	0.0625621	0.0875351	0.129564	0.159496		0.00411597	0.00178387	0.00897309	0.0315562	0.0465643	0.076415	0.118256			100.844	0.0187963	0.0331088	0.0512352	0.0487476	0.068491	0.110219
24.6875	0.041208	0.0302682	0.0256444	0.0626751	0.141649	0.210373	0.293114		0.0376563	0.0288791	0.0428493	0.0289776	0.0534678	0.0587281	0.0719013		0.0311734	0.0295145	0.0351916	0.0946243	0.0677532	0.118879	0.109493		24.6875	0.0366792	0.0295539	0.0345618	0.0620923	0.0876232	0.129327	0.158169		0.00508813	0.000695391	0.00861968	0.0328273	0.0473295	0.0763607	0.118367			101.853	0.0296341	0.0361836	0.0632809	0.0544122	0.0731775	0.11437
24.75	0.042103	0.0274905	0.0267152	0.061398	0.142746	0.208872	0.29195		0.0377231	0.0258502	0.0423513	0.0271187	0.0542343	0.0570922	0.0702377		0.0307404	0.0239523	0.0329454	0.0952778	0.0660425	0.121027	0.108161		24.75	0.0368555	0.0257643	0.0340039	0.0612648	0.0876743	0.128997	0.156783		0.00573073	0.00177067	0.00787159	0.0340798	0.0480576	0.0762029	0.118584			102.871	0.0292086	0.0426163	0.0626319	0.0720073	0.0888662	0.119908
24.8125	0.0424538	0.0254492	0.0283884	0.0603283	0.143831	0.207134	0.290921		0.0372158	0.0228899	0.0411104	0.0249787	0.0550186	0.0556621	0.0684592		0.0299197	0.0192864	0.0300744	0.0953942	0.0643978	0.122923	0.10661		24.8125	0.0365298	0.0225418	0.0331911	0.0602337	0.087749	0.128573	0.15533		0.00629516	0.0030961	0.00690997	0.0352079	0.0487939	0.0758941	0.118964			103.9	0.0222317	0.0404284	0.0302197	0.0723883	0.101079	0.114508
24.875	0.04231	0.024326	0.0307257	0.0597034	0.144917	0.205206	0.290199		0.0362817	0.0203444	0.0394382	0.0228997	0.0558344	0.0544425	0.0666149		0.0283736	0.0163178	0.0265575	0.0949828	0.0628594	0.124536	0.104848		24.875	0.0356551	0.0203294	0.0322405	0.0591953	0.0878704	0.128061	0.153888		0.00698927	0.00400411	0.00657257	0.0360443	0.0495288	0.0754435	0.119587			104.939	0.0275698	0.0406731	0.0513331	0.0774736	0.090448	0.121255
24.9375	0.041659	0.0239761	0.0336418	0.0596398	0.146014	0.203224	0.289905		0.0351519	0.0185667	0.0378158	0.021336	0.0566488	0.0534331	0.0647506		0.025994	0.0154943	0.0226343	0.0939911	0.0613726	0.125813	0.102997		24.9375	0.0342683	0.0193457	0.031364	0.0583223	0.0880118	0.12749	0.152551		0.00786977	0.00429424	0.00784286	0.0363455	0.050287	0.0749096	0.120479			105.988	0.0387576	0.0437732	0.0644918	0.0761898	0.0969216	0.106496
25	0.0404954	0.0239329	0.0369097	0.0602178	0.147084	0.201282	0.290047		0.0338949	0.0177275	0.0367355	0.0207896	0.05744	0.0526621	0.0628852		0.0229365	0.0164052	0.0186872	0.0925731	0.0598166	0.12669	0.101099		25	0.0324423	0.0193552	0.0307775	0.0578602	0.0881136	0.126878	0.151344		0.00886908	0.00401915	0.0104709	0.0359497	0.0510839	0.0743102	0.121631			107.048	0.0466192	0.0405377	0.0596678	0.06752	0.0873572	0.107272
25.0625	0.0388671	0.0237686	0.0401375	0.0614392	0.148143	0.19935	0.290557		0.0326068	0.0176328	0.0366539	0.0215542	0.0581833	0.0520765	0.0609762		0.0195996	0.017979	0.0153276	0.0909715	0.0581867	0.127156	0.0992129		25.0625	0.0303578	0.0197935	0.0307063	0.0579883	0.0881709	0.126194	0.150249		0.00982864	0.00344688	0.0134318	0.034837	0.0519372	0.0736414	0.123005			108.119	0.0322263	0.0596957	0.0620218	0.0743078	0.0768151	0.0963821
25.125	0.0368854	0.0231447	0.0429669	0.0629814	0.149328	0.197454	0.291371		0.0314843	0.0179334	0.0377275	0.0235292	0.058917	0.0516617	0.0591352		0.0168273	0.0192634	0.0133766	0.0894899	0.0566281	0.127289	0.09737		25.125	0.028399	0.0201139	0.031357	0.0586668	0.0882909	0.125468	0.149292		0.0103789	0.00270776	0.0157903	0.0331914	0.0528718	0.0729133	0.12452			109.2	0.0323785	0.0493843	0.0659368	0.0712568	0.0824198	0.088918
25.1875	0.0348142	0.0218946	0.0451553	0.0645281	0.150615	0.195583	0.292418		0.0306765	0.0181694	0.0397987	0.0263172	0.0596201	0.0514409	0.057436		0.0157854	0.0196964	0.0136779	0.0884605	0.0551998	0.127058	0.0955277		25.1875	0.027092	0.0199201	0.0328773	0.0597686	0.0884782	0.124694	0.148461		0.010008	0.00187265	0.0168415	0.0313438	0.0538571	0.0721	0.126117			110.292	0.0367875	0.0459983	0.0584511	0.0603756	0.0935772	0.100465
25.25	0.0328812	0.0201212	0.046546	0.0658076	0.151943	0.193758	0.293699		0.0302948	0.0180212	0.0424614	0.0294318	0.0602486	0.0513932	0.0558651		0.0172466	0.0190719	0.0160188	0.0881865	0.0538413	0.126509	0.0936925		25.25	0.0268075	0.0190715	0.0350087	0.061142	0.0886776	0.123887	0.147752		0.00838039	0.00105	0.0165721	0.029654	0.0548829	0.0712187	0.127801			111.395	0.0289848	0.0307135	0.044903	0.0547929	0.0876196	0.114673
25.3125	0.0311629	0.0181251	0.0469741	0.0666234	0.153208	0.192042	0.295225		0.0305315	0.0173618	0.0451732	0.0323785	0.0607635	0.0514191	0.0543898		0.0207004	0.0174222	0.0194366	0.0888028	0.0525183	0.125651	0.0919103		25.3125	0.027465	0.0176364	0.0371946	0.0626016	0.08883	0.123037	0.147175		0.0058668	0.000424359	0.0154053	0.0284264	0.0559053	0.0703478	0.12958			112.509	0.0370211	0.0144694	0.0443132	0.0685701	0.0771994	0.112012
25.375	0.0297428	0.016393	0.0463786	0.0668429	0.154464	0.190486	0.297003		0.0314834	0.0162409	0.0475565	0.0348662	0.0611738	0.0514446	0.0529993		0.0250337	0.0148645	0.0231447	0.0901415	0.0512886	0.124486	0.0901405		25.375	0.0287533	0.0158328	0.0390266	0.0639502	0.0889755	0.122139	0.146714		0.00333677	0.000841987	0.0137667	0.027751	0.0569297	0.0695504	0.131472			113.634	0.0210606	0.0186627	0.0471905	0.0864024	0.0774434	0.105918
25.4375	0.0287374	0.0156713	0.0448314	0.0663503	0.155704	0.189162	0.299029		0.033137	0.0147844	0.0493012	0.0367196	0.0614478	0.0514731	0.0517162		0.0293224	0.011555	0.0267016	0.0920293	0.0502357	0.122973	0.0884429		25.4375	0.0303989	0.0140035	0.0402781	0.0650331	0.0891291	0.121203	0.146396		0.00238921	0.00216638	0.0119681	0.0276784	0.0579274	0.0688613	0.133454			114.77	0.0246266	0.0198664	0.0367236	0.0836339	0.0891192	0.0965893
25.5	0.0282418	0.0166682	0.0425142	0.0650614	0.156866	0.188118	0.301305		0.0355195	0.0132592	0.0501669	0.0378069	0.0615471	0.0515353	0.0505832		0.0329705	0.00770213	0.0299051	0.0942937	0.0493608	0.121134	0.0868877		25.5	0.0322439	0.0125432	0.0408621	0.0657207	0.089258	0.120262	0.146259		0.00369283	0.00452572	0.0102314	0.0282492	0.0588665	0.0682954	0.135495			115.918	0.0261585	0.0298582	0.0338771	0.0874028	0.0996855	0.10203
25.5625	0.0282167	0.0192456	0.039613	0.0630623	0.157969	0.187318	0.303816		0.0386139	0.0121333	0.0501504	0.0381303	0.061508	0.0517215	0.049622		0.0355957	0.00390314	0.0327799	0.0966571	0.0486698	0.119037	0.0854438		25.5625	0.0341421	0.0117607	0.0408478	0.0659499	0.0893823	0.119359	0.146294		0.00534885	0.00767802	0.00875079	0.0293701	0.0597437	0.0677988	0.137589			117.077	0.0482454	0.0250724	0.0551356	0.0819909	0.0985387	0.116323
25.625	0.0284642	0.0227572	0.0363566	0.0605506	0.159048	0.186824	0.306518		0.0423741	0.0120091	0.049324	0.0378185	0.0614474	0.0520488	0.04881		0.0371149	0.00322399	0.0352963	0.0987637	0.0481654	0.116656	0.084149		25.625	0.0359844	0.0126634	0.0403256	0.0657109	0.0895537	0.11851	0.146492		0.00702348	0.00978302	0.0078108	0.0307986	0.0605493	0.0674064	0.139708			118.248	0.046852	0.0526584	0.0702003	0.0763585	0.0817987	0.118137
25.6875	0.0287955	0.0265892	0.0331138	0.0577047	0.160023	0.186591	0.309336		0.0465897	0.0131092	0.0477509	0.0369707	0.0613812	0.0524301	0.048178		0.0376921	0.00661282	0.0374699	0.100379	0.0478721	0.114001	0.082983		25.6875	0.0376924	0.0154371	0.0394449	0.0650182	0.0897588	0.117674	0.146832		0.00889713	0.0101896	0.00751576	0.0323306	0.0612245	0.067156	0.141804			119.43	0.03627	0.0606119	0.0755044	0.0710437	0.0737247	0.114008
25.75	0.0291281	0.0301768	0.0303202	0.054708	0.160827	0.186562	0.312118		0.0509522	0.015129	0.0457457	0.0358342	0.0612402	0.0528254	0.0477256		0.0375224	0.0103633	0.0395157	0.101436	0.0477171	0.111132	0.0818805		25.75	0.0392009	0.0185564	0.0385272	0.0639927	0.0899281	0.11684	0.147241		0.0110085	0.0103418	0.00776008	0.033772	0.0617715	0.0670508	0.143805			120.625	0.0275191	0.0387707	0.072895	0.0596106	0.0767109	0.102588
25.8125	0.0294107	0.0331583	0.028294	0.0517901	0.161422	0.186731	0.314781		0.0552227	0.0175097	0.043751	0.0348001	0.0610207	0.0532554	0.0474403		0.0368453	0.0137464	0.041689	0.101976	0.0476627	0.10811	0.0807833		25.8125	0.0404929	0.0214715	0.0379113	0.0628554	0.090035	0.116032	0.147668		0.013287	0.0102945	0.00839243	0.0349282	0.0621823	0.0670894	0.145681			121.831	0.0258212	0.0362512	0.055966	0.0830526	0.0998773	0.0968479
25.875	0.0296024	0.0353443	0.0271123	0.0492662	0.161806	0.187075	0.317385		0.0592204	0.0197922	0.0421112	0.0342141	0.0607051	0.053716	0.047272		0.0361558	0.0165398	0.0441246	0.101946	0.047733	0.104992	0.0797426		25.875	0.0416595	0.0238921	0.0377827	0.0618087	0.0900812	0.115261	0.148133		0.0155571	0.0100503	0.00929549	0.0355652	0.0624528	0.06727	0.147473			123.049	0.0320955	0.0415817	0.0419481	0.0846562	0.0967037	0.100932
25.9375	0.0296918	0.0367193	0.0266094	0.0474418	0.161915	0.187641	0.320048		0.0628065	0.0217151	0.0411773	0.0342474	0.0603129	0.0541808	0.0471907		0.0361288	0.018566	0.0468954	0.101348	0.0480031	0.10188	0.0788052		25.9375	0.0428757	0.0256668	0.0382274	0.0610126	0.0900772	0.114567	0.148681		0.0175581	0.00970037	0.0104598	0.0355494	0.0625175	0.0676287	0.149248			124.28	0.03067	0.0484691	0.0630102	0.0839235	0.0797952	0.0894697
26	0.0296165	0.0372682	0.0266042	0.0464079	0.161647	0.188478	0.322726		0.0658226	0.0232587	0.041113	0.0348656	0.0599534	0.0546274	0.0472855		0.0372185	0.0197261	0.0500187	0.100321	0.0485814	0.0988138	0.0779367		26	0.0442192	0.026751	0.0392453	0.0605314	0.0900605	0.113973	0.149316		0.0190913	0.00927784	0.0118185	0.0349385	0.0622557	0.0682007	0.150957			125.522	0.0240425	0.0372447	0.0620768	0.0988928	0.071501	0.0964328
26.0625	0.0293548	0.0368771	0.0269055	0.0461595	0.161059	0.189599	0.325389		0.0681294	0.0244843	0.0417638	0.0360446	0.0596389	0.0551196	0.047597		0.0394109	0.0200257	0.0533855	0.0990444	0.0494936	0.0957603	0.0771113		26.0625	0.0456317	0.027129	0.0406849	0.0604162	0.0900638	0.113493	0.150033		0.0201219	0.00873146	0.0132729	0.0338332	0.0616925	0.068971	0.152579			126.778	0.0461097	0.0573834	0.064382	0.0802537	0.0850202	0.0928332
26.125	0.0288566	0.035573	0.0272181	0.0465989	0.160205	0.190929	0.327982		0.0696807	0.0254796	0.0428052	0.0376677	0.0592661	0.0555695	0.0480403		0.0423973	0.0195177	0.0568321	0.0977638	0.050586	0.0927003	0.0762872		26.125	0.0469782	0.0268568	0.0422851	0.0606768	0.0900192	0.113066	0.15077		0.020794	0.00811581	0.0148139	0.0324273	0.0609378	0.0699401	0.154119			128.045	0.0275441	0.0440509	0.0682318	0.0829315	0.0728559	0.103374
26.1875	0.0280936	0.0336503	0.0273372	0.0475489	0.159111	0.192357	0.330472		0.0704982	0.0264661	0.0439542	0.0393585	0.0588772	0.0559082	0.0485973		0.045738	0.0183242	0.0601848	0.09673	0.051774	0.0897507	0.0755393		26.1875	0.0481099	0.0261469	0.0438254	0.0612125	0.0899209	0.112672	0.151536		0.0213016	0.00766803	0.0164242	0.0310305	0.0600259	0.0710535	0.155547			129.326	0.0200336	0.0483559	0.0605279	0.0895813	0.0753152	0.0846792
26.25	0.0270732	0.031385	0.0272102	0.0488012	0.157766	0.193811	0.332745		0.0706514	0.0277184	0.0449045	0.0407675	0.0584084	0.0561632	0.0492282		0.0489435	0.0165385	0.0633206	0.0961404	0.0529675	0.086954	0.074818		26.25	0.0488894	0.025214	0.0451451	0.061903	0.0897138	0.112309	0.152264		0.0217892	0.00773362	0.0180564	0.0299213	0.0589973	0.0722421	0.156824			130.619	0.0319375	0.036012	0.0585043	0.0846697	0.0926711	0.105079
26.3125	0.025844	0.0289915	0.0269213	0.0501398	0.156066	0.195263	0.334719		0.0702763	0.0294334	0.0453445	0.0417535	0.0578903	0.0563613	0.0499246		0.0515732	0.0143523	0.0660844	0.0961803	0.0541264	0.0843271	0.0740641		26.3125	0.0492312	0.024259	0.0461167	0.0626912	0.0893608	0.111984	0.152902		0.0223085	0.00858232	0.019593	0.0293039	0.0577988	0.0734649	0.157919			131.925	0.022445	0.043417	0.0328441	0.0648503	0.0937685	0.113075
26.375	0.0243997	0.0267406	0.0265539	0.0513197	0.153958	0.196703	0.336427		0.0696478	0.0316629	0.0451783	0.0421986	0.0573903	0.0564438	0.0506042		0.0533186	0.0119061	0.0683529	0.0968154	0.0552865	0.081935	0.0732844		26.375	0.049122	0.0234365	0.0466951	0.0634446	0.0888784	0.111694	0.153438		0.0229141	0.0102845	0.0209407	0.0292576	0.0563708	0.0747151	0.158878			133.245	0.0314848	0.0293651	0.0515194	0.0660445	0.0926281	0.10355
26.4375	0.0227928	0.0249038	0.0260372	0.0521548	0.151482	0.198136	0.337942		0.0689906	0.0342465	0.0443917	0.0419344	0.0569272	0.0563844	0.0512453		0.0539482	0.00936942	0.0700908	0.0979142	0.0564741	0.0798067	0.0725378		26.4375	0.0485772	0.0228399	0.0468399	0.0640011	0.0882946	0.111442	0.153909		0.0235626	0.0125663	0.0221286	0.0298109	0.0547227	0.0759866	0.159733			134.577	0.0319831	0.0471386	0.0690084	0.0545867	0.0783808	0.122568
26.5	0.0211564	0.0236568	0.0253782	0.0525168	0.14869	0.199547	0.339388		0.0684561	0.0368951	0.0429567	0.0409413	0.0565375	0.0562842	0.0518395		0.0532378	0.00683781	0.0712866	0.0992851	0.0576457	0.0779538	0.0718805		26.5	0.0476168	0.0224632	0.0465405	0.0642477	0.0876243	0.111262	0.154369		0.0241457	0.0150641	0.0231631	0.0308903	0.052887	0.0772211	0.160544			135.923	0.0275703	0.0590794	0.0733282	0.0782469	0.0855714	0.125284
26.5625	0.019648	0.0229921	0.0246753	0.0522731	0.145581	0.200944	0.340767		0.0682835	0.0393236	0.0409611	0.0393753	0.0562482	0.0560796	0.0524341		0.0510653	0.00444926	0.0719737	0.100655	0.0587668	0.0765169	0.0714459		26.5625	0.0463323	0.022255	0.04587	0.0641011	0.0868652	0.11118	0.154882		0.0246608	0.0174488	0.0240283	0.0323066	0.0508646	0.0784066	0.161261			137.282	0.0449182	0.0671325	0.0629363	0.095088	0.0837771	0.105911
26.625	0.0184317	0.0229121	0.0240486	0.0514542	0.142219	0.202395	0.341981		0.0686065	0.0412372	0.038582	0.0373884	0.0560305	0.0557897	0.0530401		0.047627	0.00249667	0.0721941	0.101709	0.0598578	0.0754948	0.0711295		26.625	0.0448884	0.0222153	0.0449416	0.0635172	0.0860358	0.111227	0.155384		0.0251993	0.0193797	0.0246947	0.0338145	0.0486938	0.0795668	0.161851			138.655	0.0314058	0.0549159	0.0630802	0.0668773	0.0814414	0.0959242
26.6875	0.0177555	0.0233261	0.0235386	0.0502468	0.138748	0.203875	0.34291		0.0693099	0.0424266	0.0360038	0.0351215	0.0558927	0.0553867	0.0537053		0.0433765	0.00200699	0.0720562	0.102145	0.0609448	0.0748007	0.0708233		26.6875	0.0434806	0.0225866	0.0438662	0.0625045	0.0851953	0.111354	0.155813		0.0257774	0.0202199	0.0251963	0.0351529	0.0464471	0.0807112	0.162257			140.041	0.0359091	0.048011	0.0627534	0.0806619	0.0850889	0.101991
26.75	0.0176504	0.0240899	0.0233368	0.0488735	0.135171	0.205266	0.343511		0.070197	0.042769	0.0334561	0.0328045	0.0557674	0.054882	0.0543629		0.0387094	0.00335092	0.0717351	0.101777	0.0619654	0.0743402	0.0706255		26.75	0.0421856	0.0234033	0.0428427	0.0611516	0.0843013	0.111496	0.156166		0.0264452	0.019718	0.025528	0.0360882	0.0441634	0.0817878	0.162449			141.442	0.0259861	0.0373961	0.0550332	0.0786039	0.0939429	0.0936404
26.8125	0.017919	0.0250635	0.0236896	0.0476013	0.13141	0.206492	0.343826		0.0710736	0.0422814	0.031159	0.0307737	0.0556626	0.0543161	0.0549172		0.0341231	0.00520491	0.0713799	0.100586	0.0629168	0.0741191	0.0705975		26.8125	0.0410386	0.0241833	0.0420761	0.0596535	0.0833299	0.111642	0.156447		0.0272437	0.0185539	0.0256511	0.036433	0.0417966	0.0827366	0.162465			142.856	0.029384	0.0356172	0.0571555	0.0550971	0.101651	0.112951
26.875	0.0185076	0.026095	0.0247575	0.0467729	0.127477	0.207591	0.343988		0.0717009	0.0409095	0.0292952	0.0293045	0.055599	0.0537269	0.0553254		0.0302693	0.00727379	0.0710949	0.0986044	0.0637812	0.0742161	0.0707591		26.875	0.0401593	0.0247594	0.0417159	0.0582272	0.0822857	0.111845	0.156691		0.0279417	0.0168576	0.0255439	0.0360419	0.0393501	0.0835493	0.162387			144.285	0.0254266	0.0323967	0.0557213	0.0803628	0.103141	0.121951
26.9375	0.0193845	0.0270918	0.0265945	0.0467275	0.123441	0.208634	0.344107		0.071887	0.0386412	0.0280611	0.0286175	0.0555885	0.0531711	0.0556525		0.0277327	0.00963012	0.0710022	0.0959134	0.064535	0.0746465	0.0711525		26.9375	0.039668	0.0251211	0.0418859	0.0570861	0.0811882	0.112151	0.156971		0.0282129	0.0146056	0.0252261	0.0348233	0.0368644	0.0842445	0.16225			145.728	0.0327978	0.0321177	0.0490078	0.0828132	0.08688	0.104683
27	0.0204743	0.0279835	0.0291421	0.0476475	0.119471	0.209617	0.344066		0.0714851	0.0356427	0.0276395	0.0288461	0.0556596	0.0527019	0.0559401		0.0268621	0.0123602	0.0711482	0.0926182	0.0652365	0.0753567	0.0718762		27	0.0396072	0.0253288	0.0426433	0.0563706	0.0801223	0.112558	0.157294		0.0277913	0.0118661	0.0246975	0.0327687	0.0344116	0.0848146	0.161945			147.185	0.045096	0.0646232	0.036331	0.089952	0.0814296	0.100202
27.0625	0.021703	0.0287206	0.0321953	0.0495068	0.115716	0.210548	0.343884		0.0703379	0.0322089	0.0280251	0.0298893	0.0558918	0.0523849	0.0562466		0.0274745	0.0154832	0.0715359	0.0889446	0.065918	0.076255	0.0729476		27.0625	0.0398385	0.0254709	0.0439188	0.0561135	0.0791753	0.113063	0.157693		0.0265705	0.00882368	0.0240078	0.0300769	0.0320398	0.0852645	0.161463			148.657	0.0308956	0.0730649	0.0552485	0.0954648	0.0785947	0.10149
27.125	0.0229796	0.0292252	0.0354279	0.052036	0.112176	0.211432	0.343606		0.0684058	0.0285722	0.0291473	0.0314486	0.0562913	0.0522504	0.056653		0.0288401	0.0189452	0.072232	0.0851247	0.0666806	0.0773485	0.0743267		27.125	0.0400752	0.0255808	0.0456024	0.0562031	0.0783825	0.113677	0.158195		0.0247094	0.00575592	0.0232747	0.0270796	0.0297232	0.0855835	0.160814			150.143	0.0192446	0.0553766	0.0551364	0.0799543	0.0961453	0.0898574
27.1875	0.0242271	0.029397	0.0385656	0.0549311	0.108742	0.212203	0.343166		0.0657425	0.0249739	0.0308664	0.0332678	0.0567901	0.0522234	0.0571629		0.0302308	0.022622	0.0730987	0.0813977	0.0674625	0.0785468	0.0759698		27.1875	0.0400668	0.0256643	0.0475102	0.0565322	0.0776649	0.114324	0.158766		0.0224375	0.00343983	0.0224922	0.0241049	0.0274376	0.0857808	0.159971			151.645	0.0244031	0.0451452	0.0545171	0.0473377	0.0913475	0.11191
27.25	0.0254169	0.0292802	0.0413564	0.0577975	0.105382	0.212791	0.342497		0.06248	0.021673	0.0329532	0.0351001	0.0574353	0.0522461	0.0577797		0.0311327	0.0263397	0.0738707	0.0780249	0.068213	0.0797746	0.0778965		27.25	0.0396766	0.0257643	0.0493934	0.0569742	0.07701	0.114937	0.159391		0.0199541	0.00383614	0.0216103	0.0214742	0.0251546	0.0858544	0.158893			153.161	0.0493553	0.0460536	0.0561112	0.0812334	0.0909364	0.106035
27.3125	0.0265098	0.028904	0.0435632	0.0603057	0.10221	0.213234	0.341652		0.0587624	0.0188881	0.0352153	0.0367268	0.0582367	0.0523223	0.0584128		0.0311163	0.0299859	0.0743865	0.0752553	0.0689759	0.0810275	0.0801076		27.3125	0.0387962	0.025926	0.051055	0.0574293	0.0764742	0.115528	0.160058		0.017444	0.00611899	0.0206323	0.0194246	0.0229257	0.0858244	0.157639			154.693	0.0227167	0.04893	0.0541369	0.0858099	0.0956471	0.0955097
27.375	0.0273168	0.028288	0.0449833	0.0621655	0.0993161	0.213613	0.340752		0.0547896	0.0167981	0.0374551	0.0380169	0.0591716	0.0525094	0.0589811		0.0300036	0.0333737	0.0745342	0.073262	0.0697822	0.0823385	0.0825922		27.375	0.03737	0.0261533	0.0523242	0.0578148	0.07609	0.116154	0.160775		0.0151455	0.00849153	0.0195993	0.0180208	0.0208023	0.0857101	0.156311			156.24	0.0172803	0.0688828	0.0707938	0.0773019	0.0881957	0.134642
27.4375	0.0277351	0.027485	0.0456117	0.0631842	0.0967209	0.213954	0.339838		0.0507776	0.015598	0.0395043	0.0388451	0.0602101	0.0528655	0.0595851		0.0277677	0.0362824	0.0741837	0.0720087	0.0706461	0.083656	0.0852775		27.4375	0.0354268	0.0264551	0.0530999	0.0580127	0.075859	0.116825	0.161567		0.0132942	0.0103806	0.0185127	0.017176	0.0188054	0.0855133	0.154921			157.802	0.0460228	0.0455664	0.0536679	0.069315	0.0955238	0.115342
27.5	0.0278481	0.0266786	0.0453944	0.0632867	0.0944276	0.21424	0.338912		0.0469561	0.0152279	0.041244	0.0391711	0.0613705	0.0534207	0.0603367		0.0245394	0.0384991	0.0732026	0.0713316	0.071527	0.0849608	0.0880693		27.5	0.0331146	0.0268019	0.0532803	0.0579298	0.075775	0.117541	0.162439		0.0121008	0.0116361	0.0173775	0.0167361	0.016933	0.0852163	0.153458			159.38	0.0504942	0.0645309	0.0541184	0.0862557	0.0662985	0.106192
27.5625	0.0275905	0.0260944	0.0444405	0.062581	0.0924834	0.214435	0.338011		0.0434956	0.0155069	0.0425628	0.0389983	0.0627515	0.0542216	0.0612439		0.0204139	0.0399522	0.0715888	0.0709972	0.072357	0.0862935	0.0908757		27.5625	0.0305	0.0271845	0.052864	0.0575255	0.075864	0.118317	0.163377		0.0118127	0.012259	0.0162433	0.0165877	0.015173	0.0847714	0.151962			160.974	0.0379872	0.0458375	0.0425014	0.0751356	0.0744517	0.0982466
27.625	0.0268459	0.025959	0.0429911	0.0612632	0.0909702	0.214548	0.337126		0.0405953	0.0163135	0.0433565	0.0384518	0.0642973	0.0553431	0.0623126		0.0156703	0.0406769	0.0694543	0.0707819	0.0731691	0.0876551	0.0937854		27.625	0.0277038	0.0276498	0.051934	0.0568323	0.0761455	0.119182	0.164408		0.0124846	0.0122694	0.0151742	0.0166143	0.0135833	0.0841545	0.150404			162.584	0.0203411	0.0524781	0.0679861	0.084117	0.0919177	0.11833
27.6875	0.0256609	0.0264412	0.0411535	0.059552	0.0899155	0.21457	0.336222		0.0383671	0.0175757	0.0435985	0.0376601	0.0658743	0.0567524	0.0634627		0.0108416	0.0408004	0.0669057	0.0705051	0.0739696	0.0890331	0.0967438		27.6875	0.0249565	0.0282724	0.0505526	0.0559057	0.0765864	0.120119	0.165476		0.0137762	0.0117201	0.0142149	0.0167233	0.0122324	0.0833747	0.148804			164.21	0.0411878	0.0677274	0.052261	0.0917867	0.105774	0.103252
27.75	0.0241875	0.0275522	0.0391751	0.0577132	0.0892679	0.214521	0.33525		0.0367738	0.0191671	0.0432833	0.0368216	0.0674767	0.0583387	0.0646214		0.00686166	0.0405414	0.0640168	0.0700921	0.0747148	0.0903615	0.0996567		27.75	0.0226076	0.0290869	0.0488251	0.0548756	0.0771531	0.121074	0.166509		0.0150185	0.0107695	0.0133158	0.0168158	0.0110984	0.0824962	0.14718			165.852	0.0417237	0.0576634	0.0532719	0.0872975	0.085141	0.124907
27.8125	0.0226167	0.0291959	0.0374233	0.0560966	0.0890022	0.214376	0.334235		0.0355107	0.0209159	0.0425197	0.0362831	0.0691165	0.0600702	0.065823		0.00628858	0.0402283	0.0608987	0.0694504	0.0753317	0.0916111	0.102484		27.8125	0.021472	0.0301134	0.0469472	0.0539434	0.0778168	0.122019	0.167514		0.0146446	0.00968884	0.0123481	0.0166882	0.0101731	0.0815231	0.145544			167.51	0.0532374	0.0360614	0.0579522	0.0851678	0.0686007	0.127104
27.875	0.0211461	0.0311338	0.0362402	0.0550691	0.0890882	0.214177	0.333238		0.0342704	0.0225937	0.0414648	0.0363468	0.0707473	0.0619533	0.0671455		0.00964536	0.0403335	0.057703	0.0684137	0.0758055	0.0928204	0.105155		27.875	0.0216873	0.0313537	0.045136	0.0532766	0.078547	0.122983	0.168513		0.0123215	0.00887197	0.0111925	0.0161084	0.00947284	0.0804696	0.143916			169.185	0.0327955	0.0559124	0.0671991	0.100948	0.072521	0.0779656
27.9375	0.0199451	0.0332089	0.0357928	0.0548189	0.0895275	0.21405	0.332325		0.032907	0.023987	0.0402579	0.0372064	0.0722955	0.064017	0.0685914		0.0138796	0.0412553	0.054614	0.0669602	0.0761831	0.0940615	0.107575		27.9375	0.0222439	0.0328171	0.0435549	0.0529952	0.0793354	0.124043	0.169497		0.00971973	0.00864078	0.00983422	0.0149605	0.00903813	0.0793828	0.142353			170.877	0.0245356	0.0548656	0.0767859	0.0812072	0.0870434	0.0894384
28	0.0191987	0.0352413	0.0362113	0.0553321	0.0903314	0.214123	0.331404		0.0312169	0.0249991	0.0391271	0.0389251	0.0737283	0.0661805	0.0700695		0.0176553	0.0432871	0.0517611	0.0652616	0.076495	0.0953484	0.109795		28	0.0226903	0.0345092	0.0423665	0.0531729	0.0801849	0.125217	0.170423		0.00742449	0.00916595	0.00826553	0.0133004	0.00889536	0.0783637	0.140821			172.586	0.0485809	0.0603197	0.0551576	0.0598255	0.0888529	0.104155
28.0625	0.0189865	0.0370369	0.0373422	0.0564597	0.0915014	0.2144	0.330529		0.0290758	0.0254747	0.0383654	0.0413744	0.0750249	0.0683765	0.071601		0.020473	0.0463323	0.0492804	0.0633986	0.0767405	0.0966456	0.111716		28.0625	0.0228451	0.0362813	0.0416626	0.0537442	0.0810889	0.126474	0.171282		0.00544689	0.0104493	0.00661698	0.0112604	0.00905815	0.0774471	0.139363			174.312	0.0308299	0.0640531	0.0599678	0.071386	0.0939936	0.102734
28.125	0.0192941	0.0384669	0.0387699	0.0578877	0.0930265	0.21473	0.329744		0.0265577	0.0252989	0.0382448	0.0443568	0.0762119	0.0705489	0.0732626		0.0221063	0.0500143	0.0472715	0.0613165	0.0768549	0.0979219	0.113283		28.125	0.0226527	0.0379267	0.0414287	0.0545203	0.0820311	0.127734	0.172097		0.00366248	0.0123666	0.00506684	0.00896725	0.0095277	0.0765741	0.137985			176.055	0.023101	0.071277	0.0670339	0.0781157	0.095056	0.107936
28.1875	0.019957	0.0395184	0.0402299	0.0593164	0.0949137	0.214998	0.328994		0.0237864	0.0244693	0.0387642	0.0475734	0.0772378	0.0727531	0.0749755		0.0223944	0.0538945	0.045699	0.0591573	0.0768209	0.0990943	0.114488		28.1875	0.0220459	0.0392941	0.0415644	0.0553491	0.0829908	0.128948	0.172819		0.00193835	0.0147139	0.00365494	0.00673435	0.0103277	0.0756758	0.136687			177.815	0.0194988	0.0742702	0.0646408	0.0893794	0.0844661	0.12458
28.25	0.020775	0.0402026	0.0415566	0.0604999	0.0971279	0.215264	0.328227		0.0208822	0.023077	0.0399286	0.050704	0.0780415	0.0748965	0.0767326		0.0213035	0.0574553	0.0445215	0.0571228	0.07666	0.100168	0.115332		28.25	0.0209869	0.0402449	0.0420022	0.0561089	0.0839431	0.13011	0.173431		0.000279377	0.0171892	0.00232867	0.00497604	0.0114392	0.0748207	0.13544			179.594	0.0298662	0.0574674	0.0540637	0.0976842	0.086904	0.109628
28.3125	0.0215882	0.0404543	0.0425479	0.0611932	0.0995335	0.215577	0.327464		0.018085	0.0212426	0.0416321	0.0535739	0.0786223	0.0769177	0.0784586		0.0189139	0.0602727	0.0436712	0.0554462	0.0763787	0.101166	0.115787		28.3125	0.019529	0.0406566	0.042617	0.0567378	0.0848448	0.13122	0.173903		0.00183086	0.0195159	0.00102128	0.00397046	0.0127701	0.0740547	0.134291			181.39	0.0224229	0.0633702	0.0448014	0.0871729	0.0837923	0.0982956
28.375	0.02232	0.0402607	0.0430257	0.0611433	0.102056	0.215938	0.326695		0.0156623	0.019269	0.0435265	0.0560454	0.0789503	0.0788216	0.0801121		0.0155238	0.0620201	0.0431049	0.0543691	0.0759986	0.102117	0.1158		28.375	0.0178354	0.0405166	0.043219	0.0571859	0.0856683	0.132292	0.174202		0.00388445	0.0213767	0.000269237	0.00352819	0.0142688	0.0733696	0.133262			183.203	0.0329269	0.0511431	0.0575355	0.0857282	0.0932906	0.0927775
28.4375	0.0228811	0.0396359	0.0429043	0.0602592	0.104674	0.216396	0.325928		0.0138598	0.0176247	0.0453404	0.0579459	0.0789707	0.08062	0.0816724		0.0118801	0.0624973	0.0427223	0.0540041	0.0755487	0.103047	0.115349		28.4375	0.016207	0.0399193	0.0436557	0.0574031	0.0863977	0.133354	0.174317		0.0058641	0.0224376	0.00146182	0.0031627	0.0159196	0.0727854	0.132375			185.036	0.0514984	0.0625322	0.0553116	0.0720146	0.102272	0.115248
28.5	0.0231838	0.038672	0.0421882	0.0586878	0.107374	0.21692	0.32518		0.0128175	0.0169314	0.0468768	0.0591961	0.0786976	0.0822578	0.083133		0.00960059	0.0616799	0.0423863	0.0543092	0.07506	0.103982	0.114555		28.5	0.0152006	0.0390944	0.0438171	0.0573977	0.0870439	0.134387	0.174289		0.00709827	0.0223773	0.00265164	0.00268672	0.0177002	0.0722968	0.131616			186.886	0.0461635	0.0711208	0.055446	0.0644773	0.0681161	0.0931524
28.5625	0.0232569	0.0374583	0.0410149	0.0566014	0.110153	0.217499	0.32441		0.012459	0.0176542	0.0479563	0.0598319	0.0782352	0.0836438	0.084475		0.0110278	0.0596391	0.0419903	0.0552383	0.0746683	0.104897	0.113489		28.5625	0.0155812	0.0382505	0.0436538	0.0572238	0.0876856	0.135347	0.174124		0.00668572	0.0210037	0.00375781	0.0023592	0.0195391	0.0719354	0.130957			188.755	0.0394107	0.0504489	0.0696452	0.0859029	0.0704615	0.086637
28.625	0.023162	0.0361405	0.0395622	0.0542316	0.113068	0.218164	0.323582		0.0125228	0.0196828	0.0483857	0.0598827	0.0775579	0.0848044	0.085709		0.0154948	0.0564204	0.0414757	0.0567223	0.0744296	0.105772	0.112078		28.625	0.0170599	0.0374146	0.0431412	0.0569455	0.0883518	0.136247	0.17379		0.00548956	0.0184019	0.00464153	0.00283215	0.0214618	0.0717129	0.130392			190.642	0.0246121	0.0499032	0.0590997	0.0928497	0.0852165	0.0886638
28.6875	0.0227709	0.0348842	0.0381642	0.0519566	0.11608	0.218915	0.322691		0.0126887	0.0224086	0.0480258	0.0594935	0.0766565	0.0857539	0.0867894		0.0209971	0.0522718	0.0407792	0.058451	0.0742501	0.106549	0.110294		28.6875	0.0188189	0.0365215	0.0423231	0.0566337	0.0889956	0.137073	0.173258		0.00538246	0.0149988	0.00510886	0.00408388	0.0234868	0.0716364	0.129945			192.549	0.0346369	0.0415622	0.0540183	0.079279	0.08017	0.0996227
28.75	0.0220122	0.0338793	0.0372077	0.0500789	0.119144	0.21971	0.321753		0.012736	0.0252695	0.046994	0.058961	0.0755651	0.0864846	0.0876646		0.0264165	0.0476283	0.0397807	0.0601114	0.0740701	0.10726	0.108169		28.75	0.0203883	0.0355924	0.0413275	0.0563838	0.0895931	0.137818	0.172529		0.00698333	0.0112774	0.0050732	0.00549038	0.0256028	0.0716774	0.129638			194.474	0.0221995	0.0651966	0.0637216	0.0741941	0.0972209	0.110562
28.8125	0.0208582	0.033368	0.0370725	0.0488741	0.122068	0.220493	0.320734		0.0125668	0.0279027	0.0454303	0.0585661	0.0742813	0.0869664	0.0883392		0.0311877	0.0430194	0.0384339	0.0614174	0.0738922	0.10793	0.105806		28.8125	0.0215376	0.0347634	0.0403122	0.0562859	0.0900806	0.138463	0.171626		0.00932902	0.00765433	0.00448433	0.00657523	0.0277029	0.071809	0.129426			196.419	0.0307537	0.0671431	0.0650321	0.0943745	0.0922149	0.105086
28.875	0.0192994	0.0333612	0.0379129	0.0485089	0.124785	0.221257	0.319563		0.012291	0.0301097	0.0435012	0.058581	0.0727848	0.0871836	0.0888472		0.035	0.0389462	0.0367435	0.0622066	0.0737624	0.108527	0.103273		28.875	0.0221968	0.034139	0.0393859	0.0564322	0.0904441	0.138989	0.170561		0.0116285	0.00446935	0.00361162	0.00709719	0.0297442	0.0720408	0.129241			198.383	0.0250892	0.0667142	0.0781447	0.0944431	0.0727084	0.0982189
28.9375	0.0175105	0.0337841	0.0396843	0.0489641	0.127306	0.222038	0.318279		0.0122595	0.0317603	0.0414611	0.0592445	0.0711302	0.0871424	0.0891905		0.0375885	0.0358975	0.0346949	0.0624312	0.0737239	0.109046	0.100514		28.9375	0.0224528	0.033814	0.0386134	0.0568799	0.0907199	0.139409	0.169328		0.0133683	0.00206877	0.00350789	0.00703805	0.0317107	0.0723921	0.12912			200.367	0.0326373	0.0819246	0.0633597	0.107032	0.0699016	0.11626
29	0.0157524	0.0345308	0.0421448	0.0500303	0.129726	0.222906	0.316972		0.0128027	0.0328392	0.0397019	0.0606844	0.0693504	0.086877	0.0893668		0.0389456	0.0341976	0.0323211	0.0620272	0.0738783	0.109512	0.0975596		29	0.0225002	0.0338559	0.0380559	0.0575806	0.090985	0.139765	0.167966		0.0143183	0.000896086	0.00511451	0.00657318	0.0336273	0.0728861	0.129108			202.371	0.0207659	0.0756238	0.0571471	0.0995698	0.0639249	0.0879212
29.0625	0.0142547	0.0354786	0.0450476	0.0514059	0.132155	0.22383	0.315768		0.0139746	0.0332981	0.038578	0.0629392	0.0675986	0.0864874	0.0893743		0.039347	0.0337968	0.0296973	0.0609951	0.074322	0.110005	0.0945306		29.0625	0.0225254	0.0341912	0.0377743	0.0584467	0.0913586	0.140107	0.166558		0.0145686	0.00114249	0.00770662	0.00617449	0.0354903	0.0734528	0.129246			204.394	0.0417884	0.0728796	0.0781895	0.0849093	0.081178	0.107758
29.125	0.0132327	0.0363908	0.0480703	0.0527574	0.134519	0.224703	0.31462		0.0156311	0.0332038	0.0382318	0.0657959	0.0659285	0.0860226	0.0891883		0.0390686	0.034302	0.0269491	0.0594965	0.0750054	0.110469	0.0914976		29.125	0.0226441	0.0346322	0.0377504	0.0593499	0.0918176	0.140398	0.165102		0.0142745	0.00161898	0.0105688	0.00652052	0.0372579	0.0740264	0.129492			206.438	0.042909	0.086813	0.0578088	0.085101	0.0794755	0.0985016
29.1875	0.0130459	0.0370758	0.0508414	0.0537581	0.136727	0.225513	0.313331		0.0175287	0.0327267	0.0385769	0.0689155	0.0642179	0.0853338	0.0887897		0.0386633	0.0352398	0.0241894	0.0577819	0.0758249	0.110813	0.088435		29.1875	0.0230793	0.0350141	0.0378692	0.0601518	0.0922566	0.140553	0.163519		0.013681	0.0021833	0.0133401	0.0078517	0.0389472	0.0746723	0.129742			208.503	0.0441914	0.07923	0.0495477	0.0870538	0.100838	0.092605
29.25	0.0138064	0.0373846	0.0530911	0.0541441	0.138818	0.226216	0.311815		0.0193984	0.0320281	0.0394529	0.0719707	0.0624785	0.0844046	0.0881486		0.0388459	0.0361796	0.0215795	0.0561139	0.0767443	0.111031	0.0853933		29.25	0.0240169	0.0351974	0.0380412	0.0607429	0.0926802	0.140551	0.161786		0.0131432	0.00281003	0.0158031	0.00977328	0.0405881	0.0753735	0.129937			210.588	0.0261243	0.0486982	0.0474611	0.0789851	0.0867458	0.106257
29.3125	0.0152347	0.0372899	0.0547203	0.0537946	0.140796	0.226768	0.310089		0.0210423	0.0313093	0.040641	0.0747708	0.0608268	0.0833239	0.0873025		0.0401388	0.0368365	0.0192584	0.0547986	0.0777947	0.111095	0.0824581		29.3125	0.0254719	0.0351452	0.0382066	0.0611213	0.0931392	0.140396	0.15995		0.0130296	0.00332976	0.0178559	0.0118315	0.042135	0.0760783	0.130047			212.694	0.0277244	0.0792259	0.0416821	0.0694554	0.0729328	0.12307
29.375	0.0167677	0.0367766	0.0557833	0.0527741	0.142599	0.227196	0.308241		0.0223164	0.0308237	0.0417966	0.0771029	0.0592767	0.0821451	0.0863151		0.0428167	0.0370048	0.017288	0.054219	0.0789841	0.111029	0.0797135		29.375	0.0273003	0.0348684	0.0382893	0.0613654	0.0936199	0.140124	0.15809		0.013721	0.00350464	0.0194858	0.0136483	0.0435465	0.0767779	0.130077			214.82	0.0292121	0.0791786	0.0582083	0.0757784	0.0871357	0.102095
29.4375	0.0179948	0.0358662	0.0563409	0.0511846	0.144296	0.227552	0.306424		0.0230416	0.0307072	0.0425629	0.0786331	0.0578279	0.080892	0.0852377		0.0466627	0.0366591	0.0155727	0.0545826	0.0802659	0.11088	0.077182		29.4375	0.029233	0.0344109	0.0381588	0.0614668	0.0941299	0.139775	0.156281		0.015304	0.00323184	0.0207379	0.0149632	0.0448702	0.0774817	0.13009			216.969	0.0436252	0.0602482	0.0425624	0.0790484	0.103958	0.103489
29.5	0.0186877	0.0345937	0.0563811	0.0491086	0.146043	0.227919	0.304707		0.0231182	0.0310467	0.0426951	0.0792789	0.0564982	0.0795562	0.0841443		0.0511254	0.0359377	0.013974	0.0557078	0.081632	0.110643	0.074886		29.5	0.0309771	0.0338594	0.0376834	0.0613651	0.0947244	0.139373	0.154579		0.017589	0.00252684	0.0216432	0.0158608	0.0461857	0.0782429	0.130097			219.138	0.0373429	0.107217	0.0711691	0.090596	0.057971	0.103051
29.5625	0.0186788	0.0330819	0.0559607	0.0466908	0.147819	0.228357	0.303093		0.0225893	0.0319717	0.0420266	0.0791677	0.0553421	0.0781764	0.0830332		0.055529	0.0350156	0.0123862	0.057291	0.0830887	0.11035	0.0728454		29.5625	0.0322657	0.0333564	0.0367912	0.0610498	0.0954167	0.138961	0.152991		0.0202412	0.00154044	0.022254	0.0165615	0.0474551	0.079073	0.130092			221.33	0.0373106	0.0845759	0.0639695	0.102381	0.0843002	0.119432
29.625	0.017827	0.0314931	0.0553372	0.0441561	0.149549	0.228707	0.301545		0.0216007	0.0335826	0.0406093	0.0784829	0.054336	0.0768184	0.0818892		0.0593173	0.0338724	0.0106937	0.0590703	0.0846386	0.110007	0.0710587		29.625	0.032915	0.0329827	0.0355467	0.0605698	0.0961745	0.138511	0.151497		0.0229428	0.00129814	0.0227482	0.0172125	0.0486434	0.0798553	0.130057			223.543	0.0573833	0.0567365	0.0518238	0.0816264	0.105557	0.0924959
29.6875	0.0160939	0.0299196	0.0547474	0.041801	0.151182	0.228943	0.299964		0.0202258	0.0357302	0.038567	0.0774327	0.0535197	0.0755416	0.0806994		0.0620151	0.0324407	0.00891357	0.0607297	0.0862231	0.109563	0.0695139		29.6875	0.0327783	0.0326968	0.034076	0.0599878	0.0969748	0.138016	0.150059		0.025404	0.00291373	0.0232446	0.0178274	0.0497108	0.0805614	0.129942			225.778	0.0226195	0.0823746	0.0700469	0.0833612	0.083697	0.104349
29.75	0.0136377	0.0283989	0.0543754	0.0399424	0.152658	0.229005	0.298366		0.0185311	0.0381427	0.0360073	0.0762503	0.0529014	0.0743531	0.0795165		0.0632774	0.0307396	0.00716724	0.0619697	0.0877525	0.10894	0.0682086		29.75	0.0318154	0.0324271	0.0325166	0.0593875	0.0977706	0.137433	0.148697		0.0273565	0.00508639	0.0237969	0.0182912	0.0506272	0.0811679	0.12974			228.036	0.0560004	0.0964114	0.0585361	0.0727181	0.0979637	0.11868
29.8125	0.0108212	0.0269818	0.054413	0.0387365	0.154056	0.228898	0.296829		0.0166062	0.0405747	0.0331173	0.0752219	0.0524697	0.073236	0.0783943		0.0630086	0.0288034	0.005749	0.0625053	0.089228	0.108085	0.067142		29.8125	0.0301454	0.03212	0.0310931	0.0588212	0.0985844	0.13674	0.147455		0.028607	0.00737845	0.0243951	0.0185196	0.0514352	0.0816911	0.129484			230.317	0.0298624	0.0702452	0.0652992	0.105961	0.0756689	0.100501
29.875	0.0083201	0.0257968	0.0550611	0.0382547	0.155461	0.228642	0.295373		0.0146721	0.0428646	0.0301721	0.074636	0.0522407	0.0722021	0.0773637		0.0612729	0.0266824	0.00536095	0.062178	0.0906761	0.107065	0.0663871		29.875	0.0280884	0.0317812	0.0301981	0.0583562	0.0994593	0.13597	0.146375		0.0289136	0.00960864	0.0248501	0.0184893	0.0521676	0.0821279	0.129153			232.62	0.0372493	0.0900742	0.0568705	0.0684578	0.100076	0.106311
29.9375	0.0072568	0.0250445	0.056418	0.038477	0.156894	0.228293	0.294027		0.0130532	0.0448572	0.0275004	0.0746797	0.0521766	0.0712816	0.0764831		0.0582096	0.0245002	0.00642401	0.0609326	0.0920924	0.105961	0.0660233		29.9375	0.0261732	0.0314673	0.0301141	0.0580298	0.100388	0.135179	0.145511		0.0278953	0.0115992	0.0250993	0.0182751	0.0528491	0.0824828	0.128725			234.946	0.0584655	0.0829386	0.0580564	0.0765929	0.0856082	0.0962293
30	0.00863027	0.024854	0.0583139	0.0392421	0.158336	0.227972	0.292952		0.0121274	0.0463914	0.0254524	0.0753821	0.0521906	0.0705216	0.0757805		0.0539929	0.0224703	0.00842519	0.0588423	0.0934281	0.104733	0.0660551		30	0.0249169	0.0312386	0.0307305	0.0578222	0.101318	0.134409	0.144929		0.0252412	0.0131767	0.0253597	0.0180916	0.0535108	0.082814	0.128284			237.295	0.050229	0.0815492	0.0678837	0.100492	0.0972265	0.108501
30.0625	0.0117372	0.0251986	0.0604116	0.040258	0.159772	0.227697	0.292155		0.0121421	0.0473507	0.0243162	0.0765262	0.0522592	0.069866	0.075198		0.048878	0.020875	0.0107286	0.0560731	0.0945872	0.103351	0.0664702		30.0625	0.0242524	0.0311414	0.0318188	0.0576191	0.102206	0.133638	0.144608		0.0213273	0.0142032	0.0256771	0.0181835	0.0541599	0.08316	0.127854			239.668	0.0365136	0.103183	0.0718645	0.0736906	0.0963493	0.113163
30.125	0.0152869	0.0259698	0.062502	0.0412423	0.161157	0.227458	0.291562		0.013137	0.047737	0.0242402	0.0778078	0.0524681	0.0692874	0.0747919		0.0432927	0.020039	0.0129982	0.052873	0.095556	0.101982	0.0672495		30.125	0.0239056	0.0312486	0.0332468	0.0573077	0.10306	0.132909	0.144534		0.0168242	0.014584	0.0259518	0.0186818	0.0547316	0.0834975	0.127385			242.065	0.0410848	0.0961705	0.0648174	0.0768651	0.0964196	0.118793
30.1875	0.0185637	0.0271781	0.0644042	0.0420241	0.162352	0.227225	0.291103		0.0149083	0.047552	0.0249878	0.0790036	0.0527187	0.0688547	0.0745421		0.037813	0.0202863	0.0150078	0.049638	0.0963597	0.100591	0.0682907		30.1875	0.0237617	0.0316721	0.0348	0.0568886	0.10381	0.132224	0.144645		0.0123053	0.0141775	0.0261192	0.0195269	0.0551949	0.08379	0.126875			244.486	0.0553703	0.091792	0.051353	0.0889901	0.0809719	0.0947781
30.25	0.0212496	0.0287926	0.0659445	0.0424928	0.163401	0.226928	0.290788		0.0171358	0.0468925	0.0261463	0.0798563	0.052994	0.0684942	0.0744755		0.0330126	0.0216304	0.0165672	0.0467667	0.0970069	0.0991223	0.069573		30.25	0.0237993	0.0324385	0.0362193	0.0563719	0.104467	0.131515	0.144946		0.00823981	0.0130197	0.0261845	0.02045	0.0555802	0.0840371	0.126327			246.931	0.0358981	0.0745374	0.0699288	0.0837725	0.0733053	0.107958
30.3125	0.023134	0.0305751	0.0669809	0.0426286	0.164358	0.22659	0.29062		0.0195388	0.0457939	0.0274101	0.0800666	0.053267	0.0681347	0.0745673		0.0293508	0.023754	0.0176024	0.0445848	0.0974977	0.0975637	0.0710855		30.3125	0.0240078	0.0333743	0.0373311	0.05576	0.105041	0.130763	0.145424		0.00496405	0.0112835	0.0261415	0.0210728	0.0559281	0.084283	0.125755			249.4	0.0452632	0.0477406	0.0523721	0.0905072	0.0836695	0.105167
30.375	0.0241763	0.0322917	0.0674451	0.0424788	0.165159	0.226238	0.290629		0.0218925	0.044311	0.0284001	0.0794847	0.0534954	0.0678024	0.0748343		0.0269927	0.0262397	0.0180522	0.0434615	0.0978106	0.0959116	0.0727938		30.375	0.0243538	0.0342808	0.0379658	0.0551417	0.105488	0.129984	0.146086		0.00255471	0.0091984	0.0260488	0.0210874	0.0562262	0.0845347	0.125182			251.894	0.0366866	0.0798363	0.0987822	0.0814313	0.0949864	0.102072
30.4375	0.0244544	0.0338035	0.067285	0.0421659	0.165748	0.22594	0.290869		0.0239532	0.042636	0.0288058	0.0780254	0.0535363	0.0674822	0.0752933		0.0258613	0.0287511	0.0179144	0.043479	0.0979029	0.0942079	0.0746516		30.4375	0.0247563	0.0350635	0.0380017	0.0545567	0.105729	0.12921	0.146938		0.000989184	0.00702769	0.0259382	0.020335	0.056514	0.0848296	0.124649			254.413	0.0296539	0.0837961	0.0678543	0.064515	0.0851577	0.1018
30.5	0.0240596	0.03497	0.0664372	0.0417267	0.166204	0.225752	0.291348		0.0255539	0.0409756	0.0285174	0.0757028	0.053339	0.0671103	0.0759295		0.0255333	0.0309362	0.0172451	0.0443528	0.0977837	0.0925185	0.0766579		30.5	0.0250489	0.0356273	0.0373999	0.0539274	0.105775	0.12846	0.147979		0.000856844	0.0050519	0.0257709	0.0189037	0.0568551	0.0852097	0.124162			256.957	0.0629716	0.0601342	0.0855288	0.0745135	0.0931917	0.104193
30.5625	0.0232327	0.0356154	0.0650178	0.0412196	0.166538	0.225624	0.292029		0.0266618	0.0394942	0.0275445	0.0726746	0.0529215	0.0667666	0.0767092		0.0256463	0.0325726	0.016241	0.0457482	0.097517	0.0908828	0.0788317		30.5625	0.0251803	0.035894	0.0362677	0.0532141	0.105659	0.127758	0.14919		0.00176138	0.00346919	0.0255316	0.0170047	0.0572443	0.0856081	0.123707			259.527	0.0354101	0.119824	0.0587125	0.0870299	0.0803059	0.107204
30.625	0.0223461	0.0356795	0.0631761	0.0407046	0.166623	0.22552	0.292839		0.027154	0.0383424	0.0258681	0.069153	0.0522803	0.0664898	0.0777356		0.0259463	0.0335357	0.0150416	0.0473451	0.0971052	0.0893382	0.0811881		30.625	0.0251488	0.0358526	0.0346953	0.0524009	0.105336	0.127116	0.150587		0.00250122	0.002408	0.0252522	0.0148829	0.0576141	0.0859826	0.123205			262.122	0.0360748	0.0871745	0.0538163	0.0829423	0.0680056	0.104052
30.6875	0.0218191	0.0352016	0.0611652	0.0402431	0.166431	0.225484	0.293695		0.0269175	0.0377723	0.0235275	0.065376	0.0514771	0.0662547	0.0789213		0.0262368	0.0337812	0.0137588	0.0488511	0.0964512	0.0879025	0.0836891		30.6875	0.0249911	0.035585	0.0328172	0.0514901	0.104787	0.126547	0.152102		0.00276804	0.00202299	0.0250313	0.0127726	0.0579287	0.0863627	0.122647			264.743	0.0607399	0.0708817	0.0711445	0.0708374	0.0942851	0.114555
30.75	0.0220391	0.0342121	0.0591926	0.0399995	0.166019	0.22549	0.294557		0.0259792	0.0378097	0.020639	0.0615627	0.0505467	0.0659565	0.080176		0.0265107	0.0332314	0.0126036	0.0500945	0.0955973	0.0865859	0.086205		30.75	0.024843	0.0350844	0.0308117	0.0505522	0.104054	0.126011	0.153646		0.00244273	0.00241058	0.0249048	0.0107889	0.058199	0.0867666	0.122069			267.39	0.0392169	0.0542119	0.0620278	0.0892216	0.0964429	0.120898
30.8125	0.0232438	0.0326894	0.0574841	0.0401642	0.16543	0.225495	0.295398		0.0244869	0.0383634	0.0174322	0.0579422	0.0494625	0.0655858	0.0814989		0.0268565	0.0318957	0.0118151	0.0509466	0.0945998	0.085395	0.0887271		30.8125	0.0248624	0.0343162	0.0289105	0.0496843	0.103164	0.125492	0.155208		0.00183539	0.00352742	0.0249044	0.00895597	0.0584564	0.0871698	0.121462			270.064	0.0416659	0.0712803	0.0631623	0.0823631	0.0784757	0.100184
30.875	0.0252604	0.0306654	0.0562584	0.0409131	0.164606	0.225477	0.296233		0.0225437	0.0392713	0.0142106	0.0548028	0.0481912	0.0652226	0.0828488		0.0273296	0.0297943	0.0113391	0.0513305	0.0934887	0.0843692	0.0912814		30.875	0.0250446	0.0332436	0.0272694	0.0490155	0.102095	0.125023	0.156788		0.00240022	0.00523822	0.0251463	0.00722846	0.0586828	0.0875211	0.120837			272.765	0.0528102	0.0885564	0.0697268	0.0802373	0.0958063	0.109695
30.9375	0.0276657	0.028295	0.0556301	0.0423803	0.163501	0.22542	0.297091		0.0202758	0.0403939	0.0113605	0.0523942	0.0467257	0.0648886	0.0842347		0.0279151	0.0269868	0.0111072	0.0512774	0.0923001	0.0835032	0.0937908		30.9375	0.0252855	0.0318919	0.0260326	0.0486839	0.100842	0.124604	0.158372		0.00434037	0.00739196	0.0256325	0.00548764	0.0588542	0.0878037	0.120229			275.493	0.0363372	0.0805378	0.0526701	0.0898405	0.0729171	0.101095
31	0.0299553	0.0257479	0.0555675	0.0446083	0.162088	0.225341	0.29812		0.0178567	0.0416018	0.00929957	0.0507982	0.045064	0.0646232	0.0856735		0.0284953	0.0236111	0.0110579	0.0509783	0.091065	0.0827869	0.0962503		31	0.0254358	0.0303203	0.0253083	0.0487949	0.0994058	0.12425	0.160015		0.0066041	0.00982834	0.0262199	0.00362685	0.0589564	0.0880169	0.11972			278.248	0.0422469	0.0945631	0.0641319	0.092542	0.0927322	0.115359
31.0625	0.0317553	0.023272	0.0560513	0.0475086	0.160477	0.225246	0.299294		0.0154769	0.0427434	0.00839674	0.0498783	0.0432758	0.0644595	0.0870946		0.0289005	0.0199739	0.0111518	0.0506732	0.0897815	0.0822277	0.0987293		31.0625	0.0253776	0.0286631	0.0251999	0.0493533	0.0978449	0.123978	0.161706		0.00869227	0.0123049	0.0267536	0.00164631	0.0590153	0.0881499	0.119297			281.03	0.041043	0.124902	0.0583847	0.0917621	0.0896347	0.120762
31.125	0.0328879	0.0212599	0.056989	0.0509725	0.158812	0.22513	0.300427		0.0133894	0.0436749	0.00859966	0.0493441	0.0414336	0.0644713	0.0885091		0.0289147	0.0165249	0.0113448	0.0506842	0.0884801	0.0817764	0.101199		31.125	0.025064	0.0271532	0.0256445	0.0503336	0.0962421	0.123793	0.163378		0.0103038	0.0145027	0.0271798	0.000868973	0.0590731	0.0881866	0.118857			283.84	0.0511107	0.0608554	0.0602016	0.0789263	0.0936924	0.0864534
31.1875	0.0332339	0.0199837	0.0581371	0.0547156	0.157118	0.224962	0.301448		0.0117667	0.0442843	0.00929601	0.0488929	0.0394921	0.0646178	0.0899021		0.0283651	0.0139809	0.0116711	0.0513701	0.087179	0.0813901	0.103535		31.1875	0.0244553	0.026083	0.0263681	0.0516595	0.0945965	0.123657	0.164962		0.011255	0.016046	0.0275384	0.00292215	0.0591628	0.088133	0.118397			286.679	0.025294	0.108077	0.0831624	0.0918152	0.0819256	0.116582
31.25	0.0326356	0.0195731	0.0592333	0.0584899	0.155351	0.224635	0.302343		0.0105554	0.0445065	0.00989853	0.0482604	0.037497	0.0648216	0.0912432		0.027272	0.0132031	0.0121606	0.0529347	0.0859282	0.0811165	0.105643		31.25	0.0234877	0.0257609	0.0270975	0.0532283	0.0929253	0.123524	0.16641		0.0115163	0.0165436	0.0278534	0.00512107	0.0592377	0.0879427	0.117942			289.546	0.0460241	0.0825668	0.0288969	0.0769764	0.109768	0.0876174
31.3125	0.0310623	0.0199139	0.0600358	0.0620655	0.153419	0.22408	0.30312		0.00961301	0.0442218	0.0101019	0.0472174	0.0355423	0.0651045	0.0925112		0.0257989	0.0144295	0.0128034	0.0554637	0.0847689	0.0809283	0.107559		31.3125	0.0221581	0.0261884	0.027647	0.0549155	0.0912433	0.123371	0.16773		0.0111785	0.0158563	0.028082	0.00743918	0.0592042	0.0875748	0.117493			292.441	0.0530427	0.0992033	0.0746192	0.0740251	0.107429	0.117294
31.375	0.0287157	0.0207115	0.0603312	0.0652501	0.151333	0.223253	0.303788		0.00880757	0.043345	0.00976919	0.045642	0.0336845	0.0655021	0.0936512		0.0242903	0.0168565	0.0135727	0.0588504	0.0837389	0.0807936	0.109382		31.375	0.0206045	0.026971	0.027891	0.0565808	0.0895855	0.123183	0.168941		0.0104533	0.0143107	0.0281583	0.0099991	0.0590419	0.0870001	0.117046			295.365	0.0555008	0.0561268	0.0475756	0.0825813	0.0726635	0.0846361
31.4375	0.025868	0.0216711	0.0598886	0.0678554	0.14912	0.222235	0.304379		0.0080972	0.0419514	0.00886382	0.0435394	0.0319305	0.0659846	0.0946509		0.0232632	0.0195512	0.0144729	0.0628602	0.0828075	0.0806804	0.111119		31.4375	0.0190761	0.0277246	0.0277418	0.058085	0.0879528	0.122966	0.17005		0.00959681	0.0123663	0.0279809	0.0128421	0.0587642	0.0862821	0.116624			298.319	0.0398404	0.122863	0.0542453	0.116569	0.0709386	0.1143
31.5	0.0229091	0.0225079	0.0586526	0.0697669	0.146841	0.221101	0.304953		0.00760934	0.040056	0.00745984	0.0409242	0.0303345	0.0665524	0.0955538		0.0233014	0.0219102	0.0154045	0.0672163	0.0820357	0.0805407	0.112719		31.5	0.0179399	0.028158	0.0271723	0.0593025	0.0864038	0.122731	0.171075		0.00894872	0.0103083	0.0275506	0.0159671	0.0583761	0.085477	0.116259			301.302	0.0486369	0.136207	0.07322	0.099971	0.0875261	0.109295
31.5625	0.0203535	0.0229483	0.0566477	0.0709625	0.144598	0.219885	0.3055		0.00768679	0.0377797	0.00572873	0.037946	0.0289473	0.0672237	0.0963678		0.0246738	0.0236036	0.0161934	0.0716514	0.081534	0.0803221	0.114191		31.5625	0.0175714	0.0281105	0.02619	0.0601866	0.0850263	0.122477	0.17202		0.00882863	0.00838018	0.0268912	0.019264	0.0579042	0.0846115	0.115941			304.315	0.0849361	0.0884706	0.0537803	0.0930352	0.0860439	0.0952333
31.625	0.0185888	0.0228165	0.0539958	0.0714421	0.142375	0.218535	0.306004		0.00872721	0.0354053	0.00379792	0.0347158	0.0277842	0.0680338	0.0970652		0.0273087	0.0244748	0.0166846	0.0758911	0.0811792	0.0800068	0.115376		31.625	0.0182082	0.0275655	0.0248261	0.060683	0.0837796	0.122192	0.172815		0.00929659	0.00683988	0.0260705	0.022598	0.0573398	0.0836499	0.115708			307.358	0.0247759	0.0778859	0.0691777	0.0864906	0.0829085	0.116099
31.6875	0.0177758	0.0220704	0.0510157	0.0713453	0.140079	0.216967	0.306427		0.0107422	0.0332385	0.00194205	0.0314106	0.0269048	0.0690582	0.0976611		0.0307639	0.024478	0.0167917	0.0797449	0.0808752	0.0795578	0.116293		31.6875	0.0197606	0.0265956	0.0232498	0.0608336	0.0826195	0.121861	0.17346		0.0101574	0.0058775	0.0251662	0.0258249	0.056607	0.0825312	0.115528			310.432	0.0449269	0.0820837	0.0725889	0.0818435	0.0790693	0.101982
31.75	0.0177981	0.0207766	0.0481821	0.0709461	0.137688	0.215144	0.306691		0.0134339	0.0315823	0.00135136	0.0282111	0.0263181	0.0702556	0.0981693		0.0344345	0.0237168	0.0165122	0.0830445	0.0805993	0.0789777	0.117028		31.75	0.0218888	0.0253586	0.0220152	0.0607339	0.0815353	0.121459	0.173963		0.0110819	0.0055868	0.0238954	0.0288078	0.055691	0.0812507	0.115332			313.536	0.0535465	0.113545	0.0616399	0.0611588	0.0948349	0.119041
31.8125	0.0183214	0.0190871	0.0460892	0.0706507	0.135241	0.213104	0.306789		0.0164833	0.0306725	0.0028241	0.0253408	0.0260137	0.071578	0.0985451		0.0377769	0.0223264	0.0158853	0.0856752	0.080361	0.078269	0.11758		31.8125	0.0241939	0.0240287	0.0215995	0.0605556	0.0805387	0.120984	0.174305		0.0117991	0.00597734	0.0221914	0.0314085	0.0546141	0.0798489	0.115129			316.672	0.0486405	0.0594281	0.0667321	0.0992555	0.0610264	0.104914
31.875	0.0188606	0.0171352	0.0452957	0.070857	0.132734	0.210886	0.306785		0.0195862	0.0305691	0.00455099	0.0229984	0.025909	0.0730381	0.0987264		0.040524	0.020522	0.0149799	0.0876861	0.0801011	0.0774096	0.118004		31.875	0.0263236	0.0227421	0.0216089	0.0605138	0.0795814	0.120445	0.174505		0.0123032	0.00698673	0.0211658	0.0335613	0.0534144	0.0783552	0.114962			319.838	0.0606587	0.10181	0.0699285	0.0827375	0.0941772	0.120683
31.9375	0.0190009	0.0153561	0.0461311	0.0718912	0.130176	0.20854	0.306813		0.022511	0.0311551	0.0061974	0.0213398	0.0259532	0.0746264	0.098796		0.0425766	0.0184583	0.0139269	0.0891321	0.0798363	0.0764571	0.118386		31.9375	0.0280295	0.0216565	0.0220851	0.0607877	0.0786552	0.119875	0.174665		0.0127198	0.00837097	0.02118	0.0352337	0.0521215	0.0767922	0.114862			323.037	0.0567642	0.0727126	0.0843448	0.0994215	0.0822978	0.0810933
32	0.018447	0.0142338	0.0484807	0.0739353	0.127636	0.206142	0.307013		0.0250929	0.032192	0.00779551	0.0205371	0.0261211	0.0763616	0.0988588		0.0438174	0.0164504	0.012931	0.0900986	0.0796374	0.0754709	0.118753		32	0.0291191	0.0209588	0.023069	0.0615237	0.077798	0.119325	0.174875		0.0131557	0.00979121	0.0221564	0.0364038	0.0507822	0.0751875	0.114867			326.267	0.0364916	0.110933	0.068094	0.0970837	0.0782064	0.109753
32.0625	0.0170747	0.0141259	0.0519467	0.0767939	0.125165	0.203699	0.307259		0.0271939	0.0333028	0.00943903	0.0206683	0.0263729	0.0782486	0.0988624		0.0441582	0.0147401	0.0122797	0.0908063	0.0794705	0.0744521	0.119174		32.0625	0.0294756	0.0207229	0.0245551	0.0627562	0.0770028	0.1188	0.175098		0.0136852	0.0108988	0.0237643	0.0371164	0.0494422	0.0735493	0.114904			329.53	0.0456818	0.0970109	0.0710942	0.0954742	0.0754637	0.111188
32.125	0.0149425	0.0151662	0.0560243	0.0802441	0.122822	0.201315	0.307433		0.0287116	0.0342064	0.0112397	0.021732	0.0266559	0.0802078	0.0988013		0.0436003	0.0133806	0.0122152	0.0914831	0.079335	0.0734476	0.119687		32.125	0.0290848	0.0209178	0.026493	0.0644864	0.0762711	0.118323	0.175307		0.0143325	0.0115429	0.0255794	0.0374504	0.0481564	0.071952	0.1149			332.825	0.0496218	0.0858208	0.0839817	0.0709482	0.107492	0.115057
32.1875	0.0121892	0.0171005	0.060142	0.0840324	0.120632	0.198989	0.307469		0.0296255	0.0346503	0.0132455	0.0236372	0.0268962	0.0820247	0.0986327		0.0422603	0.0123376	0.0128385	0.0923857	0.0792188	0.0725401	0.120208		32.1875	0.028025	0.0213628	0.028742	0.0666851	0.0755824	0.117851	0.175437		0.0150993	0.0117511	0.027194	0.0375138	0.0469737	0.0704273	0.114851			336.153	0.0546347	0.0921502	0.0825301	0.0852138	0.081912	0.0853316
32.25	0.00894587	0.0194364	0.0639011	0.0878062	0.118645	0.19671	0.307352		0.0298695	0.0344397	0.0154288	0.0262631	0.0270383	0.0836913	0.0983248		0.0403226	0.0115564	0.0139632	0.0937244	0.0791011	0.0717142	0.120688		32.25	0.0263793	0.0218108	0.0310977	0.0692646	0.0749281	0.117372	0.175455		0.0159769	0.011625	0.028418	0.0373577	0.0459457	0.0689692	0.114772			339.515	0.0618453	0.116579	0.0563883	0.0800168	0.077263	0.113208
32.3125	0.0054367	0.0217315	0.0670449	0.0913256	0.116829	0.19447	0.307154		0.0295426	0.0335504	0.017684	0.0293356	0.027066	0.0852783	0.0979549		0.0380083	0.0110997	0.0153092	0.0955181	0.0789531	0.071058	0.121207		32.3125	0.0243292	0.0221272	0.0333461	0.0720598	0.0742827	0.116935	0.175439		0.0169001	0.0112306	0.0292082	0.0370595	0.0450634	0.0675221	0.11466			342.91	0.0582997	0.0867486	0.0575886	0.0693074	0.0608018	0.0694291
32.375	0.00241098	0.0237189	0.0694804	0.0944365	0.115159	0.192289	0.306968		0.0287948	0.0320687	0.0198808	0.0326409	0.0268564	0.0867777	0.0975577		0.0355427	0.0113108	0.0165981	0.0977381	0.0787374	0.0706843	0.121882		32.375	0.0222495	0.0223661	0.0353198	0.0749385	0.0735841	0.116584	0.175469		0.0175088	0.0104449	0.0296295	0.036668	0.0443761	0.0660545	0.114529			346.339	0.0300037	0.0871714	0.0612533	0.0765206	0.0875229	0.115304
32.4375	0.00329864	0.0252282	0.0712671	0.0969426	0.113687	0.190217	0.306795		0.0277293	0.0300888	0.0219013	0.0359772	0.0264456	0.0881228	0.097135		0.0332596	0.0127352	0.0177286	0.100362	0.0784681	0.0706362	0.122667		32.4375	0.0214292	0.022684	0.0369657	0.0777606	0.0728668	0.116325	0.175532		0.0159431	0.00895218	0.0297791	0.0362258	0.0438895	0.0645863	0.114391			349.803	0.0797116	0.0857979	0.0439743	0.0864336	0.0773354	0.113953
32.5	0.0064132	0.0260847	0.0725313	0.098719	0.112429	0.188347	0.306642		0.0265766	0.0278044	0.0236154	0.0391317	0.0259021	0.0892771	0.0966412		0.0315508	0.015616	0.018683	0.103255	0.0782195	0.0709022	0.123469		32.5	0.0215135	0.0231684	0.0382766	0.0803687	0.0721834	0.116175	0.175584		0.0133117	0.0065968	0.0297678	0.0357842	0.0435779	0.063174	0.114289			353.301	0.0518003	0.0996942	0.0741119	0.0737024	0.108831	0.11166
32.5625	0.00942846	0.0262065	0.0734672	0.0997699	0.111381	0.186678	0.306582		0.0256488	0.0256373	0.0249341	0.0418715	0.0252263	0.0902909	0.0960586		0.0307729	0.019648	0.0193954	0.106105	0.0779401	0.0716072	0.124304		32.5625	0.0219501	0.0238306	0.0392655	0.082582	0.0715157	0.116192	0.175648		0.0111426	0.00363339	0.0297487	0.0353983	0.043435	0.0617531	0.114268			356.834	0.069273	0.0746438	0.0905964	0.106128	0.0934476	0.0860141
32.625	0.0119234	0.0256178	0.0743488	0.100315	0.110578	0.185195	0.306595		0.0251564	0.0240176	0.0257652	0.04405	0.0243617	0.091167	0.0953963		0.0311085	0.0243524	0.0197949	0.108639	0.0776491	0.0728014	0.125295		32.625	0.0227295	0.0246626	0.0399697	0.0843348	0.0708629	0.116388	0.175762		0.00982011	0.000844001	0.0299225	0.035135	0.043507	0.0602921	0.114286			360.402	0.0326593	0.109112	0.0637359	0.0798797	0.0979639	0.118893
32.6875	0.0137896	0.0244156	0.0754746	0.100608	0.110083	0.183862	0.306551		0.0252224	0.0234253	0.026136	0.0455945	0.0233428	0.0918313	0.0946503		0.0324945	0.029385	0.0198014	0.110694	0.0774701	0.0744309	0.126411		32.6875	0.0238355	0.025742	0.0404706	0.0856323	0.0702986	0.116708	0.175871		0.00942926	0.00319357	0.0304793	0.0350386	0.0438125	0.0588044	0.114281			364.006	0.0767576	0.0978854	0.0888937	0.0979334	0.0883541	0.0985904
32.75	0.0150465	0.0227909	0.0770763	0.100974	0.109821	0.1827	0.306372		0.0258839	0.0241393	0.0261349	0.0463708	0.0222307	0.0922289	0.0938289		0.0346842	0.0343837	0.0195134	0.112029	0.077391	0.0763398	0.127533		32.75	0.0252049	0.0271046	0.0409082	0.0864577	0.0698144	0.11709	0.175911		0.00983645	0.00633984	0.031497	0.0351536	0.0442842	0.0573732	0.114232			367.646	0.0260335	0.0868004	0.0797587	0.0849619	0.080551	0.107185
32.8125	0.0156779	0.0207992	0.0790798	0.101722	0.109783	0.181675	0.306104		0.0269707	0.0259384	0.0258982	0.0464274	0.0210232	0.0923277	0.0928823		0.037402	0.0389625	0.0190981	0.112464	0.0773423	0.0784831	0.128585		32.8125	0.0266835	0.0285667	0.0413587	0.0868712	0.0693829	0.117495	0.175857		0.0108649	0.00936251	0.0328439	0.0354348	0.0449121	0.0560109	0.114201			371.322	0.0491794	0.106473	0.0834911	0.0826232	0.0818633	0.0929436
32.875	0.0157708	0.018544	0.081428	0.103083	0.109922	0.180766	0.305828		0.0283015	0.028385	0.0255696	0.045939	0.0197657	0.0921806	0.0918014		0.0402532	0.042844	0.0187654	0.111912	0.077254	0.0808968	0.129551		32.875	0.0281085	0.0299243	0.041921	0.0869778	0.0689807	0.117948	0.175727		0.0122424	0.0122229	0.0343828	0.0358137	0.0456442	0.0546938	0.114241			375.036	0.0546917	0.077696	0.0954148	0.0965653	0.0652019	0.10739
32.9375	0.0153816	0.016269	0.0839515	0.105148	0.110222	0.180045	0.305618		0.0296807	0.0311185	0.0253508	0.0451389	0.0185159	0.0918538	0.0906167		0.0428192	0.0458609	0.0187182	0.110425	0.0771338	0.0835646	0.130473		32.9375	0.0292938	0.0310828	0.0426735	0.086904	0.0686239	0.118488	0.175569		0.0137229	0.014796	0.0359013	0.0362657	0.0464415	0.0534709	0.114375			378.786	0.0541966	0.0954126	0.0593415	0.0878181	0.0800514	0.122309
33	0.0145209	0.0142603	0.0864415	0.107829	0.110643	0.179537	0.305522		0.030936	0.0337703	0.0254589	0.0443607	0.017364	0.0913968	0.0893573		0.0447281	0.0479198	0.0191956	0.108126	0.0769862	0.0863518	0.13131		33	0.0300616	0.0319835	0.0436987	0.0867721	0.068331	0.119095	0.175396		0.0151226	0.0169007	0.0371486	0.0367297	0.0472378	0.052405	0.114627			382.574	0.0713303	0.0898594	0.0851864	0.0961099	0.0609624	0.0887122
33.0625	0.013299	0.0127602	0.0886403	0.110927	0.111113	0.179282	0.30555		0.031853	0.0359841	0.0259583	0.0439144	0.0164036	0.0908583	0.0880582		0.0456918	0.0488768	0.0203399	0.105235	0.076725	0.0891133	0.132034		33.0625	0.0302813	0.0325404	0.0449795	0.0866921	0.0680805	0.119751	0.175214		0.0162535	0.0183029	0.0379156	0.0371558	0.0479428	0.0515624	0.114996			386.4	0.0431627	0.09716	0.0618756	0.0861237	0.0905823	0.112207
33.125	0.0119315	0.0119502	0.0902844	0.114268	0.111653	0.179236	0.305653		0.0322859	0.037519	0.0267644	0.0440193	0.0156478	0.0901655	0.0867016		0.0455657	0.0486598	0.0222322	0.102031	0.0763373	0.0918123	0.132571		33.125	0.0299277	0.0327097	0.046427	0.0867727	0.0678795	0.120405	0.174975		0.0169406	0.0188214	0.0380492	0.0375277	0.0485584	0.0509561	0.115471			390.264	0.0567805	0.128047	0.0531984	0.0840912	0.0550866	0.124714
33.1875	0.0106904	0.011886	0.0911749	0.117565	0.112282	0.179263	0.305774		0.0321856	0.0382418	0.0277217	0.0448034	0.0152367	0.0894151	0.0852229		0.044227	0.0474601	0.0246943	0.0988815	0.0758055	0.0944042	0.132899		33.1875	0.0290344	0.0325293	0.0478636	0.0870832	0.0677747	0.121028	0.174632		0.0169889	0.0184622	0.0375392	0.0377882	0.0490186	0.0504954	0.116047			394.166	0.0641236	0.0997804	0.064632	0.0884419	0.0734286	0.101801
33.25	0.00983543	0.0123281	0.0912046	0.12047	0.112896	0.179306	0.30588		0.0315545	0.0382717	0.028597	0.0462277	0.0153594	0.0886543	0.0836748		0.0415997	0.0455081	0.0274401	0.0961367	0.075136	0.0968553	0.132961		33.25	0.0276632	0.032036	0.0490806	0.0876116	0.0677973	0.121605	0.174172		0.0162357	0.0174468	0.0364851	0.0378484	0.0491809	0.0501381	0.116694			398.108	0.0563271	0.100655	0.0700964	0.0956254	0.0704785	0.109856
33.3125	0.00955423	0.0129241	0.0903727	0.122692	0.113515	0.179363	0.305994		0.0303996	0.0378497	0.0291429	0.0480435	0.0159927	0.0878906	0.082141		0.0378649	0.0431027	0.0303501	0.0939977	0.0742907	0.0991944	0.132743		33.3125	0.0259396	0.0312922	0.0499552	0.0882443	0.0679329	0.122149	0.173626		0.0146728	0.0161226	0.0350077	0.0376553	0.0490712	0.0498697	0.117393			402.089	0.0537918	0.106041	0.0571787	0.0627351	0.0687457	0.108312
33.375	0.00991419	0.0133188	0.0887156	0.124019	0.114154	0.179416	0.306087		0.028803	0.0370861	0.029144	0.0497805	0.0170412	0.0872266	0.0806086		0.033281	0.0405741	0.0333328	0.0925268	0.0732398	0.101385	0.132275		33.375	0.0239994	0.0303263	0.0503975	0.0887753	0.0681451	0.122676	0.17299		0.0124019	0.0148318	0.0332505	0.0372611	0.0487566	0.0496456	0.118125			406.11	0.0393629	0.105524	0.0405615	0.0814797	0.0839578	0.100894
33.4375	0.0107695	0.0133092	0.0863314	0.124369	0.114742	0.179457	0.306232		0.0268588	0.0361935	0.0284821	0.051102	0.0184212	0.0867543	0.0790754		0.0282078	0.0383039	0.0362319	0.0917329	0.0719611	0.103412	0.13156		33.4375	0.0219454	0.0292689	0.0503485	0.0890679	0.0683749	0.123208	0.172289		0.00970204	0.0138617	0.0314021	0.0367059	0.0482606	0.0494199	0.118929			410.171	0.0673081	0.10657	0.0491741	0.0810339	0.0743535	0.094152
33.5	0.0118991	0.0127701	0.0834208	0.123821	0.115211	0.179542	0.306469		0.024748	0.035532	0.0271165	0.0518413	0.0201603	0.0865359	0.0775534		0.0232174	0.0367578	0.0389264	0.0915001	0.0704481	0.105266	0.13066		33.5	0.0199548	0.0283533	0.0498212	0.089054	0.0686065	0.123781	0.171561		0.00701829	0.0135094	0.0296912	0.036052	0.0475521	0.0491901	0.119813			414.273	0.0360781	0.0944436	0.0647797	0.0952841	0.0824204	0.103664
33.5625	0.0130615	0.0115748	0.080234	0.122421	0.115586	0.179641	0.306782		0.0227618	0.0353847	0.0250411	0.0518326	0.0221393	0.0865207	0.0761206		0.0191898	0.0362957	0.0414244	0.0915857	0.0687178	0.106866	0.129658		33.5625	0.0183377	0.0277517	0.0488999	0.0886132	0.0688145	0.124343	0.170853		0.00490599	0.0140171	0.0283457	0.0353881	0.0467236	0.0489586	0.120723			418.415	0.0503313	0.117321	0.0577611	0.0901375	0.102693	0.100618
33.625	0.0140977	0.00965077	0.0770953	0.120334	0.11595	0.179868	0.307105		0.0212405	0.035862	0.0222137	0.0510093	0.0242281	0.0866671	0.0749052		0.0172716	0.0370284	0.0436435	0.0916127	0.066769	0.108222	0.128513		33.625	0.0175366	0.0275138	0.0476508	0.087652	0.0689823	0.124919	0.170175		0.00357876	0.0154808	0.0276594	0.0348316	0.0459009	0.0487925	0.121577			422.6	0.0573882	0.120745	0.0753949	0.0874812	0.0587146	0.0773954
33.6875	0.0148932	0.00712744	0.0742684	0.117904	0.116299	0.18015	0.307389		0.0204772	0.0369403	0.0188536	0.0494392	0.026298	0.0869955	0.0739192		0.0180492	0.0387582	0.0455186	0.0912635	0.0645868	0.109369	0.127174		33.6875	0.0178065	0.0276086	0.0462135	0.0862021	0.0690611	0.125505	0.169494		0.00279993	0.0177605	0.027714	0.0345117	0.0451668	0.0486284	0.122353			426.826	0.0494254	0.0957603	0.0789035	0.0903434	0.0894106	0.107647
33.75	0.0153987	0.00417809	0.071916	0.115386	0.116611	0.180392	0.307564		0.0206667	0.0385284	0.0152365	0.0472863	0.0283049	0.0875388	0.0731283		0.0206993	0.0410621	0.0470541	0.0903647	0.0621754	0.110354	0.125662		33.75	0.0189216	0.0279229	0.0447355	0.0843458	0.0690304	0.126095	0.168785		0.00305096	0.0206026	0.0284108	0.0344467	0.0445504	0.0483864	0.123023			431.094	0.0659542	0.117635	0.0650777	0.0924435	0.0705221	0.0917453
33.8125	0.0155957	0.00112481	0.0701657	0.113083	0.116786	0.180549	0.307597		0.0216334	0.0403785	0.0116189	0.0447303	0.0302306	0.0882938	0.0724494		0.0238909	0.0436605	0.0483567	0.0888757	0.059547	0.111169	0.124044		33.8125	0.0203734	0.0283879	0.0433804	0.0822298	0.0688544	0.126671	0.16803		0.00428874	0.0236675	0.0295889	0.0346578	0.0440217	0.0480417	0.123591			435.405	0.0503756	0.090393	0.0830355	0.079051	0.0685758	0.0868343
33.875	0.0154558	0.00252216	0.0690263	0.111248	0.116738	0.180699	0.307574		0.0231208	0.0421274	0.00844691	0.0420374	0.0320847	0.0892519	0.0718817		0.0266589	0.0463091	0.0495692	0.0867981	0.0566882	0.111726	0.122327		33.875	0.0217452	0.0303196	0.0423475	0.0800277	0.0685037	0.127225	0.167261		0.00572684	0.0241639	0.0309287	0.0350983	0.043546	0.047653	0.124105			439.759	0.0579217	0.0948651	0.0856178	0.0929171	0.0943918	0.0944271
33.9375	0.0149981	0.00580095	0.0684598	0.10997	0.116515	0.180876	0.307539		0.0247464	0.0434278	0.00640949	0.0395919	0.0338853	0.0903937	0.0714655		0.0284368	0.0487723	0.0508586	0.0842808	0.0536777	0.112081	0.120522		33.9375	0.0227271	0.032667	0.0419093	0.0779476	0.068026	0.127784	0.166509		0.00694317	0.0234196	0.0319786	0.0356141	0.043143	0.0472406	0.124574			444.156	0.0665388	0.104991	0.0792537	0.0872458	0.0715694	0.0877739
34	0.0143733	0.00895209	0.0682791	0.109107	0.116223	0.181055	0.307445		0.0261902	0.0440314	0.00618667	0.0376831	0.0356408	0.0917022	0.0712752		0.0289817	0.0509023	0.0523801	0.0815545	0.0506492	0.112415	0.118698		34	0.0231817	0.0346286	0.042282	0.076115	0.0675043	0.128391	0.165806		0.00775496	0.0225003	0.0322544	0.0360215	0.0428537	0.0467696	0.124933			448.598	0.0496437	0.109217	0.0825343	0.0956891	0.0822778	0.125015
34.0625	0.0137268	0.0117755	0.0682319	0.10854	0.11585	0.181253	0.307287		0.0272235	0.0436861	0.00726355	0.0365583	0.0372752	0.0931463	0.0713261		0.0283447	0.0525891	0.0542971	0.0789193	0.0477234	0.112738	0.116943		34.0625	0.0230983	0.0360169	0.0432642	0.0746724	0.0669495	0.129046	0.165185		0.00813531	0.0214604	0.0319465	0.0361781	0.04267	0.0462616	0.125159			453.084	0.0414194	0.101862	0.097551	0.0759101	0.0704642	0.0903987
34.125	0.0130545	0.0140641	0.0680263	0.108081	0.115382	0.181505	0.307067		0.0277336	0.0422606	0.0085758	0.0362771	0.0387152	0.0946752	0.0715511		0.0268321	0.0536538	0.0567199	0.0766547	0.0448735	0.112885	0.115204		34.125	0.0225401	0.0366595	0.0444407	0.0736709	0.0663236	0.129688	0.164607		0.00822705	0.0203805	0.0315701	0.0359948	0.0425974	0.045789	0.12529			457.615	0.0546171	0.117192	0.07235	0.082552	0.0765378	0.099563
34.1875	0.0123567	0.0156097	0.067412	0.107413	0.114904	0.181803	0.306729		0.027659	0.0398588	0.00961416	0.036627	0.04006	0.0962416	0.0718949		0.0249441	0.0539795	0.0595625	0.075033	0.0420983	0.112812	0.113525		34.1875	0.0216533	0.0364826	0.0455296	0.0730243	0.0656875	0.130286	0.16405		0.0081647	0.0194064	0.0313503	0.0354356	0.0426351	0.0453785	0.125305			462.191	0.049756	0.102844	0.0613392	0.0887699	0.0755518	0.110971
34.25	0.0116052	0.0164117	0.06628	0.106259	0.114386	0.182147	0.306182		0.02701	0.0366317	0.0102884	0.0373295	0.0413254	0.0978199	0.0723092		0.0233783	0.0535223	0.0626481	0.0742388	0.0395224	0.112641	0.111919		34.25	0.0206645	0.0355219	0.0464055	0.0726092	0.0650778	0.130869	0.16347		0.00805296	0.0185802	0.031331	0.0344938	0.0427114	0.0450218	0.125169			466.813	0.0644059	0.100958	0.078093	0.112063	0.0595704	0.108115
34.3125	0.0107464	0.0165115	0.0645434	0.104453	0.113738	0.18252	0.305462		0.0258943	0.0328241	0.0106646	0.0380973	0.0424577	0.0993614	0.0727771		0.023042	0.0523397	0.0658067	0.0742877	0.0371465	0.112465	0.110402		34.3125	0.0198943	0.0338918	0.0470049	0.0722794	0.0644473	0.131449	0.162881		0.00804964	0.017938	0.031478	0.0332235	0.0427693	0.0447119	0.124904			471.481	0.0700957	0.114883	0.0566316	0.0789261	0.0920732	0.0847983
34.375	0.00973526	0.0159038	0.0621298	0.101919	0.112991	0.182982	0.304653		0.0245138	0.0286723	0.010914	0.0386695	0.0434615	0.100816	0.0732565		0.0247002	0.0506225	0.0688511	0.0749391	0.0350406	0.112262	0.109013		34.375	0.0196498	0.0317329	0.0472983	0.0718425	0.063831	0.13202	0.162308		0.00858671	0.0175605	0.0316884	0.0317383	0.0427815	0.0445035	0.124565			476.196	0.0586108	0.0985845	0.0659475	0.0790704	0.065951	0.0863752
34.4375	0.00857719	0.0147071	0.0591643	0.0985837	0.112262	0.183519	0.303777		0.0229577	0.0245301	0.0113365	0.0388474	0.0443378	0.102183	0.0737253		0.028249	0.0485983	0.0715983	0.0759069	0.0333043	0.111989	0.10775		34.4375	0.019928	0.0292785	0.0473664	0.0711127	0.0633015	0.132564	0.161751		0.0101799	0.0174374	0.0318161	0.0301553	0.0427588	0.0443999	0.124169			480.958	0.045186	0.110173	0.0766234	0.0759873	0.0743626	0.101089
34.5	0.00732566	0.0131293	0.0558683	0.0945166	0.111544	0.184111	0.302794		0.0212464	0.0209003	0.0122373	0.038622	0.0450571	0.103453	0.0742508		0.0329826	0.0464741	0.0738981	0.0768421	0.0320399	0.111647	0.106594		34.5	0.0205182	0.0268346	0.0473346	0.0699936	0.0628803	0.13307	0.161213		0.0128439	0.0174465	0.0317038	0.0285698	0.0426435	0.0443922	0.123675			485.767	0.0591288	0.120674	0.0798791	0.0771685	0.0792259	0.0939328
34.5625	0.00607376	0.0114024	0.0523841	0.0899291	0.110833	0.184768	0.301771		0.0195307	0.0182882	0.0137661	0.0379462	0.0456972	0.104561	0.0748548		0.0380276	0.0445684	0.07561	0.0773924	0.0312973	0.111225	0.105531		34.5625	0.0212107	0.024753	0.0472534	0.0684226	0.0626093	0.133518	0.160719		0.016043	0.0175026	0.0312395	0.0271274	0.0423794	0.0445086	0.123114			490.625	0.0709591	0.106651	0.073422	0.0958598	0.0929202	0.104196
34.625	0.00500451	0.0100028	0.0489232	0.0851266	0.110235	0.18549	0.300706		0.0180126	0.0169993	0.0158022	0.0367867	0.0462709	0.105508	0.075385		0.042659	0.0432971	0.0766787	0.0773551	0.0310927	0.110724	0.104554		34.625	0.021892	0.0234331	0.0471347	0.0664228	0.0625328	0.133907	0.160215		0.0191247	0.0175548	0.0304776	0.0259581	0.0420023	0.0447478	0.12254			495.531	0.046796	0.102727	0.0606554	0.0997569	0.0852926	0.09193
34.6875	0.00444151	0.00957238	0.0457495	0.080441	0.109676	0.18621	0.299609		0.0168379	0.0168498	0.0181092	0.0352035	0.0467429	0.1063	0.075837		0.0464296	0.0430886	0.0771482	0.0765856	0.0313195	0.110188	0.103607		34.6875	0.0225697	0.0231703	0.0470023	0.0640767	0.0625795	0.134232	0.159684		0.0215729	0.0176294	0.0295394	0.0250791	0.0415094	0.0450556	0.121971			500.487	0.0494547	0.0768273	0.0789644	0.0897183	0.0753545	0.0819615
34.75	0.00466451	0.0103104	0.0431918	0.076205	0.109123	0.186887	0.298439		0.0162193	0.0173475	0.0204416	0.033293	0.0471126	0.106938	0.0762695		0.0490216	0.0441495	0.0771328	0.0749692	0.0319737	0.10965	0.102734		34.75	0.0233018	0.0239358	0.0469221	0.0614891	0.0627364	0.134492	0.159148		0.0230111	0.0178557	0.0285291	0.0244263	0.0408789	0.0453964	0.121353			505.491	0.081722	0.0983441	0.074299	0.0814309	0.0953872	0.0778132
34.8125	0.00553295	0.0118434	0.041508	0.0726979	0.108664	0.187528	0.297178		0.0164139	0.0177718	0.0225968	0.0312475	0.0473869	0.107388	0.0766688		0.0502781	0.0463651	0.0767124	0.0725099	0.0330687	0.109115	0.101957		34.8125	0.024075	0.0253268	0.046939	0.0588184	0.06304	0.134677	0.158601		0.0233356	0.0184593	0.0274636	0.0238773	0.0401552	0.0457783	0.120675			510.546	0.0735668	0.096548	0.0712299	0.0735692	0.07502	0.0937001
34.875	0.00668932	0.0136929	0.0407039	0.0701	0.108312	0.188177	0.295933		0.0173756	0.0175914	0.0243739	0.029212	0.0475674	0.107587	0.077066		0.0501672	0.0492946	0.0760002	0.0692966	0.0345769	0.108563	0.101251		34.875	0.0247441	0.0268596	0.047026	0.0562029	0.0634853	0.134776	0.158084		0.0226562	0.0195268	0.0263874	0.0233782	0.0393603	0.0462492	0.119992			515.652	0.0578193	0.0970504	0.0652432	0.0831965	0.0808868	0.0866061
34.9375	0.00790729	0.0154093	0.0407274	0.0685426	0.108074	0.188906	0.294806		0.0189685	0.0166645	0.0256246	0.027292	0.0476869	0.107544	0.0774737		0.0487059	0.0524165	0.0752295	0.0655613	0.0364248	0.108023	0.100679		34.9375	0.0251939	0.0281634	0.0471938	0.0537986	0.0640619	0.134824	0.157653		0.0210997	0.0210132	0.0254268	0.0230038	0.0385294	0.0468364	0.119344			520.808	0.0680075	0.0998396	0.086923	0.0835629	0.0879581	0.114405
35	0.0091019	0.0166681	0.041355	0.0679309	0.107985	0.189673	0.293823		0.0211472	0.0151351	0.0261743	0.0255888	0.0477053	0.107272	0.077898		0.0460955	0.0553456	0.0745868	0.0616182	0.0385763	0.107527	0.100214		35	0.0254482	0.0290496	0.047372	0.0517126	0.0647554	0.134824	0.157311		0.0188681	0.0227859	0.0247608	0.022843	0.0377149	0.0475007	0.118747			526.016	0.0665705	0.0993194	0.0686522	0.104532	0.0704717	0.0757437
35.0625	0.0102239	0.0173072	0.0422	0.0679928	0.107997	0.190342	0.292866		0.0237563	0.01336	0.0258738	0.0242053	0.0476185	0.106873	0.0783324		0.0426851	0.0577963	0.0742402	0.0578043	0.040957	0.107233	0.0997912		35.0625	0.0255551	0.0294878	0.047438	0.0500008	0.0655243	0.134816	0.156997		0.0163051	0.0245952	0.024605	0.022913	0.0369332	0.0480873	0.118155			531.277	0.0834589	0.116026	0.0771566	0.110683	0.0834038	0.125121
35.125	0.0112521	0.0173235	0.0429709	0.068383	0.1081	0.190869	0.291932		0.0266179	0.0119341	0.0247666	0.023334	0.0475729	0.106245	0.0787606		0.0389221	0.0594816	0.0742886	0.0544467	0.0434178	0.10707	0.0994162		35.125	0.0255974	0.0295797	0.047342	0.0487213	0.0663634	0.134728	0.156703		0.0138632	0.0260356	0.0250487	0.0230638	0.0362042	0.0486211	0.117566			536.589	0.0548949	0.133081	0.066335	0.078569	0.0888797	0.0995288
35.1875	0.0121805	0.0166099	0.0434976	0.0688203	0.108307	0.191321	0.290956		0.0295817	0.0118685	0.0229074	0.0231696	0.0476045	0.105338	0.0792407		0.0354333	0.0602353	0.0746338	0.0518606	0.0459297	0.106911	0.0991557		35.1875	0.0257318	0.0295713	0.0470129	0.0479502	0.0672805	0.134523	0.156451		0.012095	0.0266615	0.0260417	0.0230752	0.0355401	0.0491947	0.11691			541.955	0.057755	0.082101	0.0776782	0.077544	0.0863732	0.103835
35.25	0.0130673	0.0152648	0.0437213	0.0690684	0.108601	0.191698	0.289973		0.0324734	0.0137223	0.0203735	0.0237348	0.0475551	0.104181	0.0797842		0.0328	0.0600261	0.0751743	0.0502573	0.0484609	0.106662	0.098974		35.25	0.0261136	0.0296711	0.046423	0.0476869	0.0682057	0.13418	0.156244		0.0112996	0.0262996	0.0275001	0.0227758	0.0349864	0.0498271	0.11621			547.375	0.0828004	0.106848	0.0697671	0.0800298	0.0826695	0.0827618
35.3125	0.013929	0.0134673	0.0435967	0.0689702	0.108955	0.191954	0.289011		0.0351425	0.0168752	0.0173259	0.0248993	0.0473869	0.102799	0.0803759		0.0313661	0.0588658	0.0757555	0.0496191	0.0510293	0.106343	0.098816		35.3125	0.0268126	0.0297361	0.0455594	0.0478295	0.0691236	0.133699	0.156067		0.0113161	0.0252845	0.0292642	0.0220899	0.0345427	0.0504816	0.115501			552.849	0.0578538	0.102175	0.0721093	0.0930918	0.0730327	0.081816
35.375	0.0146009	0.0113771	0.0429913	0.0684293	0.109359	0.192138	0.288082		0.0374584	0.0205348	0.0139973	0.0264533	0.0471593	0.101207	0.0810139		0.0311582	0.0568777	0.0762069	0.0498392	0.0536298	0.106015	0.0986739		35.375	0.0277392	0.0295966	0.0443985	0.0482406	0.0700492	0.13312	0.155923		0.0118061	0.0240658	0.0311287	0.0210336	0.0341962	0.0511674	0.114793			558.377	0.0676669	0.0995459	0.0751304	0.074193	0.0761025	0.0769252
35.4375	0.0149868	0.00934921	0.0419448	0.067531	0.109832	0.192307	0.287193		0.0394043	0.024107	0.0106655	0.0281504	0.0469496	0.0994413	0.0816571		0.0318499	0.0542961	0.0764239	0.0506822	0.0562383	0.105762	0.0985909		35.4375	0.028747	0.0292508	0.0430114	0.0487878	0.0710066	0.132504	0.155814		0.012501	0.0229107	0.0328921	0.0197585	0.0339429	0.0518878	0.114092			563.961	0.0561154	0.0975795	0.0856671	0.0737491	0.0718882	0.115742
35.5	0.0151047	0.00787537	0.0405571	0.0663415	0.110368	0.192496	0.286441		0.0410267	0.0271386	0.00776519	0.0297592	0.0467589	0.0975092	0.0823049		0.0329122	0.0513513	0.0763082	0.051914	0.0587771	0.105562	0.0985849		35.5	0.0296812	0.0287885	0.0415435	0.0493383	0.071968	0.131856	0.155777		0.0132596	0.0217849	0.0342821	0.0184267	0.033794	0.0526699	0.113451			569.6	0.0836183	0.100683	0.0901662	0.0944184	0.0787703	0.107734
35.5625	0.0149358	0.0074111	0.0389064	0.065001	0.110963	0.192747	0.285856		0.042237	0.029359	0.00609515	0.0311366	0.046607	0.0954105	0.0830786		0.033841	0.0482709	0.075752	0.0532754	0.0612316	0.105376	0.0987003		35.5625	0.0303379	0.028347	0.0402512	0.0498043	0.0729338	0.131178	0.155878		0.0139836	0.0204487	0.0348479	0.017197	0.033736	0.0535529	0.112835			575.296	0.0616853	0.128876	0.0554187	0.0876513	0.0903433	0.100159
35.625	0.0144477	0.00798557	0.0371519	0.0636561	0.111652	0.19299	0.285329		0.043001	0.0306643	0.00635379	0.0321757	0.0465263	0.0931511	0.0839784		0.0342506	0.0453755	0.0746298	0.0545327	0.0636964	0.105168	0.09901		35.625	0.0305664	0.0280085	0.0393785	0.0501215	0.0739583	0.130436	0.156106		0.0146289	0.0188359	0.0341924	0.0161972	0.0337539	0.0545055	0.112163			581.049	0.0703315	0.0946611	0.0547142	0.0873995	0.0905073	0.0894019
35.6875	0.0136322	0.00908065	0.0355085	0.0625297	0.112418	0.193196	0.28479		0.0433629	0.0310475	0.00782253	0.032705	0.0464828	0.0907082	0.0849305		0.0339242	0.0429647	0.0729381	0.05546	0.0661227	0.104896	0.0994409		35.6875	0.0303065	0.0276976	0.0387564	0.0502316	0.0750079	0.1296	0.156387		0.0151919	0.0171886	0.0326791	0.0155846	0.0338538	0.0555309	0.111437			586.86	0.0823365	0.100958	0.0497558	0.0905887	0.0881502	0.0817768
35.75	0.0126057	0.0101393	0.0341553	0.0618563	0.113188	0.193356	0.284245		0.043484	0.0305257	0.00940373	0.0326319	0.0465168	0.0882237	0.0858171		0.0327348	0.0413948	0.0708131	0.0560642	0.0685002	0.104509	0.0999275		35.75	0.0296082	0.0273532	0.038124	0.0501841	0.0760683	0.128696	0.156663		0.0156748	0.0158674	0.0308965	0.0154741	0.0339738	0.0565861	0.110714			592.728	0.0581907	0.0913357	0.0752247	0.0848026	0.0798521	0.0784462
35.8125	0.0116821	0.0107557	0.0333102	0.0618002	0.113888	0.193493	0.283695		0.0435729	0.0292169	0.0105608	0.0320153	0.0466585	0.0857773	0.0866463		0.0307784	0.0409438	0.068432	0.0564659	0.0707927	0.104	0.10044		35.8125	0.0286778	0.0269721	0.0374343	0.0500938	0.077113	0.127757	0.156927		0.0160489	0.0152187	0.0291552	0.015882	0.0340574	0.0576536	0.110001			598.656	0.0780002	0.110467	0.0715306	0.101497	0.0761768	0.0709439
35.875	0.0112878	0.0107732	0.0331925	0.06251	0.114583	0.193624	0.283135		0.0437851	0.0274446	0.0111257	0.0309291	0.0469168	0.0833287	0.0874749		0.0282304	0.0416103	0.0659216	0.0567705	0.0729512	0.103355	0.100977		35.875	0.0277678	0.0266094	0.0367466	0.0500699	0.0781505	0.126769	0.157195		0.0162536	0.0154355	0.0275703	0.016823	0.0341316	0.0587575	0.109275			604.642	0.0732361	0.0760441	0.0745578	0.0964966	0.0820936	0.0886792
35.9375	0.0117941	0.0102224	0.0338021	0.064025	0.115358	0.193811	0.282635		0.0443207	0.0256099	0.0111227	0.0294248	0.0472649	0.0808841	0.0882848		0.0253578	0.0431691	0.063448	0.057096	0.0749385	0.102585	0.101562		35.9375	0.0271575	0.0263338	0.0361243	0.0501819	0.079187	0.12576	0.157494		0.0163378	0.0164852	0.0262398	0.018307	0.0342445	0.0599244	0.108578			610.689	0.0631756	0.110996	0.0690196	0.127951	0.0827824	0.104832
36	0.0132296	0.0092254	0.0350342	0.0661846	0.116171	0.194098	0.282267		0.0452938	0.024126	0.0108544	0.0276384	0.0477349	0.0784672	0.0890543		0.0225428	0.0453279	0.0611921	0.0575555	0.0768302	0.101778	0.102176		36	0.0270221	0.0262265	0.0356936	0.0504595	0.0802455	0.124781	0.157832		0.0164947	0.0181427	0.0251754	0.0202291	0.0343458	0.0611515	0.107963			616.796	0.0577341	0.111964	0.0439806	0.10237	0.0912446	0.0953282
36.0625	0.0153695	0.0081237	0.0367748	0.0687466	0.116966	0.194569	0.282055		0.0466866	0.0233782	0.010894	0.0257271	0.0483632	0.0761171	0.0898456		0.0200375	0.0478096	0.0592601	0.058334	0.078718	0.100956	0.102828		36.0625	0.0273645	0.0264372	0.035643	0.0509359	0.081349	0.123881	0.158243		0.0168954	0.020019	0.0242029	0.0224437	0.0343769	0.0624651	0.107421			622.964	0.0641673	0.107031	0.0740327	0.0839549	0.0813768	0.109054
36.125	0.0179291	0.00769	0.0387974	0.0714239	0.117752	0.195152	0.28201		0.0484146	0.023591	0.011876	0.0239857	0.0490825	0.0739551	0.0905918		0.0179123	0.0503483	0.0577386	0.0596097	0.080591	0.100078	0.103469		36.125	0.0280853	0.0272098	0.0361373	0.0516731	0.0824751	0.123062	0.15869		0.0176057	0.0215582	0.0230467	0.0246949	0.0343733	0.0637839	0.106992			629.193	0.0683558	0.109369	0.0821762	0.099208	0.0820631	0.121468
36.1875	0.0206067	0.00870121	0.0408191	0.0739084	0.118545	0.195779	0.282029		0.0503462	0.0245402	0.0141479	0.0226124	0.0498895	0.0720484	0.0912897		0.0160823	0.0526901	0.0567244	0.0615548	0.0824209	0.0991169	0.104072		36.1875	0.0290117	0.0286438	0.0372305	0.0526918	0.0836183	0.122315	0.15913		0.0186142	0.0222797	0.0215139	0.0267719	0.0343432	0.0650455	0.106625			635.485	0.0426045	0.105014	0.0827559	0.113889	0.0834859	0.0847186
36.25	0.0231761	0.0110597	0.0425631	0.0759446	0.11934	0.196397	0.28201		0.0522183	0.0257966	0.0174866	0.0217809	0.0507759	0.0702881	0.0919173		0.0144433	0.0546488	0.0562038	0.0642717	0.0841869	0.0981153	0.104632		36.25	0.0299459	0.0305017	0.0387512	0.0539991	0.0847675	0.1216	0.15952		0.0197765	0.0221722	0.0196381	0.0285056	0.0342857	0.0662533	0.10627			641.84	0.0635761	0.0997948	0.074357	0.0887013	0.0852225	0.0973273
36.3125	0.0254219	0.0141725	0.0438873	0.077331	0.120139	0.196977	0.281912		0.0538528	0.0269408	0.0214208	0.021715	0.0517207	0.0686478	0.0924424		0.0128972	0.0560946	0.0559828	0.0676117	0.0858785	0.0970454	0.105034		36.3125	0.030724	0.0324026	0.0404303	0.0555526	0.0859128	0.12089	0.159796		0.0209863	0.0214881	0.0175384	0.0297044	0.0342093	0.0674058	0.105943			648.258	0.0677347	0.119002	0.0606012	0.106892	0.0920576	0.0865963
36.375	0.027165	0.0175317	0.0446687	0.0779445	0.120985	0.197516	0.281816		0.0550732	0.0276607	0.0256103	0.0224497	0.0526703	0.0671723	0.0928574		0.0114572	0.0569739	0.0559234	0.0713373	0.0875279	0.0959175	0.105217		36.375	0.0312318	0.0340554	0.0420675	0.0572438	0.087061	0.120202	0.159963		0.0220906	0.0204839	0.0153231	0.0303132	0.0341597	0.0684813	0.105708			654.741	0.0787368	0.107753	0.0740876	0.109462	0.0822972	0.0852954
36.4375	0.0283434	0.0208714	0.0447452	0.0778798	0.121894	0.198117	0.281832		0.0557492	0.0277568	0.0297243	0.0237123	0.0535768	0.0659463	0.0931321		0.0103355	0.0572391	0.055763	0.0751578	0.0891349	0.0948224	0.105268		36.4375	0.031476	0.0352891	0.0434108	0.0589166	0.0882018	0.119628	0.160077		0.0228683	0.0193185	0.0130706	0.0305182	0.034168	0.0694893	0.105617			661.288	0.0508128	0.0773798	0.0875698	0.0770311	0.0905047	0.0770214
36.5	0.0290063	0.0240552	0.0441816	0.0772699	0.122873	0.19882	0.281939		0.055831	0.0271625	0.0334909	0.0251406	0.0544324	0.0650146	0.0932606		0.0100273	0.0567458	0.0552796	0.0787758	0.0905876	0.0938177	0.105135		36.5	0.0316215	0.0359878	0.0443174	0.0603954	0.0892978	0.119217	0.160111		0.0230135	0.0180439	0.010895	0.0305409	0.0342387	0.0704258	0.105672			667.901	0.0607233	0.143375	0.0726616	0.0943987	0.0978938	0.0939264
36.5625	0.0292226	0.0268801	0.0431148	0.0762059	0.123903	0.199578	0.282025		0.0552925	0.0258144	0.0367072	0.0265331	0.0551964	0.0642775	0.0933434		0.0109193	0.0554592	0.054346	0.081848	0.0918116	0.0928211	0.104743		36.5625	0.0318115	0.0360512	0.0447227	0.061529	0.0903035	0.118892	0.160037		0.0222996	0.0168162	0.00892866	0.0304384	0.0343779	0.0713184	0.105799			674.58	0.0615751	0.106232	0.0904261	0.0919917	0.0778647	0.0871565
36.625	0.0290224	0.0292243	0.0418382	0.0747493	0.124982	0.200344	0.282074		0.0540931	0.0237151	0.0391756	0.0277347	0.055748	0.0636493	0.0933793		0.0130614	0.0534447	0.0529348	0.0840642	0.0927844	0.0918424	0.104047		36.625	0.032059	0.0354614	0.0446495	0.0621827	0.0911715	0.118612	0.159833		0.0206837	0.0158158	0.00729771	0.0301942	0.0346452	0.0721719	0.105997			681.326	0.0430218	0.0910068	0.0721301	0.0929324	0.089698	0.0855068
36.6875	0.0284328	0.0310441	0.0407998	0.0730986	0.126118	0.201046	0.282042		0.052254	0.0210143	0.040764	0.0285714	0.0561382	0.063133	0.0933255		0.0159951	0.0509175	0.0511855	0.0852241	0.0934804	0.0909511	0.103101		36.6875	0.0322273	0.0343253	0.0442498	0.062298	0.0919121	0.118377	0.159489		0.0184249	0.0152192	0.00600658	0.0298307	0.0350161	0.0729326	0.106246			688.139	0.0556388	0.12242	0.0729168	0.0860426	0.103888	0.0910033
36.75	0.027551	0.032523	0.0404607	0.071543	0.127298	0.201637	0.281843		0.049892	0.0178127	0.0414165	0.0289037	0.0564256	0.0626924	0.0931424		0.0191847	0.0481424	0.0491297	0.0852977	0.0938529	0.0901604	0.101962		36.75	0.0322093	0.032826	0.043669	0.0619148	0.0925254	0.118163	0.158983		0.0158748	0.0151671	0.00475324	0.029404	0.0354547	0.0735835	0.106492			695.021	0.0625028	0.0975219	0.0605599	0.0786774	0.0964525	0.0827051
36.8125	0.0265916	0.034043	0.0412363	0.0703473	0.128521	0.202137	0.281491		0.0471582	0.0142959	0.0412233	0.0285437	0.0565847	0.0622876	0.0928392		0.0222673	0.0454126	0.0467733	0.0842826	0.0938962	0.0894488	0.100601		36.8125	0.0320057	0.0312505	0.0430776	0.0610579	0.0930007	0.117958	0.15831		0.0132994	0.0157452	0.00320056	0.0290073	0.0359767	0.0741555	0.106748			701.971	0.053596	0.0877513	0.073804	0.102682	0.101914	0.076891
36.875	0.0258129	0.035898	0.0432079	0.0697155	0.129786	0.20254	0.281048		0.0442473	0.0107589	0.0405042	0.0274127	0.0565702	0.0619121	0.0924028		0.0250395	0.0430985	0.04425	0.0821676	0.0936548	0.088754	0.0989726		36.875	0.0316999	0.0299185	0.042654	0.0597653	0.0933371	0.117735	0.157474		0.0108732	0.0169788	0.00193333	0.0287016	0.0366091	0.0746594	0.107068			708.991	0.0533051	0.106498	0.0724233	0.0879179	0.0912957	0.0837245
36.9375	0.0255389	0.0383064	0.0462009	0.0697024	0.131076	0.202823	0.280605		0.0413073	0.00747504	0.0396755	0.0256108	0.0563479	0.0615741	0.0918166		0.0273569	0.0415248	0.0417732	0.0790929	0.0931346	0.0880727	0.0971181		36.9375	0.031401	0.0291021	0.0425499	0.0581354	0.0935195	0.11749	0.156513		0.00862707	0.0187985	0.0033313	0.0285557	0.0373656	0.0750791	0.107499			716.081	0.0437892	0.134596	0.0903049	0.0958028	0.107861	0.0868322
37	0.0259162	0.0413858	0.049859	0.0702266	0.132437	0.20307	0.280196		0.0384848	0.00465496	0.039083	0.0233026	0.055941	0.061408	0.0911242		0.0291075	0.0408421	0.0395089	0.0753276	0.092317	0.0874983	0.0951181		37	0.0311695	0.028961	0.0428169	0.0562856	0.0935649	0.117326	0.155479		0.00653312	0.0210514	0.00610228	0.0286777	0.0382631	0.0753943	0.108026			723.241	0.0570352	0.124712	0.100646	0.111792	0.086356	0.103927
37.0625	0.0268638	0.0450696	0.0537394	0.0712068	0.13393	0.203301	0.279724		0.0358936	0.00254376	0.0390204	0.020751	0.0553457	0.0614059	0.0903179		0.0302337	0.0410398	0.0376458	0.0710776	0.0912044	0.086991	0.0929708		37.0625	0.030997	0.029551	0.0434685	0.0543451	0.0934933	0.117233	0.154338		0.00456301	0.0234756	0.00892133	0.0290934	0.039342	0.0756274	0.108596			730.474	0.0679616	0.108591	0.0836186	0.100473	0.0784754	0.0959663
37.125	0.0282756	0.0492576	0.057499	0.0724315	0.135456	0.203458	0.27918		0.033703	0.00156161	0.0397085	0.0185117	0.054521	0.061449	0.0893322		0.0307426	0.0420458	0.0362704	0.0665956	0.089736	0.0864203	0.0906397		37.125	0.030907	0.030955	0.0444926	0.052513	0.0932378	0.117109	0.153051		0.00271747	0.0257096	0.0113942	0.0295901	0.0405812	0.0758152	0.109233			737.779	0.0602289	0.0935527	0.0769396	0.095954	0.0705842	0.105968
37.1875	0.0299949	0.0537422	0.0608542	0.0736773	0.136976	0.203523	0.278488		0.0320842	0.00183608	0.0412377	0.0173305	0.0534957	0.0615242	0.0882659		0.0307112	0.0436002	0.0353719	0.0621556	0.0879891	0.0857462	0.0881901		37.1875	0.0309301	0.0330595	0.0458213	0.0510545	0.0928203	0.116931	0.151648		0.00106169	0.0275116	0.0133451	0.0297685	0.0419494	0.0759624	0.109847			745.156	0.0570032	0.105046	0.0826644	0.118225	0.0732369	0.0901655
37.25	0.0318138	0.05825	0.0635992	0.0747159	0.138448	0.203422	0.277645		0.0309996	0.00237332	0.0433717	0.0177798	0.0523029	0.0616562	0.0870956		0.0301616	0.0453485	0.0348228	0.0580016	0.0859655	0.0849661	0.0856966		37.25	0.0309917	0.0353239	0.0472646	0.0501658	0.092239	0.116681	0.150146		0.000826142	0.0292561	0.0147779	0.0292657	0.0434141	0.0760182	0.11042			752.608	0.0547651	0.10137	0.0621185	0.0774748	0.10006	0.0862447
37.3125	0.0335154	0.0625361	0.0656513	0.0752908	0.139828	0.203137	0.276722		0.0304106	0.00289819	0.0456992	0.0199068	0.0508365	0.0618526	0.0857956		0.0290092	0.0468374	0.0343598	0.0543259	0.0836782	0.0840674	0.0831835		37.3125	0.0309784	0.0374239	0.0485701	0.0498412	0.0914475	0.116352	0.148567		0.00230613	0.0309133	0.0158421	0.0279631	0.0450015	0.075974	0.110993			760.134	0.0756307	0.0990478	0.0722491	0.0988516	0.0740566	0.0820602
37.375	0.0348772	0.0663747	0.0669795	0.0752172	0.141099	0.202722	0.275849		0.0302017	0.00365493	0.0479024	0.0232336	0.0491249	0.0621239	0.0843978		0.0272852	0.0476071	0.0337101	0.0511898	0.0811766	0.0830056	0.0806834		37.375	0.030788	0.0392122	0.0495307	0.0498802	0.0904667	0.115951	0.146977		0.0038298	0.0321916	0.0166943	0.0260165	0.0466854	0.0758684	0.111622			767.735	0.0673446	0.102978	0.0938399	0.089958	0.101422	0.0829519
37.4375	0.0356995	0.069607	0.0677307	0.074474	0.142268	0.202199	0.275038		0.0301148	0.00477327	0.0497318	0.0271497	0.0472769	0.0625219	0.0829132		0.0251584	0.047369	0.0327038	0.0484892	0.0785051	0.0818047	0.0781937		37.4375	0.0303242	0.0405831	0.0500554	0.0500376	0.0893501	0.115509	0.145382		0.00527369	0.0329453	0.0175157	0.0237001	0.0484155	0.0756929	0.112311			775.413	0.0667448	0.0909255	0.0834368	0.0743803	0.0927274	0.092601
37.5	0.0358346	0.0721553	0.0681723	0.0730317	0.143357	0.20158	0.274332		0.0299748	0.00617742	0.0509465	0.0311268	0.0453159	0.0630595	0.0813274		0.0227968	0.045898	0.0312582	0.0460745	0.075767	0.0805666	0.0757654		37.5	0.0295354	0.0414102	0.0501257	0.0500777	0.0881466	0.115069	0.143808		0.00652999	0.0332171	0.0184707	0.0212373	0.0501792	0.0754307	0.113071			783.167	0.0534865	0.114741	0.0971879	0.0883206	0.085208	0.0975849
37.5625	0.0352469	0.0739739	0.0686077	0.0709602	0.144349	0.200941	0.273799		0.0296669	0.00763535	0.0513834	0.0348283	0.0432855	0.0637807	0.0796563		0.0205207	0.0430855	0.0292797	0.0437589	0.072993	0.0793132	0.0734596		37.5625	0.0284782	0.0415649	0.0497569	0.0498492	0.0868759	0.114678	0.142305		0.00743476	0.0331954	0.0197144	0.0188201	0.0519425	0.0751085	0.113919			790.998	0.0724248	0.0898719	0.0837252	0.106843	0.0640163	0.11249
37.625	0.0340049	0.0751612	0.0693215	0.0683467	0.145143	0.200182	0.273444		0.0291199	0.0088637	0.0510743	0.0380227	0.0412747	0.0646177	0.0778698		0.0188051	0.0390688	0.0269373	0.04144	0.0702654	0.0779656	0.0712999		37.625	0.02731	0.0410312	0.0491111	0.0492698	0.0855612	0.114255	0.140871		0.00775982	0.0331923	0.0212602	0.0166092	0.0535971	0.0747137	0.114858			798.908	0.0633113	0.0938709	0.0800402	0.0961514	0.0762248	0.112773
37.6875	0.0322024	0.0758438	0.0706419	0.0653365	0.145766	0.199309	0.273185		0.0283225	0.00965803	0.0500879	0.0405751	0.0393216	0.0655678	0.0760158		0.0181926	0.0342594	0.0243624	0.0390135	0.067622	0.0765127	0.0693065		37.6875	0.0262392	0.0399204	0.0483641	0.0483083	0.0842366	0.113797	0.139503		0.00723351	0.0334541	0.0231878	0.0147675	0.0551329	0.0742579	0.115821			806.898	0.0607268	0.1132	0.0750479	0.0885456	0.0847832	0.0815203
37.75	0.0299077	0.0761272	0.0727026	0.062192	0.146198	0.198336	0.273039		0.0273199	0.00987773	0.0486249	0.0425015	0.0374939	0.0666927	0.0740669		0.0189549	0.0292987	0.0215672	0.0363619	0.0650886	0.0749807	0.0674667		37.75	0.0253942	0.0384346	0.0476316	0.0470185	0.0829268	0.113336	0.138191		0.0057247	0.0340565	0.0255822	0.0134945	0.0565049	0.0737284	0.116829			814.967	0.0521605	0.0965073	0.0878702	0.0748092	0.0704549	0.0872973
37.8125	0.0272961	0.0762475	0.0754558	0.0592505	0.146386	0.197244	0.273053		0.0261698	0.00944104	0.0470339	0.0438985	0.0358233	0.0679507	0.0720378		0.0209548	0.0255386	0.0187304	0.0334685	0.0627027	0.0733883	0.0657706		37.8125	0.0248069	0.0370757	0.0470734	0.0455392	0.0816375	0.112861	0.136954		0.00338318	0.0348655	0.0283627	0.0129691	0.0576623	0.0731281	0.117907			823.116	0.0364901	0.12446	0.0821449	0.086615	0.0856146	0.098844
37.875	0.0246382	0.07657	0.0787063	0.0567763	0.146336	0.196051	0.273261		0.0249911	0.00836607	0.0457438	0.0449351	0.0342875	0.0693249	0.0699688		0.0236644	0.0247748	0.0160569	0.0304043	0.0604885	0.0718224	0.0642691		37.875	0.0244312	0.0365703	0.0468356	0.0440386	0.0803707	0.1124	0.135833		0.000687153	0.0355991	0.0313389	0.0132088	0.0586105	0.0724554	0.11905			831.347	0.0758781	0.0830819	0.0748949	0.0944858	0.0599362	0.0987219
37.9375	0.0222916	0.077383	0.0821954	0.0549239	0.14606	0.194871	0.273745		0.0238373	0.0069188	0.0452067	0.0458594	0.0329643	0.0709179	0.0678839		0.0265278	0.0278964	0.0137489	0.0272216	0.0583774	0.0703399	0.0629755		37.9375	0.0242189	0.0373994	0.0470503	0.0426683	0.0791338	0.112043	0.134868		0.00214374	0.0361805	0.0342605	0.0141241	0.059336	0.0717318	0.120296			839.661	0.0790228	0.0838572	0.0743664	0.0909005	0.0742756	0.112037
38	0.0206135	0.0788844	0.0856976	0.0538734	0.145632	0.193807	0.274565		0.0228354	0.00594942	0.0457159	0.0469736	0.0319259	0.0728009	0.0657081		0.0290699	0.0339864	0.0119181	0.0239408	0.0564328	0.0689963	0.0619304		38	0.0241729	0.0396067	0.0477772	0.0415959	0.0779969	0.111868	0.134068		0.00438398	0.0367909	0.0369329	0.0156742	0.0598416	0.0709867	0.121689			848.057	0.0776136	0.112488	0.0908281	0.0839755	0.0878084	0.0815713
38.0625	0.0198613	0.0809641	0.0888763	0.0535167	0.145108	0.192888	0.275697		0.022051	0.00683977	0.0473029	0.0485143	0.0312274	0.0748983	0.0634576		0.0309021	0.041388	0.0106175	0.0206336	0.0547205	0.0678421	0.0612133		38.0625	0.0242715	0.043064	0.0489322	0.0408882	0.0770187	0.111876	0.133456		0.00584574	0.0370906	0.0391548	0.0177184	0.0601259	0.0702467	0.123189			856.538	0.0575429	0.0981113	0.0847729	0.0963526	0.0703705	0.0988255
38.125	0.0201132	0.0834352	0.0914693	0.0535836	0.144426	0.192021	0.276999		0.0214766	0.00964984	0.0497285	0.0506068	0.0309489	0.0771353	0.0612499		0.031665	0.0487644	0.00985779	0.0173892	0.0533041	0.0669609	0.0608673		38.125	0.0244183	0.0472832	0.0503519	0.0405265	0.0762262	0.112039	0.133039		0.00631277	0.036915	0.0408093	0.0200927	0.0601108	0.069453	0.124673			865.103	0.0755388	0.123015	0.0804053	0.0943831	0.0795505	0.106089
38.1875	0.0211718	0.0861088	0.0933607	0.0538081	0.143529	0.191158	0.278379		0.0211017	0.0135123	0.0526684	0.0533118	0.0310367	0.0794148	0.0591277		0.0311816	0.0553356	0.00962293	0.0142758	0.0520751	0.0663775	0.0607683		38.1875	0.024485	0.0516522	0.051884	0.0404652	0.0755468	0.112317	0.132758		0.00579947	0.0364381	0.0418744	0.0226821	0.0598064	0.068589	0.126114			873.754	0.0539885	0.103944	0.067978	0.106602	0.0832859	0.0838897
38.25	0.0225744	0.0887287	0.094415	0.0538623	0.142447	0.190317	0.279852		0.020924	0.0177419	0.055752	0.0565345	0.0313973	0.0817619	0.0571143		0.0294445	0.0607391	0.00985371	0.0113838	0.0509608	0.0659866	0.0608361		38.25	0.0243143	0.0557366	0.0533402	0.0405935	0.074935	0.112689	0.132601		0.00451885	0.0357568	0.0423322	0.0253317	0.0592796	0.0676897	0.127537			882.492	0.0559896	0.104796	0.0800679	0.0818253	0.0626818	0.096341
38.3125	0.0239369	0.090965	0.0945942	0.0534975	0.141235	0.189539	0.281447		0.0209916	0.0218873	0.058523	0.0600146	0.0320512	0.0841839	0.0552251		0.0265869	0.0647433	0.0105199	0.00892496	0.0500078	0.0657498	0.0610775		38.3125	0.0238384	0.0591985	0.0545457	0.0408124	0.0744315	0.113157	0.132583		0.00279897	0.0348711	0.042178	0.0278069	0.0585464	0.0667871	0.128953			891.317	0.040014	0.0904058	0.0639119	0.074432	0.0755314	0.0858029
38.375	0.0249962	0.0925206	0.0940339	0.0525748	0.139933	0.188849	0.283147		0.0214843	0.0256727	0.0607186	0.0634284	0.0329978	0.0866031	0.0534892		0.0229107	0.0673306	0.0115503	0.0073142	0.0492128	0.0657261	0.0615025		38.375	0.0231304	0.0618413	0.0554343	0.0411058	0.0740479	0.113726	0.132713		0.00176621	0.0337603	0.0414949	0.0297633	0.0576314	0.0658904	0.130341			900.23	0.0689875	0.113344	0.0774169	0.0885997	0.0912007	0.0896577
38.4375	0.0255449	0.0931271	0.0928249	0.0510507	0.138548	0.188307	0.284938		0.0226198	0.028902	0.0621413	0.0665007	0.0341197	0.0890232	0.0519959		0.0188736	0.0687037	0.0128308	0.00696491	0.0485708	0.0660321	0.0620842		38.4375	0.0223461	0.0635776	0.0559324	0.0415054	0.0737463	0.114454	0.133006		0.0033441	0.0324179	0.0403569	0.0308944	0.0565835	0.0649835	0.131673			909.232	0.0669033	0.0854414	0.0826059	0.0727789	0.077419	0.0938198
38.5	0.0255199	0.0926677	0.0911107	0.0490092	0.137131	0.187936	0.286888		0.0243704	0.0314005	0.0626556	0.0689411	0.0353312	0.0914698	0.0507507		0.0152403	0.0693528	0.0141762	0.00783234	0.0480486	0.0667293	0.0627592		38.5	0.0217102	0.0644737	0.0559808	0.0419275	0.0735035	0.115378	0.133466		0.00563249	0.0309236	0.0388992	0.0311638	0.0554685	0.0640428	0.133003			918.325	0.0669958	0.120255	0.0653047	0.0989552	0.0626208	0.117517
38.5625	0.0248671	0.0912344	0.089183	0.0465645	0.135688	0.187766	0.288911		0.0266936	0.0330407	0.062238	0.0704755	0.0365509	0.0938606	0.0497648		0.0133627	0.0698628	0.0153634	0.00941295	0.0476112	0.0676681	0.0634787		38.5625	0.0216411	0.0647126	0.0555948	0.042151	0.0732834	0.116431	0.134051		0.00722728	0.0294367	0.0373555	0.0307696	0.0543262	0.0631501	0.134287			927.508	0	0	0
38.625	0.0236768	0.0889898	0.0873603	0.0439205	0.134243	0.187816	0.290887		0.0295726	0.0339249	0.0609708	0.07103	0.0377798	0.0960807	0.0490862		0.0144822	0.0707061	0.0162239	0.0111514	0.0472733	0.0687306	0.0642351		38.625	0.0225772	0.0645403	0.0548517	0.042034	0.0730987	0.117542	0.134736		0.00760508	0.0280455	0.0359608	0.0299838	0.0531648	0.0623759	0.135443			936.783	0	0	0
38.6875	0.0221256	0.0860789	0.0859145	0.0413829	0.132861	0.188036	0.292724		0.0328359	0.0343098	0.0590873	0.0705261	0.0390263	0.0981324	0.0487071		0.0179432	0.0722178	0.0166281	0.0127794	0.0470849	0.069897	0.0649907		38.6875	0.0243016	0.0642022	0.0538766	0.0415628	0.0729908	0.118689	0.135474		0.00768108	0.0267992	0.0349359	0.0288738	0.0520056	0.061694	0.136425			946.151	0	0	0
38.75	0.0203247	0.0826098	0.0849503	0.039293	0.131538	0.188343	0.294378		0.0362507	0.0344401	0.0568411	0.0691804	0.0402945	0.0999601	0.0486028		0.0222055	0.0745102	0.0164091	0.0142433	0.0469327	0.0712218	0.0656432		38.75	0.0262603	0.0638534	0.0527335	0.0409056	0.0729216	0.119842	0.136208		0.00870289	0.0257925	0.0344547	0.027504	0.0508713	0.0610395	0.137244			955.612	0	0	0
38.8125	0.0183616	0.0788219	0.0844976	0.0379854	0.130203	0.188693	0.29585		0.0395692	0.0345209	0.0545088	0.067118	0.0415355	0.101557	0.0487791		0.0262528	0.0774163	0.0154951	0.0155208	0.0467374	0.0727124	0.0661737		38.8125	0.0280612	0.0635864	0.0515005	0.040208	0.0728252	0.120988	0.136934		0.0107188	0.0251812	0.0345995	0.0258703	0.0497583	0.0603824	0.1379			965.168	0	0	0
38.875	0.0164372	0.0750121	0.0845852	0.037748	0.128908	0.189084	0.297108		0.0425757	0.034793	0.0523441	0.064532	0.0426892	0.10297	0.0491702		0.0295139	0.080624	0.0139324	0.0165968	0.046534	0.0743734	0.0665758		38.875	0.0295089	0.0634763	0.0502872	0.0396256	0.0727103	0.122143	0.137618		0.0130692	0.0249985	0.0353713	0.0240227	0.0487064	0.0597105	0.138397			974.82	0	0	0
38.9375	0.0148931	0.0714212	0.0850364	0.0386132	0.127662	0.189557	0.298215		0.0449958	0.0355563	0.0505784	0.0617166	0.0437631	0.10415	0.0497984		0.0316905	0.0836574	0.0119205	0.0174694	0.0463636	0.0761989	0.0668804		38.9375	0.0305265	0.063545	0.0491784	0.0392664	0.0725964	0.123302	0.138298		0.0150851	0.0249991	0.036578	0.0221308	0.0477063	0.0590558	0.138755			984.568	0	0	0
39	0.0140195	0.0682125	0.0855945	0.0403159	0.126499	0.190232	0.299242		0.0466795	0.0369471	0.0493338	0.0589674	0.0447669	0.105114	0.0506678		0.032595	0.0859355	0.00991507	0.0181059	0.0462155	0.0781511	0.0671292		39	0.031098	0.0636984	0.0482811	0.0391297	0.0724938	0.124499	0.139013		0.0163814	0.0248042	0.0378507	0.0204565	0.0467756	0.0585011	0.139007			994.414	0	0	0
39.0625	0.0139352	0.065483	0.0860102	0.0425008	0.125516	0.191108	0.300232		0.0476037	0.0388956	0.0485912	0.0565443	0.0456196	0.105857	0.0517935		0.0322156	0.0869351	0.00879912	0.0184776	0.0461376	0.080061	0.0672599		39.0625	0.0312515	0.0637712	0.0478002	0.0391742	0.0724244	0.125675	0.139762		0.0168549	0.0240654	0.0386116	0.0192501	0.0459794	0.0581159	0.139186
39.125	0.0145484	0.0632638	0.0860824	0.0447613	0.124699	0.192048	0.30109		0.0478381	0.0410953	0.0482255	0.0545801	0.0462351	0.106384	0.0530903		0.0306814	0.0863178	0.00954559	0.0186383	0.0462048	0.0819589	0.0672578		39.125	0.0310226	0.063559	0.0479512	0.0393266	0.0723796	0.126797	0.140479		0.0166475	0.0226127	0.0382692	0.018577	0.0453098	0.0578138	0.139273
39.1875	0.0156583	0.0614877	0.0856346	0.0467693	0.123981	0.192914	0.301737		0.0473302	0.0432219	0.0480504	0.0530132	0.0466352	0.106713	0.0544667		0.0282669	0.0839482	0.0121965	0.0185756	0.0463714	0.0839055	0.0670995		39.1875	0.0304185	0.0628859	0.0486272	0.0394527	0.0723291	0.127844	0.141101		0.0159452	0.0203991	0.0367224	0.0183477	0.0447318	0.0574943	0.139258
39.25	0.0170977	0.0600429	0.0846027	0.0483444	0.123313	0.193656	0.302045		0.0460784	0.0449698	0.0478781	0.0517685	0.0468814	0.10686	0.0558821		0.025414	0.0797392	0.0158111	0.0183559	0.0466065	0.0858678	0.0667952		39.25	0.02953	0.061584	0.0494306	0.0394896	0.0722669	0.128794	0.141574		0.0149224	0.0174358	0.0344221	0.0183822	0.0442073	0.0571437	0.139079
39.3125	0.0187404	0.0587282	0.0829675	0.0493658	0.122673	0.194287	0.30202		0.0443488	0.0460052	0.047439	0.0506806	0.0469745	0.106814	0.0573078		0.022844	0.0738593	0.0196877	0.0181571	0.0468752	0.0877941	0.0663748		39.3125	0.0286444	0.0595309	0.0500314	0.0394012	0.0721743	0.129632	0.141901		0.0137543	0.0139444	0.0317195	0.0184096	0.0437334	0.056795	0.138741
39.375	0.0205571	0.0573905	0.0808618	0.0498277	0.122061	0.194796	0.301777		0.0425003	0.0461067	0.0465387	0.0494966	0.0468522	0.106577	0.05877		0.0216376	0.0668319	0.0234712	0.0182625	0.0471962	0.0896848	0.0658985		39.375	0.0282317	0.0567764	0.0502906	0.0391956	0.0720366	0.130352	0.142148		0.0123688	0.0103762	0.0288787	0.0181293	0.043323	0.056445	0.138288
39.4375	0.0225613	0.0559302	0.0783702	0.0497692	0.121527	0.195177	0.301364		0.0409213	0.0452104	0.0451607	0.0479334	0.0465039	0.106205	0.0602651		0.0226283	0.0593726	0.0268954	0.0189993	0.047633	0.0915618	0.0653366		39.4375	0.0287036	0.0535044	0.0501421	0.0389006	0.0718879	0.130981	0.142322		0.0105809	0.00738617	0.0260964	0.0172595	0.0429923	0.0560753	0.137758
39.5	0.0247368	0.0543086	0.0756227	0.049259	0.121147	0.195463	0.300806		0.0398724	0.0433646	0.0432813	0.0457422	0.0458857	0.105813	0.0617015		0.0255458	0.0524281	0.0298223	0.020573	0.0481946	0.0934439	0.064672		39.5	0.0300517	0.0500338	0.0495754	0.0385248	0.0717425	0.131573	0.142393		0.00851463	0.0058517	0.02354	0.0156458	0.0428013	0.0556744	0.137198
39.5625	0.0270567	0.0526099	0.0728301	0.048372	0.120914	0.195669	0.30013		0.0394855	0.0406799	0.0408935	0.0427235	0.045027	0.105413	0.0630423		0.0294787	0.0470097	0.0322633	0.0229688	0.0488468	0.0952991	0.0639046		39.5625	0.032007	0.0467665	0.0486623	0.0380214	0.0715959	0.132127	0.142359		0.00658888	0.00596874	0.0213701	0.0133384	0.0427533	0.055261	0.136634
39.625	0.0294772	0.0509216	0.0702037	0.0472567	0.120763	0.195822	0.299361		0.0397665	0.037204	0.0380474	0.0387925	0.0439748	0.104994	0.0643765		0.0336731	0.0440953	0.034236	0.0260571	0.0495784	0.0970855	0.0630566		39.625	0.0343056	0.0440736	0.0474957	0.0373688	0.0714388	0.132634	0.142265		0.00517376	0.00685886	0.0197578	0.0106712	0.0428078	0.0548655	0.136051
39.6875	0.0319231	0.0491456	0.0680236	0.046128	0.120687	0.195939	0.298404		0.0405154	0.0330298	0.034868	0.0341091	0.0427645	0.104504	0.0656687		0.0375548	0.0440141	0.0357544	0.0295924	0.0504708	0.0987618	0.0621455		39.6875	0.0366645	0.0420632	0.0462153	0.0366098	0.0713073	0.133068	0.142073		0.00436477	0.00823312	0.0188917	0.00854675	0.0429371	0.0545234	0.135398
39.75	0.0342902	0.0473155	0.0665264	0.0451834	0.120691	0.195917	0.297184		0.0414714	0.0284612	0.0314914	0.0287696	0.041375	0.103872	0.0669194		0.0407262	0.0460167	0.0369524	0.0333636	0.0514893	0.100348	0.0611868		39.75	0.0388293	0.0405978	0.0449901	0.0357722	0.071185	0.133379	0.141763		0.00394857	0.0105306	0.0188498	0.00846787	0.0431704	0.0541878	0.134629
39.8125	0.0364646	0.0455101	0.0659022	0.044613	0.120731	0.19572	0.29576		0.0423322	0.0237702	0.028137	0.0228878	0.039812	0.103163	0.0681186		0.0429605	0.0489924	0.0380464	0.0371153	0.052571	0.101836	0.060223		39.8125	0.0405857	0.0394242	0.0440285	0.034872	0.071038	0.133573	0.141367		0.00358284	0.0136681	0.0195804	0.0110349	0.0435057	0.0538249	0.133767
39.875	0.0383988	0.0437503	0.0661602	0.0445937	0.120745	0.195421	0.294281		0.0428144	0.0192071	0.0250191	0.0167041	0.0381066	0.102546	0.0693058		0.0440952	0.0520343	0.0392307	0.0405663	0.0537478	0.103276	0.0593115		39.875	0.0417695	0.0383306	0.04347	0.0339547	0.0708663	0.133747	0.140966		0.00298847	0.0170715	0.0208956	0.0150746	0.043898	0.0534121	0.132869
39.9375	0.0401075	0.0420642	0.0671549	0.0451487	0.120811	0.195046	0.292856		0.0427236	0.0150214	0.0223688	0.0105536	0.0363102	0.102063	0.0705421		0.0440679	0.0544895	0.0406131	0.0434968	0.0550371	0.104722	0.0584889		39.9375	0.0422997	0.0371917	0.043379	0.0330664	0.0707194	0.133944	0.140629		0.00201399	0.0201802	0.0225208	0.0195141	0.0443795	0.0529333	0.13197
40	0.0416455	0.0405507	0.0686298	0.0463606	0.121059	0.194596	0.29144		0.0418927	0.0114291	0.0203961	0.00508262	0.0344304	0.10168	0.0717751		0.0429089	0.0558871	0.0422804	0.045836	0.0563282	0.106128	0.0577179		40	0.042149	0.0359556	0.0437688	0.0324264	0.0706058	0.134135	0.140311		0.000669561	0.0225824	0.0241513	0.0236819	0.0450445	0.0524079	0.13107
40.0625	0.0431786	0.0393037	0.0703274	0.0481789	0.121517	0.194095	0.290018		0.0403498	0.00865523	0.0192426	0.00388405	0.0325543	0.101365	0.0729214		0.0408442	0.0561836	0.0443326	0.047525	0.0576533	0.107417	0.0569533		40.0625	0.0414575	0.0347142	0.0446342	0.033196	0.070575	0.134292	0.139964		0.00151081	0.0240943	0.0255437	0.025387	0.0458675	0.0518793	0.130195
40.125	0.0449631	0.0384276	0.0720384	0.0504168	0.122097	0.193588	0.28848		0.0382108	0.00689937	0.018955	0.00792538	0.0307243	0.101075	0.0739624		0.038352	0.0555914	0.0466177	0.0485418	0.0590375	0.108602	0.0562821		40.125	0.0405086	0.0336394	0.0458704	0.035628	0.0706198	0.134422	0.139575		0.00385834	0.0246966	0.0265496	0.0240095	0.0467747	0.0513776	0.129258
40.1875	0.0472058	0.0381596	0.0735592	0.0528615	0.122765	0.193051	0.28683		0.0356627	0.00655803	0.0193533	0.0120136	0.0289555	0.100776	0.0749318		0.0359736	0.0544513	0.0489166	0.0489737	0.0603949	0.109767	0.0557966		40.1875	0.039614	0.0330563	0.0472763	0.0379496	0.0707051	0.134531	0.139186		0.00657649	0.0243511	0.0271402	0.0225452	0.047747	0.0508788	0.128221
40.25	0.049972	0.038581	0.0746992	0.0553225	0.123496	0.192411	0.285123		0.0329244	0.00779234	0.0201188	0.0153155	0.027238	0.100526	0.0758732		0.0342124	0.0533196	0.0510747	0.0490649	0.0616405	0.110851	0.0554596		40.25	0.0390363	0.033231	0.0486309	0.039901	0.0707915	0.134596	0.138818		0.00949249	0.0232304	0.0273721	0.0215203	0.0487771	0.0503346	0.127114
40.3125	0.0532657	0.039653	0.0753112	0.0575917	0.1243	0.191726	0.283432		0.0303268	0.0103262	0.0209429	0.0178306	0.025587	0.100381	0.0767585		0.0335152	0.0528149	0.0529655	0.0491303	0.0627843	0.111856	0.0552985		40.3125	0.0390359	0.0342647	0.0497399	0.0415175	0.0708903	0.134654	0.138496		0.0124261	0.0217509	0.0273273	0.0209452	0.0498531	0.0497574	0.125976
40.375	0.0568883	0.0412698	0.0753909	0.0595173	0.125172	0.191148	0.281808		0.0282945	0.013875	0.0216458	0.0196779	0.0240676	0.100345	0.077557		0.034174	0.0534252	0.0544669	0.0495908	0.0638486	0.112882	0.0554166		40.375	0.0397856	0.03619	0.0505012	0.0429286	0.0710295	0.134792	0.138261		0.0151003	0.0202586	0.0270911	0.0207384	0.0509334	0.0492065	0.124808
40.4375	0.060713	0.0433055	0.0750567	0.0609163	0.126127	0.190675	0.280313		0.0272189	0.0181297	0.0220447	0.0209128	0.0227193	0.100418	0.0783634		0.0361312	0.0553431	0.0554926	0.050731	0.0648614	0.113914	0.055875		40.4375	0.0413544	0.0389261	0.0508647	0.0441867	0.071236	0.135002	0.138184		0.0173472	0.0189893	0.0268073	0.0207892	0.0519978	0.0486839	0.1236
40.5	0.0645052	0.0455146	0.0743052	0.0616638	0.127231	0.190279	0.278982		0.0272917	0.0227656	0.0219229	0.0216633	0.0216312	0.100707	0.0791944		0.0390887	0.0583232	0.0559703	0.0526805	0.0658916	0.114871	0.0567814		40.5	0.0436286	0.0422012	0.0507328	0.0453359	0.0715847	0.135286	0.138319		0.0190176	0.0180089	0.026581	0.0209873	0.0530298	0.0481493	0.122332
40.5625	0.0679438	0.0476458	0.0732313	0.0617609	0.128579	0.189998	0.277821		0.0284362	0.0275066	0.0211944	0.0222551	0.0209137	0.101186	0.0799307		0.0425264	0.0619964	0.055877	0.0553489	0.0669306	0.115769	0.0581105		40.5625	0.0463021	0.0457162	0.0501009	0.046455	0.0721411	0.135651	0.138621		0.0200226	0.0173257	0.0264949	0.0212015	0.0540214	0.0476276	0.121043
40.625	0.0707595	0.0494576	0.0720735	0.0612448	0.130106	0.189805	0.276795		0.0302956	0.0320781	0.0199891	0.0230303	0.0205629	0.101812	0.0805705		0.0459029	0.0659221	0.0552604	0.0585482	0.0679589	0.116612	0.0596945		40.625	0.048986	0.0491526	0.0491077	0.0476078	0.072876	0.136076	0.13902		0.0204074	0.016924	0.0265818	0.0213274	0.054937	0.0471147	0.119772
40.6875	0.0727311	0.0508137	0.0711046	0.0601971	0.131765	0.189657	0.275913		0.0323537	0.0362233	0.0183529	0.0242036	0.0204213	0.102554	0.0811654		0.0488559	0.0696597	0.0541502	0.0619583	0.0688384	0.117344	0.061443		40.6875	0.0513135	0.0522322	0.0478693	0.0487863	0.073675	0.136519	0.139507		0.0203006	0.0167633	0.0269309	0.0213075	0.0558293	0.0466094	0.118542
40.75	0.0737024	0.0516974	0.0705295	0.0587537	0.133516	0.189566	0.275171		0.0342641	0.0397645	0.0163223	0.0257408	0.0204004	0.103453	0.0817009		0.0511002	0.07279	0.0527889	0.0652599	0.0695833	0.117933	0.0633569		40.75	0.0530222	0.0547506	0.0465469	0.0499181	0.0744997	0.136984	0.140076		0.0197893	0.0167231	0.0276374	0.0211894	0.0567176	0.0461094	0.117354
40.8125	0.0736566	0.0519389	0.07058	0.0571428	0.135314	0.189542	0.274542		0.0357845	0.0425266	0.0140585	0.0275367	0.0205458	0.104481	0.0821649		0.052448	0.0748959	0.0513962	0.0681229	0.0702632	0.118383	0.065446		40.8125	0.053963	0.0564538	0.0453449	0.0509341	0.0753744	0.137469	0.140718		0.0189814	0.0166503	0.0287426	0.0209933	0.0575546	0.0456296	0.116197
40.875	0.0727269	0.0514374	0.0714747	0.0556894	0.137162	0.189611	0.274097		0.0366324	0.0442517	0.0117912	0.029425	0.0208508	0.105609	0.0826131		0.0527805	0.0756944	0.050126	0.0703525	0.0708853	0.118707	0.0677779		40.875	0.0540466	0.0571278	0.044464	0.0518223	0.0762993	0.137976	0.141496		0.0180805	0.0164756	0.0302419	0.020736	0.0583442	0.0451947	0.115075
40.9375	0.0709916	0.0502336	0.0731279	0.0546647	0.139077	0.189869	0.273892		0.0366599	0.0448252	0.00990305	0.0312869	0.0212757	0.106869	0.0830506		0.0520554	0.0750247	0.0491239	0.0718369	0.0714765	0.118912	0.0703384		40.9375	0.0532356	0.0566945	0.0440516	0.0525962	0.0772765	0.13855	0.142427		0.0171962	0.0161031	0.0319161	0.020354	0.0591146	0.0448493	0.114029
41	0.0685416	0.0483967	0.0752762	0.0542572	0.141092	0.190395	0.273989		0.0359138	0.0443426	0.00909781	0.0329756	0.0218085	0.108195	0.0834808		0.0503173	0.0729361	0.0484325	0.07233	0.0721134	0.119058	0.0729769		41	0.0515909	0.0552251	0.0442688	0.0531876	0.0783379	0.139216	0.143482		0.0163511	0.0154715	0.0332851	0.019699	0.0598848	0.0446539	0.113144
41.0625	0.0656164	0.0460793	0.0776523	0.0545335	0.143163	0.191117	0.274394		0.0345019	0.0429868	0.00978022	0.0343208	0.0224997	0.109483	0.0839507		0.0477237	0.0696185	0.047994	0.0718634	0.072908	0.119189	0.0756623		41.0625	0.0492807	0.0528949	0.0451422	0.0535726	0.0795237	0.13993	0.144669		0.0156156	0.0145654	0.0340258	0.0187897	0.0606033	0.0445942	0.112421
41.125	0.0625626	0.0435926	0.0800032	0.0554399	0.145262	0.192035	0.274984		0.0326422	0.0409324	0.0115945	0.0352068	0.0234237	0.110798	0.0844215		0.0445974	0.06532	0.0477587	0.0706676	0.0738763	0.119261	0.0784788		41.125	0.0466008	0.0499483	0.0464521	0.0537714	0.080854	0.140698	0.145961		0.0150604	0.0133785	0.0342231	0.0177892	0.0612181	0.0446599	0.111776
41.1875	0.0596996	0.0412157	0.082051	0.0566746	0.147372	0.193094	0.275736		0.0304706	0.038483	0.0138498	0.0355624	0.024555	0.112151	0.0847794		0.0413952	0.0603272	0.0476506	0.0689862	0.0748938	0.119176	0.0812811		41.1875	0.0438551	0.0466753	0.0478505	0.053741	0.0822735	0.141473	0.147266		0.014769	0.0119016	0.0341011	0.0169039	0.06174	0.0448422	0.111273
41.25	0.0572246	0.0391685	0.0835512	0.0579252	0.149437	0.194268	0.276569		0.0281353	0.0360042	0.0160379	0.0353596	0.0257869	0.11349	0.085046		0.0386942	0.055041	0.0475336	0.0671181	0.0759446	0.118918	0.0839735		41.25	0.0413513	0.0434046	0.0490409	0.0534676	0.0837228	0.142225	0.148529		0.0147256	0.0102009	0.0337819	0.0163418	0.0621909	0.0451518	0.110887
41.3125	0.0551808	0.0376901	0.0843008	0.0589535	0.151335	0.19553	0.277473		0.0259038	0.0338729	0.0177967	0.0346873	0.0271506	0.114765	0.0852087		0.0370009	0.0498858	0.0472448	0.0654476	0.0770888	0.11853	0.0866566		41.3125	0.0393618	0.0404829	0.0497808	0.0530295	0.0851914	0.142942	0.14978		0.0147806	0.00836379	0.0333245	0.0162133	0.0624873	0.0455814	0.110589
41.375	0.0536701	0.0368816	0.0842942	0.0595542	0.153069	0.196864	0.278415		0.0239876	0.0323331	0.0189001	0.0336701	0.0286602	0.115938	0.0852918		0.036727	0.0451864	0.0466267	0.0642397	0.0783888	0.118084	0.0894205		41.375	0.0381282	0.0381337	0.0499403	0.052488	0.0867059	0.143628	0.151042		0.0148908	0.00651747	0.0328227	0.0164643	0.0626199	0.0461158	0.110327
41.4375	0.0525321	0.0366241	0.0835531	0.0594535	0.154664	0.198328	0.279366		0.0225481	0.031438	0.0192924	0.0323444	0.0302941	0.116913	0.0853964		0.0379344	0.0412796	0.0454633	0.0636457	0.0798686	0.117574	0.0922417		41.4375	0.0376715	0.0364473	0.0494363	0.0518145	0.0882755	0.144272	0.152335		0.0149937	0.00492319	0.0323141	0.0169914	0.0626096	0.046815	0.110065
41.5	0.051502	0.0366823	0.0821995	0.058569	0.156065	0.199977	0.280355		0.0215948	0.0311309	0.0190199	0.0307319	0.0320549	0.117741	0.0855707		0.0401756	0.0383371	0.0436066	0.0637157	0.0814159	0.116919	0.0949613		41.5	0.0377575	0.0353835	0.0482753	0.0510055	0.0898451	0.144879	0.153629		0.0150995	0.00377458	0.0318475	0.017745	0.0624331	0.0477183	0.109848
41.5625	0.0503764	0.0367679	0.0803801	0.0570264	0.15732	0.201733	0.281373		0.0210685	0.0311205	0.0182067	0.0289399	0.0339519	0.118415	0.085808		0.0428049	0.0362531	0.0411646	0.0644123	0.0829629	0.116225	0.0975629		41.5625	0.0380833	0.0347139	0.0465838	0.0501262	0.0914115	0.145458	0.154914		0.0152138	0.00312255	0.031439	0.0187158	0.0621164	0.0487482	0.109673
41.625	0.0489689	0.0365964	0.0783315	0.054978	0.15854	0.203585	0.282366		0.0209073	0.0310344	0.0170143	0.0271117	0.0359678	0.118945	0.0860361		0.0452568	0.0347832	0.0382275	0.0655433	0.0845146	0.115539	0.100063		41.625	0.0383777	0.034138	0.0445244	0.049211	0.0930076	0.146023	0.156155		0.0152432	0.00283658	0.0311398	0.0198542	0.0617259	0.0498791	0.109526
41.6875	0.0470977	0.0358859	0.0763336	0.052618	0.1596	0.205532	0.283277		0.020988	0.0305516	0.0157273	0.0253448	0.0381252	0.119235	0.0862164		0.0470812	0.0336055	0.0349761	0.0667516	0.0861328	0.114859	0.102488		41.6875	0.038389	0.0333477	0.0423457	0.0482381	0.0946195	0.146542	0.157327		0.0150697	0.00267646	0.030968	0.021048	0.0611807	0.0511335	0.109379
41.75	0.0446283	0.0344874	0.0747256	0.0501944	0.160408	0.20747	0.283995		0.0211344	0.0294977	0.0149349	0.0237532	0.0403674	0.119248	0.0863811		0.0479158	0.0321994	0.0317287	0.0677032	0.0878257	0.114131	0.104889		41.75	0.0378928	0.0320615	0.040463	0.0472169	0.0962005	0.146949	0.158422		0.014606	0.0024977	0.0308374	0.0221258	0.0604572	0.0524745	0.109142
41.8125	0.0415074	0.0324368	0.0737645	0.0480518	0.160972	0.209326	0.284457		0.0212143	0.0277334	0.0151997	0.0224746	0.0426033	0.119012	0.0864914		0.0476143	0.0301413	0.0287209	0.0682216	0.0895139	0.11328	0.10728		41.8125	0.0367787	0.0301038	0.0392284	0.0462493	0.0976963	0.147206	0.15941		0.0138207	0.0023519	0.0306637	0.0229267	0.0596069	0.0538737	0.108792
41.875	0.0378836	0.0297356	0.0735296	0.0465796	0.161315	0.211068	0.284774		0.0211766	0.0252788	0.0166537	0.0216414	0.0448135	0.118458	0.0865382		0.046204	0.0271513	0.0263033	0.0681609	0.0911709	0.112364	0.109653		41.875	0.0350881	0.0273886	0.0388289	0.0454606	0.0990999	0.147296	0.160322		0.0127458	0.00223788	0.0304366	0.0232799	0.0586542	0.0553114	0.108397
41.9375	0.0339001	0.0263763	0.0739194	0.0460751	0.161477	0.212743	0.285067		0.0210129	0.0222606	0.0189583	0.0213899	0.0469718	0.117542	0.0865557		0.0437685	0.0231558	0.0249966	0.0673662	0.0927827	0.111505	0.11202		41.9375	0.0328938	0.0239309	0.0392914	0.0449437	0.100411	0.147263	0.161214		0.0114112	0.00216458	0.0301403	0.023009	0.0576326	0.0567874	0.108012
42	0.0296474	0.0225207	0.0746691	0.0465654	0.161477	0.214412	0.285308		0.0207116	0.0188736	0.0216605	0.0218071	0.0490858	0.116332	0.0866108		0.0404969	0.0182771	0.025033	0.0658087	0.0942756	0.110732	0.114298		42	0.0302853	0.0198905	0.0404542	0.0447271	0.101613	0.147159	0.162072		0.00990806	0.00229731	0.0296789	0.0220583	0.0565536	0.0583106	0.107619
42.0625	0.0253311	0.0183436	0.0755405	0.0478789	0.161401	0.216011	0.285373		0.0203129	0.0153213	0.0243435	0.0229349	0.0511152	0.114894	0.086761		0.0367648	0.0127596	0.0261909	0.0636297	0.0955828	0.110077	0.116411		42.0625	0.0274696	0.0154749	0.042025	0.0448145	0.1027	0.146994	0.162848		0.00843185	0.00279517	0.02904	0.0205197	0.0554865	0.0598187	0.10714
42.125	0.0211977	0.0140888	0.0762761	0.0496991	0.16132	0.217497	0.285207		0.0198274	0.0120927	0.0266233	0.0246241	0.0530001	0.113271	0.0869268		0.0329689	0.00719245	0.0280653	0.0611522	0.0966739	0.109524	0.11838		42.125	0.0246647	0.0111247	0.0436549	0.0451585	0.103665	0.146764	0.163504		0.00722426	0.00354864	0.02826	0.0186825	0.0544974	0.0612848	0.106564
42.1875	0.0175334	0.0100277	0.0766029	0.0516172	0.1612	0.218794	0.284799		0.0191556	0.00990708	0.0282345	0.0266611	0.0546628	0.111454	0.0870462		0.0295509	0.00468517	0.0302408	0.0587354	0.0975656	0.109016	0.120245		42.1875	0.02208	0.00820666	0.0450261	0.0456712	0.104476	0.146421	0.16403		0.00652066	0.0030503	0.0273647	0.0168436	0.0536039	0.0626886	0.105898
42.25	0.0147291	0.00662486	0.0763059	0.0533148	0.160933	0.21978	0.284131		0.0182187	0.00943504	0.029115	0.0288503	0.0561688	0.10938	0.0871239		0.0270331	0.00912712	0.0323467	0.0567237	0.0981836	0.108516	0.12201		42.25	0.0199936	0.00839567	0.0459225	0.0462963	0.105095	0.145892	0.164421		0.00634115	0.00154128	0.0263623	0.0152045	0.0527231	0.0639901	0.105128
42.3125	0.0130802	0.00480249	0.0752881	0.054528	0.160526	0.220416	0.283246		0.0170036	0.010487	0.0291493	0.0310034	0.0575245	0.107018	0.0871842		0.0258387	0.0152151	0.0341123	0.0553727	0.0984817	0.108042	0.123633		42.3125	0.0186408	0.0101682	0.0461833	0.046968	0.105511	0.145159	0.164688		0.00653495	0.0052136	0.0253274	0.0138322	0.0518594	0.0651765	0.10428
42.375	0.0125689	0.00525965	0.0735228	0.0551306	0.160043	0.220794	0.282271		0.0155905	0.0121661	0.0282279	0.0329471	0.0586625	0.104493	0.0872426		0.0261339	0.0210979	0.0354993	0.0548966	0.0984905	0.107629	0.125121		42.375	0.0180978	0.0128412	0.04575	0.0476581	0.105732	0.144305	0.164878		0.00712161	0.00794067	0.0243252	0.0127407	0.0510768	0.0662595	0.103414
42.4375	0.0129047	0.00679384	0.0711384	0.0550874	0.159565	0.221032	0.281329		0.0140384	0.0136338	0.0265356	0.0345621	0.0595821	0.101864	0.0873458		0.0276491	0.0263258	0.0365481	0.0553663	0.0982272	0.107264	0.126525		42.4375	0.0181974	0.0155845	0.0447407	0.0483386	0.105792	0.143387	0.165067		0.008205	0.009911	0.0234028	0.0119316	0.0504191	0.0672973	0.102574
42.5	0.0136161	0.00833895	0.0683077	0.0543485	0.15918	0.221179	0.280367		0.0123594	0.0145071	0.024311	0.0358044	0.0602932	0.0990848	0.0875667		0.0297306	0.0306751	0.0373882	0.0565867	0.0976169	0.106931	0.127846		42.5	0.0185687	0.0178404	0.0433356	0.0489132	0.105697	0.142398	0.16526		0.00968692	0.0115351	0.0225933	0.0114076	0.0499362	0.068339	0.1017
42.5625	0.014217	0.00944302	0.0652558	0.0529743	0.158868	0.221161	0.279339		0.0106509	0.0146277	0.0217945	0.0366025	0.0608389	0.0962622	0.0878764		0.0318645	0.033939	0.0381227	0.0581471	0.096613	0.106783	0.129064		42.5625	0.0189108	0.0193366	0.0417243	0.0492413	0.10544	0.141402	0.165426		0.011359	0.012909	0.0219534	0.011247	0.0496071	0.0692734	0.100777
42.625	0.0144791	0.00986562	0.0623557	0.0511394	0.158585	0.220845	0.278288		0.00900293	0.0139477	0.0192799	0.0368644	0.0612793	0.093435	0.0882311		0.0336968	0.0360228	0.039017	0.0597397	0.0952366	0.106824	0.130102		42.625	0.0190596	0.0199454	0.0402175	0.0492478	0.105034	0.140368	0.16554		0.0129685	0.0140723	0.021563	0.0115543	0.0493869	0.0700162	0.0998615
42.6875	0.0143144	0.00960861	0.0599749	0.0490721	0.158317	0.220276	0.277248		0.00755871	0.0123857	0.0171216	0.0366533	0.0616376	0.0905142	0.0886259		0.0349637	0.0369857	0.0402741	0.0610393	0.0935666	0.106994	0.13088		42.6875	0.0189456	0.01966	0.0391236	0.0489216	0.104507	0.139261	0.165585		0.0142774	0.0150686	0.0214498	0.0121937	0.0492592	0.0706428	0.0989841
42.75	0.0136703	0.00897866	0.0583988	0.0470498	0.158019	0.219504	0.276186		0.00646404	0.0100263	0.0156473	0.0361165	0.0617767	0.0875653	0.0890557		0.0355037	0.036966	0.0418819	0.0617069	0.0916823	0.107209	0.131434		42.75	0.018546	0.018657	0.0386427	0.0482911	0.103826	0.138093	0.165559		0.0151213	0.0158647	0.021559	0.0128403	0.049257	0.0711851	0.0981214
42.8125	0.012541	0.00852685	0.0577451	0.0453441	0.157737	0.218563	0.275166		0.00580071	0.00716568	0.0150731	0.0355619	0.0616529	0.0846087	0.0894717		0.0352263	0.0362104	0.0437737	0.0615768	0.0896143	0.107463	0.131844		42.8125	0.017856	0.017301	0.038864	0.0474943	0.103001	0.136878	0.165494		0.015416	0.0163902	0.0217556	0.0131401	0.0494211	0.071658	0.0973132
42.875	0.0109683	0.00881747	0.0579848	0.0441408	0.157493	0.217542	0.274271		0.00557157	0.00441135	0.0152617	0.0353882	0.0613919	0.0816129	0.0898786		0.034179	0.035198	0.0458734	0.0606273	0.0873834	0.107757	0.132157		42.875	0.0169063	0.0161423	0.0397066	0.0467187	0.102089	0.135637	0.165436		0.0152	0.0166492	0.022019	0.0128155	0.0497097	0.0721258	0.0965955
42.9375	0.00910114	0.0101801	0.0589616	0.0435413	0.157301	0.216507	0.273541		0.00576486	0.00343502	0.0158293	0.0359732	0.0610615	0.0786838	0.0903056		0.0324983	0.0345057	0.0479793	0.058933	0.0850279	0.108137	0.132351		42.9375	0.0157881	0.0160403	0.0409234	0.0461492	0.10113	0.134442	0.165399		0.0145673	0.0163433	0.0224151	0.0117	0.0500994	0.0725796	0.0959838
43	0.00701388	0.0125119	0.0604585	0.0436158	0.157181	0.215543	0.272987		0.00638055	0.00544965	0.0164207	0.0374894	0.060678	0.0759212	0.0907704		0.0303281	0.0345805	0.0498858	0.0565887	0.0826456	0.108682	0.132459		43	0.0145742	0.017514	0.042255	0.045898	0.100168	0.133382	0.165405		0.013647	0.015196	0.0229892	0.00975203	0.0505817	0.0730148	0.0954713
43.0625	0.00488748	0.0155102	0.06211	0.0442672	0.157148	0.214723	0.272666		0.00757229	0.00837121	0.0167838	0.0399667	0.0602894	0.073303	0.091253		0.027675	0.0356337	0.0513724	0.0538063	0.0803053	0.109379	0.132517		43.0625	0.0133783	0.0198384	0.0434221	0.0460134	0.0992476	0.132468	0.165478		0.0124539	0.0141372	0.0236859	0.00708311	0.0511322	0.0734827	0.095092
43.125	0.00322043	0.0188098	0.0635788	0.0452921	0.157176	0.21396	0.272556		0.00957723	0.0111737	0.0167629	0.0432131	0.0599437	0.0707811	0.0916708		0.0246853	0.0376218	0.0522551	0.0509188	0.0780574	0.11007	0.132417		43.125	0.0124943	0.0225351	0.0441989	0.0464746	0.0983925	0.131603	0.165548		0.0110257	0.0136119	0.0244256	0.00398661	0.0517076	0.0739784	0.0948848
43.1875	0.00322716	0.0221654	0.0646048	0.0464971	0.157298	0.213275	0.272604		0.012324	0.0135061	0.0164053	0.046957	0.0596956	0.0683878	0.0920424		0.021542	0.0403235	0.0524658	0.0482913	0.075996	0.110743	0.132169		43.1875	0.0123644	0.0253316	0.0444919	0.0472485	0.0976631	0.130802	0.165605		0.00915748	0.0136862	0.0250696	0.000931927	0.0522843	0.0744974	0.0948111
43.25	0.00488003	0.025374	0.0650844	0.0476484	0.157432	0.212717	0.272765		0.0155143	0.0152017	0.0158703	0.0508026	0.0594636	0.0661059	0.0923839		0.0184446	0.0433103	0.0519662	0.0462107	0.0740979	0.111376	0.131834		43.25	0.0129463	0.027962	0.044307	0.0482206	0.0969978	0.130066	0.165661		0.00713758	0.0142319	0.0254854	0.00234882	0.0528465	0.0750714	0.094829
43.3125	0.00701003	0.0282596	0.0650404	0.0485619	0.157585	0.212314	0.273023		0.019031	0.0161963	0.0152445	0.0544316	0.059198	0.0639599	0.0926644		0.0156271	0.0460876	0.0507372	0.0449601	0.0724193	0.11199	0.131389		43.3125	0.0138894	0.0301812	0.043674	0.0493179	0.0964008	0.129422	0.165692		0.00619604	0.015038	0.0256383	0.0047808	0.0533978	0.0756978	0.0949464
43.375	0.00908982	0.0307064	0.0645527	0.0490926	0.15776	0.212069	0.273399		0.0227222	0.0164876	0.0145604	0.0575913	0.0589348	0.0620048	0.0928673		0.0133423	0.048262	0.0488993	0.0445438	0.0710863	0.112589	0.130851		43.375	0.0150514	0.0318187	0.0426708	0.0504093	0.0959269	0.128888	0.165706		0.00697505	0.0159164	0.0255715	0.00662261	0.0538924	0.0763483	0.0951792
43.4375	0.0109275	0.0326217	0.0637168	0.0491249	0.157902	0.21202	0.274003		0.0264276	0.0161431	0.0138049	0.0601105	0.0586893	0.0602577	0.0929774		0.0118846	0.0495343	0.0466265	0.0448612	0.0701866	0.113114	0.130243		43.4375	0.0164132	0.0327664	0.0413828	0.0513656	0.0955926	0.128464	0.165741		0.00868593	0.0166961	0.0253658	0.00786769	0.0542668	0.0770366	0.0955913
43.5	0.0124171	0.0338796	0.0626187	0.0486655	0.157969	0.212197	0.274791		0.0299637	0.0153619	0.0130633	0.0618523	0.0585257	0.0586715	0.0929728		0.0115701	0.0496062	0.044104	0.0456673	0.0696786	0.113443	0.129628		43.5	0.0179836	0.0329492	0.0399287	0.0520617	0.0953911	0.128104	0.165797		0.0103837	0.0171411	0.0250402	0.00861044	0.0544801	0.077806	0.0961542
43.5625	0.01346	0.0343532	0.0614336	0.0476965	0.15802	0.212527	0.275648		0.0331822	0.0147078	0.012361	0.0628224	0.0584888	0.0573059	0.0928353		0.0124454	0.0483679	0.0415404	0.0466823	0.0694783	0.113547	0.12899		43.5625	0.0196959	0.0324763	0.038445	0.0524004	0.0953291	0.127793	0.165824		0.0116905	0.0169084	0.0246823	0.00903997	0.0545694	0.0785851	0.0968124
43.625	0.0139998	0.0341305	0.060449	0.0462429	0.158153	0.212967	0.276501		0.0359331	0.0149115	0.0116546	0.063089	0.058558	0.0562052	0.0925657		0.0142525	0.0459012	0.0391099	0.0476081	0.0695203	0.113521	0.128252		43.625	0.0213951	0.0316477	0.0370712	0.0523133	0.0954104	0.127564	0.165773		0.0125909	0.0156433	0.024461	0.00935692	0.0546124	0.0793187	0.0975392
43.6875	0.0140273	0.033498	0.059899	0.0444537	0.158338	0.213495	0.277301		0.0380289	0.016407	0.0108598	0.062688	0.0586891	0.0554227	0.0922465		0.0167173	0.0423222	0.0369324	0.0482069	0.0697527	0.113442	0.127403		43.6875	0.0229245	0.0307424	0.0358971	0.0517829	0.0955931	0.127453	0.16565		0.0131498	0.0131755	0.024536	0.00962877	0.0546191	0.0799623	0.0982774
43.75	0.0136124	0.0326702	0.059962	0.0425395	0.158486	0.21415	0.277985		0.0394234	0.0191177	0.00998917	0.0618404	0.0588678	0.0549515	0.0918621		0.0196702	0.0378729	0.0352231	0.0484059	0.0701922	0.113124	0.126444		43.75	0.0242353	0.029887	0.0350581	0.0509286	0.0958485	0.127408	0.165431		0.0134975	0.00968242	0.0249868	0.00989465	0.05454	0.0805547	0.0989968
43.8125	0.0128335	0.031902	0.0605958	0.0408196	0.158558	0.214846	0.278513		0.0402346	0.022589	0.00911815	0.0607802	0.0591277	0.0547302	0.0913625		0.0229345	0.03292	0.0341709	0.0481899	0.0708792	0.112515	0.125368		43.8125	0.0253342	0.029137	0.0346283	0.0499299	0.0961882	0.127364	0.165081		0.0138572	0.00569351	0.0257419	0.0100934	0.0543321	0.0810839	0.0996952
43.875	0.0116976	0.0314975	0.0618381	0.0396212	0.158529	0.215511	0.27894		0.0405863	0.0263857	0.00848553	0.0597314	0.0594437	0.0547233	0.090746		0.0263357	0.0279697	0.0336388	0.0475092	0.0717207	0.111699	0.124182		43.875	0.0262066	0.0286176	0.0346542	0.0489539	0.0965646	0.127311	0.164623		0.0144448	0.00261678	0.0266908	0.0101326	0.054013	0.0815229	0.100404
43.9375	0.0103326	0.0317338	0.0635725	0.0393095	0.158376	0.216157	0.279361		0.0406762	0.0301231	0.00853261	0.0588776	0.0598412	0.0549767	0.0900246		0.0296971	0.0237636	0.0334556	0.0463891	0.0726325	0.11065	0.123003		43.9375	0.0269019	0.0285402	0.0351869	0.0481921	0.0969499	0.127261	0.16413		0.0153637	0.00421426	0.0275608	0.00990785	0.0535797	0.081864	0.101147
44	0.00901391	0.0327651	0.0655182	0.0400188	0.158117	0.216737	0.279785		0.0407077	0.0334962	0.00949853	0.0583691	0.0603372	0.0554852	0.089243		0.0328026	0.0210889	0.0334778	0.0450066	0.0736081	0.109359	0.121938		44	0.0275081	0.0291167	0.0361648	0.0477982	0.097354	0.127194	0.163655		0.0164969	0.00696187	0.0281063	0.0094883	0.0530387	0.0820918	0.101891
44.0625	0.00812375	0.0344565	0.0673744	0.0417552	0.157852	0.217255	0.280107		0.0409295	0.0363882	0.0112928	0.0582852	0.0608354	0.0561918	0.088464		0.0355029	0.0204992	0.0335626	0.043581	0.0746339	0.107851	0.120964		44.0625	0.0281854	0.030448	0.0374099	0.0478738	0.0977737	0.127099	0.163178		0.0175845	0.00866982	0.0282381	0.00906263	0.0524847	0.0822385	0.102559
44.125	0.00817846	0.0365685	0.068892	0.0442429	0.157531	0.217635	0.280291		0.041619	0.0387031	0.0136137	0.0585469	0.0613572	0.0570287	0.0877198		0.0375658	0.0216696	0.0336699	0.042428	0.075675	0.106234	0.119954		44.125	0.0291211	0.0323138	0.0387252	0.0484059	0.0981879	0.126966	0.162655		0.0182497	0.00927966	0.0279837	0.00882913	0.0518892	0.0822858	0.103143
44.1875	0.00934463	0.0387796	0.069864	0.0471099	0.157024	0.217791	0.280258		0.0429376	0.0403144	0.0161738	0.0589481	0.0619049	0.057951	0.086925		0.0388597	0.0236611	0.0337993	0.0418344	0.0767587	0.10452	0.118873		44.1875	0.0303807	0.0342517	0.0399457	0.0492975	0.0985626	0.126754	0.162019		0.0183315	0.0092038	0.0273677	0.00876407	0.051171	0.0822066	0.103637
44.25	0.0112884	0.0408128	0.070091	0.0500145	0.156332	0.21771	0.279972		0.0448789	0.0411854	0.0187134	0.0593278	0.0625248	0.0589012	0.0860106		0.0392841	0.0256052	0.0338917	0.0420484	0.077904	0.102724	0.117749		44.25	0.0318171	0.0358678	0.0408987	0.0504636	0.0989202	0.126445	0.161244		0.0179972	0.00888959	0.0263958	0.00864848	0.0503109	0.082019	0.104039
44.3125	0.0135588	0.0423409	0.0695257	0.0526554	0.155486	0.217305	0.279478		0.0473765	0.0414293	0.0210203	0.0594455	0.0632129	0.0598089	0.0849818		0.0388693	0.0268564	0.0339498	0.0431831	0.0790559	0.10086	0.116601		44.3125	0.0332682	0.0368755	0.0414986	0.0517613	0.0992516	0.125991	0.160354		0.0175909	0.00868881	0.0251183	0.00816796	0.0493405	0.0817002	0.104369
44.375	0.0158772	0.0431096	0.0681635	0.0548109	0.154488	0.216463	0.278867		0.0501158	0.0413007	0.0228852	0.0589571	0.0639177	0.0606345	0.0838692		0.0377096	0.0270626	0.0339831	0.0451984	0.0801667	0.0989684	0.11545		44.375	0.0345675	0.0371576	0.0416773	0.0529888	0.0995242	0.125355	0.159395		0.0173342	0.00878921	0.0235994	0.00705803	0.0482886	0.0811964	0.104664
44.4375	0.0179856	0.0430648	0.0660436	0.0563687	0.153336	0.215235	0.278245		0.0527831	0.041059	0.0242428	0.0576542	0.0646196	0.0614205	0.0826835		0.0359289	0.0261257	0.0339984	0.0479213	0.0812107	0.0971319	0.114333		44.4375	0.0355659	0.0367498	0.0414283	0.0539814	0.0997221	0.124596	0.15842		0.0174016	0.00925525	0.0218685	0.00528741	0.0471662	0.0805009	0.104971
44.5	0.0196879	0.0421705	0.0633605	0.0572542	0.15202	0.213787	0.277672		0.0551207	0.0409113	0.0251298	0.0555092	0.0652786	0.0621271	0.0814471		0.0337272	0.0240588	0.0340152	0.0510854	0.0822291	0.0954686	0.11323		44.5	0.0361786	0.0357135	0.0408352	0.0546163	0.0998425	0.123794	0.15745		0.0178431	0.0101129	0.020007	0.00317986	0.0459748	0.0796991	0.105321
44.5625	0.0208339	0.0404614	0.0603561	0.0575474	0.150529	0.212196	0.277156		0.0568883	0.0410736	0.0255207	0.0525563	0.065797	0.0627605	0.0802206		0.031437	0.0209434	0.0341273	0.054434	0.0832792	0.0940078	0.112192		44.5625	0.0363864	0.0341595	0.0400014	0.0548459	0.0998685	0.122988	0.156523		0.0185297	0.0114495	0.0181454	0.00252091	0.0447359	0.0788202	0.105687
44.625	0.0214077	0.0381574	0.0572541	0.057414	0.148913	0.21041	0.276737		0.0579266	0.0417286	0.0252908	0.048811	0.0662146	0.0633312	0.0790097		0.0294324	0.0169291	0.0343695	0.0576365	0.0843701	0.0927255	0.11122		44.625	0.0362556	0.0322717	0.0389715	0.0546205	0.0998325	0.122156	0.155656		0.0191918	0.0134065	0.0164711	0.00503243	0.0434635	0.0778311	0.106089
44.6875	0.0213736	0.0354757	0.0543053	0.0570587	0.147182	0.208349	0.276318		0.0580586	0.0429854	0.0245425	0.044402	0.0665645	0.0638285	0.0777296		0.0280812	0.012326	0.0348176	0.0604088	0.0854802	0.0916698	0.11032		44.6875	0.0358378	0.0302624	0.0378885	0.0539565	0.0997424	0.121283	0.154789		0.0195338	0.0159807	0.0151172	0.00844229	0.0421589	0.0766762	0.106501
44.75	0.020775	0.0327248	0.0517887	0.056705	0.145375	0.205959	0.275884		0.0571754	0.0447493	0.0234723	0.0394987	0.066846	0.0642138	0.0763823		0.027656	0.00759829	0.0355662	0.0626231	0.0865913	0.090855	0.109426		44.75	0.0352021	0.0283575	0.0369424	0.0529423	0.0996042	0.120343	0.153897		0.0193379	0.0189567	0.0142082	0.0120126	0.04085	0.0753332	0.106927
44.8125	0.0196618	0.0302893	0.0498426	0.0565929	0.143479	0.203224	0.275543		0.0554555	0.0468084	0.0223852	0.034341	0.0669859	0.0644714	0.0750415		0.0281833	0.00377849	0.0367272	0.0642132	0.0876412	0.0902197	0.108497		44.8125	0.0344335	0.0269587	0.0363183	0.0517157	0.0993686	0.119305	0.153027		0.0186975	0.0217074	0.0137332	0.0155218	0.0395718	0.0738077	0.107412
44.875	0.0180826	0.0285495	0.0484423	0.0569202	0.141508	0.200238	0.275422		0.0531149	0.0489637	0.0216931	0.0292437	0.0669609	0.0646681	0.0737039		0.0293795	0.00462021	0.0383702	0.065098	0.0886092	0.0897361	0.107535		44.875	0.0335257	0.0273778	0.0361685	0.0504206	0.0990261	0.118214	0.15222		0.0178804	0.022195	0.0135098	0.0187901	0.0383498	0.072132	0.108028
44.9375	0.0161878	0.0278077	0.0476018	0.0578927	0.139523	0.197035	0.275562		0.0502472	0.0510011	0.0217225	0.0245976	0.0667251	0.0648105	0.072354		0.0309053	0.00837125	0.0404188	0.0652678	0.0894788	0.0894021	0.10654		44.9375	0.0324468	0.02906	0.036581	0.0492527	0.0985757	0.117083	0.151485		0.017082	0.0213425	0.0133597	0.021668	0.0372419	0.0703243	0.108805
45	0.014153	0.0279379	0.047243	0.059494	0.13758	0.193643	0.275977		0.0469704	0.052691	0.0225639	0.0207565	0.0662936	0.0649439	0.0710224		0.0324826	0.0119576	0.0429057	0.0648941	0.0902059	0.0891043	0.105559		45	0.031202	0.0308622	0.0375709	0.0483815	0.0980265	0.115897	0.150853		0.0164462	0.0205236	0.0131761	0.0240759	0.036281	0.0684049	0.109728
45.0625	0.0122035	0.0285341	0.0471688	0.0614806	0.135732	0.190252	0.276658		0.0435097	0.0537783	0.0241443	0.0179089	0.0656931	0.0651812	0.0697611		0.033987	0.014719	0.0456817	0.0641662	0.090811	0.0887595	0.104604		45.0625	0.0299001	0.0323438	0.0389982	0.0478519	0.097412	0.114731	0.150341		0.0160483	0.0198064	0.0128854	0.0259662	0.0354828	0.066457	0.110772
45.125	0.0105224	0.0292225	0.0471187	0.0635675	0.134013	0.186903	0.277602		0.0401528	0.0540874	0.0262291	0.0160142	0.0648589	0.0655277	0.0686456		0.0353624	0.0164435	0.0485725	0.0633185	0.0913304	0.088381	0.10365		45.125	0.0286792	0.0332511	0.0406401	0.0476334	0.0967341	0.113604	0.149966		0.0159056	0.0191426	0.0125014	0.0273833	0.0348922	0.0644992	0.111913
45.1875	0.00922468	0.0296486	0.0468413	0.0655202	0.132367	0.183524	0.278709		0.0371506	0.0534646	0.0284304	0.0148033	0.0637721	0.0658694	0.0676411		0.0365738	0.0170488	0.0513788	0.0626458	0.0917182	0.0880065	0.102774		45.1875	0.0276497	0.0333873	0.0422168	0.0476565	0.0959523	0.112467	0.149708		0.0159591	0.0184935	0.012153	0.0284879	0.0344927	0.0625252	0.113091
45.25	0.00849179	0.0294739	0.0461326	0.0670986	0.130787	0.18014	0.279935		0.0345303	0.0518978	0.0304367	0.0137858	0.0624775	0.0661631	0.0667326		0.0376072	0.0165475	0.0539033	0.0623888	0.0918973	0.0876021	0.101946		45.25	0.0268764	0.0326397	0.0434909	0.0477577	0.0950539	0.111302	0.149538		0.0159957	0.0178865	0.0119543	0.0295147	0.0342639	0.0605717	0.114291
45.3125	0.00834957	0.0285312	0.044908	0.0680767	0.129333	0.176826	0.281283		0.0322919	0.0494401	0.0320085	0.0125039	0.0609696	0.0664641	0.0659151		0.0383751	0.0149509	0.0559765	0.0627293	0.0918444	0.0870765	0.101084		45.3125	0.0263389	0.0309741	0.0442977	0.04777	0.094049	0.110122	0.149427		0.0158733	0.0173739	0.0119957	0.0306581	0.0342351	0.0586794	0.115536
45.375	0.00858649	0.0268373	0.0431093	0.0683001	0.127994	0.173653	0.28286		0.0304506	0.0462266	0.0329748	0.0106372	0.0593042	0.0668157	0.0652119		0.0387902	0.0124782	0.057508	0.0637396	0.0915662	0.0864129	0.100175		45.375	0.0259424	0.028514	0.0445307	0.047559	0.0929549	0.108961	0.149415		0.0155984	0.0169365	0.0123282	0.0320563	0.0343662	0.0568758	0.116881
45.4375	0.00909686	0.024443	0.0407655	0.0677168	0.126789	0.170574	0.28467		0.0290001	0.0423777	0.0332065	0.00810315	0.0574989	0.06735	0.0646406		0.0387937	0.0096665	0.058482	0.065261	0.0911199	0.0856232	0.0992833		45.4375	0.0256302	0.0254957	0.0441514	0.047027	0.0918026	0.107849	0.149531		0.0151325	0.016381	0.0129735	0.0337314	0.0346501	0.0550845	0.118308
45.5	0.00978136	0.0214766	0.038159	0.0663446	0.12577	0.167572	0.28661		0.0278941	0.0380634	0.0326489	0.00500821	0.0555855	0.0680674	0.0641801		0.0383306	0.00770281	0.0589303	0.0670348	0.0905549	0.0846965	0.0984529		45.5	0.0253354	0.0224143	0.0432461	0.0461292	0.090637	0.106779	0.149748		0.0144456	0.015202	0.0138595	0.0356135	0.0350925	0.053301	0.119758
45.5625	0.0105894	0.0181232	0.0357869	0.0641391	0.12493	0.164794	0.288628		0.0270834	0.0335188	0.0313973	0.00157213	0.0535967	0.0688958	0.0638139		0.0372773	0.00857386	0.0587936	0.0687266	0.0897766	0.0835074	0.0976228		45.5625	0.0249834	0.0200719	0.0419926	0.0448126	0.0894345	0.105732	0.150022		0.0134673	0.0125861	0.0147147	0.0375175	0.035668	0.051668	0.121221
45.625	0.0114883	0.0146943	0.034272	0.0612603	0.12423	0.162278	0.290631		0.0265399	0.0289358	0.0296167	0.00273969	0.0515695	0.0697543	0.0635422		0.0356577	0.0121286	0.0581247	0.0700986	0.088671	0.0821015	0.0967986		45.625	0.024562	0.0185862	0.0406711	0.0446995	0.0881569	0.104711	0.150324		0.0122055	0.0090543	0.0152934	0.036606	0.0363332	0.0502351	0.122642
45.6875	0.0124545	0.0115533	0.0342304	0.0579566	0.123687	0.159977	0.292526		0.0263061	0.0245217	0.0275427	0.00657127	0.0495283	0.0706721	0.063379		0.0336061	0.0166066	0.0570602	0.0710177	0.0872846	0.0805545	0.096001		45.6875	0.0241222	0.0175605	0.0396111	0.0451818	0.0868331	0.103734	0.150635		0.0107436	0.00653661	0.0154769	0.0340695	0.0370812	0.0489572	0.123959
45.75	0.0134684	0.00922068	0.0359982	0.054529	0.123316	0.157861	0.294275		0.0264871	0.0204811	0.0253832	0.0102999	0.0474817	0.0716091	0.0633158		0.0313385	0.0211601	0.0558438	0.0713733	0.0856931	0.0789162	0.0950991		45.75	0.0237647	0.016954	0.0390751	0.0454007	0.0854969	0.102795	0.150897		0.00924091	0.00670583	0.0154617	0.0315434	0.0379176	0.0478281	0.125182
45.8125	0.0144943	0.00827628	0.039418	0.0512671	0.12309	0.155998	0.295907		0.027097	0.0168777	0.0233615	0.013658	0.045546	0.0725775	0.0633164		0.0292068	0.0253626	0.0547574	0.071059	0.0838845	0.0772161	0.0940437		45.8125	0.0235994	0.0168388	0.039179	0.045328	0.0841734	0.101931	0.151089		0.00795547	0.00854322	0.0156993	0.0291577	0.0387726	0.0468812	0.126354
45.875	0.0154412	0.00857547	0.0440545	0.0483892	0.122977	0.154414	0.297411		0.0280537	0.0136794	0.0217798	0.0164489	0.0437289	0.073644	0.0633195		0.0277439	0.0288783	0.0540543	0.0700492	0.0818968	0.0754359	0.0929391		45.875	0.0237463	0.0170444	0.0399629	0.0449624	0.0828677	0.101165	0.151223		0.00719406	0.0105614	0.0165217	0.026964	0.0396332	0.0461241	0.127465
45.9375	0.0162019	0.00942698	0.0492606	0.0461238	0.122958	0.153035	0.29882		0.0291875	0.0108617	0.0209145	0.0184613	0.0420437	0.0747814	0.0633407		0.0274675	0.0314496	0.0538778	0.0685172	0.0798095	0.0735615	0.0918499		45.9375	0.0242857	0.0172461	0.041351	0.0443674	0.0816038	0.100459	0.151337		0.00705332	0.0123215	0.0178484	0.0250742	0.0404872	0.0455361	0.128517
46	0.0167862	0.0102817	0.0544756	0.0446186	0.122995	0.151841	0.30021		0.0302571	0.0081692	0.0207696	0.0195187	0.0405347	0.0759241	0.0634125		0.0286159	0.0328264	0.0541914	0.0667134	0.0776731	0.0716322	0.0907503		46	0.0252198	0.0170924	0.0431455	0.0436169	0.0804009	0.0997992	0.151458		0.00734962	0.0136669	0.0193786	0.0236133	0.0412977	0.0451208	0.129547
46.0625	0.0171352	0.0108182	0.0592566	0.0438776	0.123099	0.150942	0.301543		0.031044	0.00528024	0.0212167	0.0196282	0.0392083	0.077108	0.0635417		0.030922	0.0329677	0.054852	0.0648279	0.0755034	0.0697154	0.0895285		46.0625	0.0263671	0.0163554	0.0451084	0.0427779	0.0792704	0.099255	0.151538		0.00799526	0.0146507	0.0208077	0.0226199	0.0420722	0.0449143	0.130556
46.125	0.0172896	0.0108051	0.0633167	0.0436759	0.12327	0.150343	0.302727		0.0314129	0.00266833	0.022012	0.0187982	0.0380947	0.0783633	0.0636432		0.03377	0.0319723	0.0556933	0.0631218	0.0733322	0.0678628	0.088189		46.125	0.0274908	0.0151486	0.0470074	0.0418653	0.0782323	0.0988562	0.15152		0.00891275	0.0151271	0.0219796	0.0222172	0.0427987	0.0448966	0.131523
46.1875	0.017349	0.0101902	0.0664967	0.043806	0.123479	0.149918	0.303686		0.0313438	0.00418937	0.0228676	0.0170913	0.0372355	0.0796363	0.0637174		0.0365297	0.0300119	0.0564386	0.0619626	0.0711326	0.0661414	0.0867166		46.1875	0.0284075	0.0147972	0.0486009	0.0409533	0.0772822	0.0985651	0.151373		0.00992172	0.0135137	0.0228461	0.0225713	0.0434492	0.0449816	0.132407
46.25	0.0173069	0.00910672	0.0687707	0.0439991	0.123731	0.149625	0.3044		0.0308167	0.00853713	0.0235255	0.014733	0.0365688	0.0809095	0.063759		0.0387163	0.0273031	0.0569579	0.061699	0.0689181	0.0645956	0.0850847		46.25	0.0289466	0.0149823	0.0497514	0.0401437	0.0764059	0.0983769	0.151081		0.0108265	0.0106739	0.0234677	0.0237192	0.0440609	0.0451259	0.133205
46.3125	0.0170903	0.00761242	0.0702003	0.044025	0.123992	0.149413	0.304863		0.0298178	0.013654	0.0237659	0.0120513	0.0360523	0.0821922	0.0637686		0.039945	0.0242392	0.0571784	0.0624686	0.0667342	0.0631912	0.0833654		46.3125	0.028951	0.0151685	0.0503815	0.0395149	0.0755928	0.0982656	0.150666		0.011452	0.00841621	0.0239518	0.0255094	0.044634	0.0453027	0.133898
46.375	0.016734	0.00588601	0.0709751	0.0436686	0.124189	0.149254	0.305126		0.0284302	0.0191759	0.0234488	0.00960597	0.0356839	0.0834354	0.063754		0.040023	0.0213591	0.0570004	0.0641222	0.0646212	0.0619749	0.0816478		46.375	0.0283957	0.0154737	0.0504748	0.0391323	0.0748314	0.0982213	0.150176		0.0116445	0.0083746	0.0244259	0.0275398	0.0451273	0.0454792	0.134488
46.4375	0.0163244	0.00426153	0.0713728	0.0428	0.124284	0.149141	0.305281		0.0268479	0.0249035	0.0224385	0.00836044	0.0355146	0.084642	0.0637028		0.0388341	0.0193764	0.0564388	0.0664257	0.0625856	0.0609625	0.0799466		46.4375	0.0273354	0.0161805	0.0500834	0.0391954	0.0741279	0.0982485	0.149644		0.0112628	0.0106856	0.0250786	0.0292	0.0454962	0.0456368	0.135031
46.5	0.0160263	0.00330562	0.0716821	0.04145	0.124286	0.149112	0.305443		0.0253412	0.0305932	0.0207525	0.00901258	0.035512	0.0858604	0.0635749		0.0363112	0.0188415	0.0555039	0.069209	0.0607643	0.0601177	0.0783088		46.5	0.0258929	0.0175801	0.0493128	0.0398905	0.0735207	0.0983633	0.149109		0.0101537	0.0136874	0.0260231	0.0301285	0.0457411	0.0457955	0.13559
46.5625	0.0159443	0.00354563	0.0721571	0.0396719	0.124301	0.149231	0.305617		0.0241577	0.0359696	0.0184841	0.0109338	0.0356281	0.0869924	0.0634558		0.0326326	0.0198355	0.0543801	0.072221	0.0591565	0.0594587	0.0767137		46.5625	0.0242449	0.0197836	0.0483404	0.0409422	0.0730284	0.0985608	0.148596		0.0083445	0.016212	0.0273415	0.0306633	0.045935	0.0459907	0.136146
46.625	0.0162094	0.00454609	0.0729254	0.037613	0.124267	0.149501	0.305744		0.0234071	0.0407778	0.0157632	0.013136	0.0358037	0.088034	0.0634157		0.0281563	0.0218484	0.0531996	0.075196	0.057675	0.0591155	0.075088		46.625	0.0225909	0.0223908	0.0472961	0.0419817	0.0725818	0.0988836	0.148082		0.0060151	0.0181219	0.0290348	0.0312598	0.046077	0.0461594	0.136663
46.6875	0.0170137	0.00567715	0.0740614	0.0355569	0.124147	0.149813	0.305724		0.0229959	0.0448327	0.0127977	0.0150724	0.0360506	0.0890479	0.0633518		0.0235204	0.0241427	0.052075	0.0779552	0.0563213	0.0590837	0.0735515		46.6875	0.0211767	0.0248842	0.0463113	0.0428615	0.0721729	0.0993148	0.147542		0.00361478	0.0195883	0.0310359	0.0320715	0.0461377	0.0462277	0.137084
46.75	0.0184636	0.00668986	0.0755671	0.0338789	0.123887	0.150133	0.305539		0.0228716	0.0479939	0.00976583	0.0164085	0.0364422	0.0899702	0.0632251		0.0195218	0.02604	0.0511801	0.0803874	0.0551284	0.0592881	0.0722977		46.75	0.0202857	0.0269079	0.0455043	0.0435583	0.0718193	0.0997971	0.14702		0.00230114	0.0206657	0.0332658	0.0330695	0.04605	0.0462128	0.137356
46.8125	0.020452	0.00742691	0.077326	0.0330391	0.123448	0.150441	0.305201		0.0229548	0.0501363	0.00700835	0.0169274	0.0368944	0.0907701	0.0630803		0.0172198	0.0270571	0.0506919	0.0823289	0.0540467	0.0597495	0.0713271		46.8125	0.0202089	0.0282068	0.0450087	0.0440985	0.0714629	0.10032	0.146536		0.0028752	0.0213779	0.0355016	0.0340745	0.0458297	0.0460941	0.13747
46.875	0.0227984	0.00793487	0.0789738	0.0333898	0.122831	0.150758	0.304824		0.0230076	0.0512718	0.00518335	0.0166528	0.0373451	0.0914791	0.0628851		0.0174586	0.0268614	0.0507437	0.0837242	0.05308	0.0605306	0.0706347		46.875	0.0210882	0.0286894	0.044967	0.0445889	0.0710855	0.100922	0.146115		0.00314506	0.0217262	0.0372329	0.03491	0.0454986	0.0458488	0.137501
46.9375	0.0254153	0.00834237	0.0801788	0.0349369	0.122051	0.151159	0.3045		0.0228229	0.0513814	0.00515132	0.0156211	0.0378494	0.0920819	0.0625991		0.0197403	0.0253883	0.0514778	0.084576	0.0523267	0.0615162	0.0702709		46.9375	0.0226595	0.0283707	0.0456026	0.0450446	0.0707422	0.101586	0.14579		0.00284099	0.021674	0.0378572	0.0355713	0.04502	0.0455707	0.1375
47	0.0281263	0.00877269	0.0807718	0.0374366	0.121137	0.151641	0.304286		0.0222163	0.0506177	0.00647623	0.0139128	0.0384795	0.0924599	0.0622865		0.0226982	0.0226123	0.0528019	0.0849932	0.0517899	0.0625958	0.0702756		47	0.0243469	0.0273342	0.0466833	0.0454475	0.0704689	0.102232	0.145616		0.0032819	0.0213184	0.0375238	0.036211	0.044382	0.0453197	0.13747
47.0625	0.0306539	0.00925473	0.0806391	0.0405395	0.120133	0.152256	0.304143		0.0210776	0.0492849	0.00808387	0.0118331	0.0391711	0.092591	0.0620631		0.0253445	0.0186363	0.0546492	0.0851074	0.051359	0.0637314	0.0707441		47.0625	0.025692	0.0257253	0.0477907	0.0458267	0.0702209	0.10286	0.14565		0.00479761	0.0209355	0.0367606	0.0369221	0.0436522	0.0451469	0.137328
47.125	0.0327384	0.00973779	0.0797615	0.0438162	0.119059	0.15308	0.303934		0.0194433	0.0476961	0.00946697	0.00974016	0.0398866	0.0925877	0.0619917		0.027099	0.0137959	0.0569437	0.085105	0.0509902	0.0649517	0.0717306		47.125	0.0264269	0.0237433	0.0487241	0.0462205	0.0699785	0.10354	0.145886		0.006673	0.0208427	0.0358609	0.0377399	0.0428658	0.0450734	0.136961
47.1875	0.0341712	0.0102198	0.0780929	0.0468644	0.117897	0.153996	0.30357		0.0173072	0.0461267	0.0104162	0.00805154	0.0405998	0.0924056	0.0619324		0.0275608	0.00902238	0.0595924	0.0852541	0.0506785	0.0661302	0.0731955		47.1875	0.0263464	0.0217896	0.0493672	0.0467233	0.0697251	0.104177	0.146232		0.00849736	0.021085	0.0349778	0.0386015	0.0420213	0.0451002	0.136374
47.25	0.0347944	0.0105738	0.0756882	0.049462	0.11664	0.154942	0.30305		0.0146175	0.0447869	0.0110433	0.00726398	0.0413495	0.0920193	0.061837		0.0267176	0.00711232	0.0623583	0.0858583	0.0504531	0.0671489	0.0750731		47.25	0.0253765	0.0208243	0.0496966	0.0475281	0.069481	0.104703	0.146653		0.0101551	0.0208243	0.0341318	0.0393329	0.0410942	0.04525	0.135605
47.3125	0.034573	0.0107307	0.0727161	0.0514533	0.115247	0.155883	0.302443		0.0114673	0.0438641	0.0116029	0.00757383	0.042096	0.0914525	0.0617322		0.0247259	0.0106527	0.0650494	0.0871118	0.050289	0.0679674	0.0773243		47.3125	0.0235887	0.0217492	0.0497894	0.048713	0.0692105	0.105101	0.147166		0.0115947	0.0191521	0.033292	0.0398397	0.0400783	0.0455194	0.134699
47.375	0.0335009	0.0107416	0.0694509	0.0527611	0.113788	0.156888	0.301808		0.00807446	0.0433838	0.0123627	0.00854709	0.0427985	0.0907334	0.0615843		0.0218202	0.016479	0.0674843	0.0891104	0.0501689	0.0686271	0.0798387		47.375	0.0211319	0.0235348	0.049766	0.0501395	0.0689185	0.105416	0.147744		0.0127272	0.0174274	0.0324071	0.0403456	0.0390326	0.0459259	0.133735
47.4375	0.0315165	0.0108103	0.0661182	0.0533868	0.11234	0.158066	0.301225		0.00475086	0.043149	0.0135636	0.00958344	0.0435239	0.0898776	0.0614363		0.0182422	0.0224777	0.0694967	0.0917796	0.05006	0.0691677	0.0826401		47.4375	0.0181698	0.025479	0.0497262	0.0515833	0.0686415	0.105704	0.148434		0.013383	0.0163769	0.0313633	0.0411278	0.0379853	0.0465145	0.132745
47.5	0.0287777	0.011205	0.0630076	0.0533588	0.110889	0.159435	0.300651		0.00245254	0.0429629	0.0153618	0.0103133	0.0442353	0.0889362	0.0613942		0.0143673	0.0279041	0.0709993	0.0948381	0.0499627	0.0696445	0.0856125		47.5	0.0151992	0.0273574	0.0497896	0.0528367	0.0683624	0.106005	0.149219		0.0131823	0.015886	0.0300819	0.0422648	0.0369404	0.0472664	0.131702
47.5625	0.0254892	0.0121847	0.0603915	0.0529139	0.109425	0.16091	0.300039		0.00375425	0.0426235	0.0177038	0.0104571	0.0448691	0.0879658	0.0614274		0.010925	0.0323675	0.0719638	0.098014	0.0498868	0.0699519	0.0886406		47.5625	0.0133895	0.0290586	0.0500197	0.053795	0.0680603	0.106276	0.150036		0.0110751	0.0154869	0.0285782	0.0437851	0.0359106	0.0481643	0.130617
47.625	0.0219749	0.0139112	0.058467	0.052341	0.107966	0.162374	0.299343		0.00647593	0.041918	0.020434	0.00986201	0.0455018	0.0869432	0.0614478		0.00918479	0.0356511	0.072462	0.1011	0.0498279	0.0699952	0.0916774		47.625	0.0125452	0.0304934	0.0504543	0.0544343	0.0677651	0.106437	0.150823		0.00827792	0.0146985	0.0269236	0.0456549	0.0348818	0.049178	0.129507
47.6875	0.0185803	0.0164293	0.0573935	0.0518664	0.106565	0.163788	0.29856		0.00906048	0.0407073	0.0232795	0.00857	0.0461575	0.0858144	0.0614025		0.0100182	0.0375951	0.072502	0.103885	0.049786	0.0697893	0.0946666		47.6875	0.012553	0.0315772	0.0510583	0.0547738	0.0675027	0.106464	0.151543		0.00524172	0.0132104	0.0252154	0.0477239	0.0338773	0.0502865	0.128402
47.75	0.0157752	0.0195529	0.0572415	0.0518187	0.105264	0.165139	0.297685		0.0111976	0.0387654	0.0259537	0.00676847	0.0468232	0.0845577	0.0613354		0.0124762	0.0381992	0.0721419	0.106144	0.04973	0.0693453	0.0975144		47.75	0.0131497	0.0321725	0.0517791	0.0549104	0.0672724	0.106347	0.152178		0.0023619	0.0109326	0.0235736	0.0497599	0.0329339	0.05148	0.127304
47.8125	0.0141132	0.0229367	0.0578937	0.0524575	0.10406	0.166469	0.296739		0.0127057	0.0359624	0.0281803	0.00510198	0.0474883	0.0832044	0.0612676		0.015356	0.0376688	0.0713908	0.107805	0.0496165	0.0686419	0.100102		47.8125	0.0140583	0.0321893	0.0524883	0.0551216	0.067055	0.106105	0.152703		0.00132598	0.00805825	0.0221066	0.0514035	0.0320651	0.0527812	0.126241
47.875	0.0136904	0.0263271	0.059064	0.0537594	0.102975	0.167774	0.295737		0.0135687	0.0324371	0.0297974	0.00550637	0.0481526	0.0818367	0.0612096		0.017956	0.0364366	0.0703826	0.108915	0.0494462	0.0677732	0.10238		47.875	0.0150717	0.0317336	0.0530813	0.0560602	0.0668578	0.105795	0.153109		0.0024986	0.00509133	0.0209436	0.0517427	0.0312849	0.0541342	0.125223
47.9375	0.0140068	0.029529	0.0605459	0.0556799	0.102005	0.169101	0.294709		0.0139148	0.0284889	0.0307299	0.0086639	0.0487826	0.080494	0.0611474		0.0199194	0.0350731	0.0693127	0.109543	0.0492805	0.066817	0.104277		47.9375	0.015947	0.0310303	0.0535295	0.0579622	0.0666895	0.105471	0.153378		0.00344051	0.00353953	0.0202257	0.0504782	0.0305855	0.055528	0.124282
48	0.0143821	0.0323873	0.0621514	0.0581326	0.101181	0.170547	0.293764		0.0139326	0.0243504	0.0307899	0.0130778	0.0493674	0.0792089	0.0611257		0.0211164	0.0342487	0.068211	0.109792	0.0491963	0.0657914	0.1057		48	0.0164771	0.0303288	0.0537174	0.0603343	0.0665817	0.105182	0.15353		0.00402411	0.00526042	0.0200857	0.0483948	0.0299644	0.0570035	0.123474
48.0625	0.0143187	0.0347271	0.0637008	0.0609064	0.100517	0.172053	0.292974		0.0139406	0.0204583	0.0298999	0.0179505	0.0499677	0.0780498	0.0611211		0.0214817	0.0346286	0.0671346	0.109849	0.049198	0.064663	0.106654		48.0625	0.0165803	0.029938	0.0535784	0.0629019	0.066561	0.104922	0.153583		0.00424889	0.00820982	0.020578	0.0459817	0.0294096	0.0585212	0.122844
48.125	0.0136332	0.0364246	0.0650882	0.0637352	0.100063	0.173501	0.292272		0.0143121	0.0175155	0.0281664	0.0229469	0.0506411	0.0771171	0.0610886		0.0209468	0.0365136	0.0661131	0.109973	0.0492726	0.0634207	0.10716		48.125	0.0162974	0.0301512	0.0531226	0.0655518	0.0666589	0.10468	0.153507		0.00404077	0.010943	0.0216187	0.0435417	0.028937	0.0599933	0.122362
48.1875	0.0123671	0.037468	0.0663082	0.0663278	0.0997745	0.174816	0.291615		0.015372	0.0162627	0.0257742	0.0278734	0.0513463	0.0763739	0.0610074		0.0194046	0.0396169	0.0650965	0.110459	0.049377	0.0621175	0.107164		48.1875	0.0157146	0.0311159	0.052393	0.0682201	0.0668326	0.104436	0.153262		0.00353123	0.012908	0.0230605	0.0413254	0.0285455	0.0613666	0.122019
48.25	0.0106425	0.037914	0.0673126	0.068522	0.0995805	0.175983	0.29098		0.0172775	0.0169448	0.022812	0.0325567	0.052038	0.0757733	0.0608813		0.0169299	0.0434051	0.0639463	0.11156	0.0494909	0.0608149	0.106702		48.25	0.01495	0.0327546	0.051357	0.0708797	0.0670365	0.10419	0.152855		0.00373439	0.0139643	0.0247779	0.0395545	0.0282127	0.0626225	0.121794
48.3125	0.00893297	0.0378911	0.0680544	0.070207	0.0994663	0.177075	0.290401		0.019848	0.0191022	0.0195017	0.0368558	0.0526574	0.0753292	0.0607704		0.0136072	0.0472637	0.0625836	0.113488	0.049619	0.059549	0.105764		48.3125	0.0141294	0.0347524	0.0500466	0.0735171	0.0672476	0.103984	0.152312		0.00547623	0.0143408	0.0265937	0.0384234	0.0279436	0.0637881	0.121686
48.375	0.00840844	0.0374335	0.0685135	0.0713027	0.0994255	0.178153	0.289895		0.0228685	0.0218701	0.0161116	0.0406693	0.0531637	0.0750711	0.0606411		0.00969131	0.0506343	0.0609908	0.116307	0.0498416	0.0582653	0.104281		48.375	0.0136561	0.036646	0.0485386	0.0760929	0.067477	0.10383	0.151606		0.00800394	0.0143983	0.0283334	0.0380457	0.0277181	0.0649121	0.121734
48.4375	0.00983428	0.036618	0.0687989	0.0717375	0.0995351	0.179206	0.289466		0.0260256	0.0244863	0.0129185	0.0439073	0.0535946	0.074967	0.0604519		0.00555416	0.0530513	0.0591629	0.119897	0.0502107	0.0570299	0.102332		48.4375	0.0138047	0.0380518	0.0469601	0.0785139	0.0677801	0.103734	0.15075		0.0107978	0.0143364	0.029872	0.0384453	0.0275526	0.065973	0.121943
48.5	0.012587	0.0356658	0.0689976	0.0715206	0.0998374	0.180146	0.289088		0.0289898	0.0264744	0.0102548	0.0465743	0.053974	0.0750831	0.0602256		0.00268164	0.0541953	0.0570561	0.123942	0.0507184	0.0559239	0.0999976		48.5	0.0147528	0.0387785	0.0454361	0.0806789	0.0681766	0.103718	0.14977		0.0132871	0.0141201	0.0310475	0.0394885	0.0274673	0.0668786	0.12228
48.5625	0.0158521	0.0348121	0.0692219	0.0707742	0.100328	0.180996	0.288733		0.0315689	0.0276211	0.00833771	0.0487011	0.0543667	0.0754357	0.0599995		0.00538384	0.0539346	0.0546388	0.128065	0.0513203	0.0549955	0.0973317		48.5625	0.0176016	0.0387893	0.0440661	0.0825134	0.0686717	0.103809	0.148688		0.0131799	0.0136001	0.0317893	0.0409635	0.0274576	0.0676226	0.122711
48.625	0.0190308	0.0343439	0.0696052	0.0696888	0.100938	0.181852	0.288362		0.0336084	0.027908	0.00702669	0.0503982	0.0546895	0.0759414	0.0597994		0.00976832	0.0523208	0.0519619	0.132009	0.0519911	0.0542272	0.0944533		48.625	0.0208025	0.0381909	0.0428646	0.0840319	0.0692062	0.104007	0.147538		0.0120184	0.0126529	0.0322659	0.042654	0.0275137	0.0682844	0.123182
48.6875	0.0217079	0.0344655	0.0703289	0.0684795	0.10163	0.182727	0.287998		0.0349122	0.027369	0.00609201	0.0518137	0.0549019	0.0765534	0.0595898		0.0139793	0.0494398	0.0491736	0.13551	0.0527033	0.0535844	0.0913675		48.6875	0.0235331	0.0370914	0.0418648	0.0852677	0.0697452	0.104288	0.146318		0.0105851	0.0112673	0.0327362	0.0443019	0.0276352	0.0688939	0.123723
48.75	0.0235877	0.0351696	0.0715898	0.0674375	0.102318	0.183576	0.287641		0.0353134	0.0260195	0.00514876	0.0532287	0.0550341	0.077224	0.0593357		0.0176679	0.0455614	0.0463229	0.138274	0.0534059	0.0530544	0.0880845		48.75	0.025523	0.0355835	0.0410205	0.0863134	0.0702527	0.104618	0.14502		0.00898052	0.00977749	0.0335364	0.0455564	0.0277814	0.069439	0.124347
48.8125	0.0244676	0.0364196	0.0734536	0.0668254	0.103	0.184384	0.287199		0.0347781	0.0240464	0.00397879	0.0549334	0.0551303	0.0779762	0.0590078		0.0206297	0.0412331	0.0434912	0.14013	0.0541448	0.0526567	0.0846098		48.8125	0.0266252	0.0338997	0.0403079	0.0872962	0.0707583	0.105006	0.143605		0.00731678	0.00886611	0.0348466	0.04614	0.0279264	0.0698997	0.125013
48.875	0.0242875	0.0380727	0.0757568	0.0668117	0.103703	0.185151	0.286615		0.0334465	0.0217489	0.00283796	0.0570674	0.0551231	0.0788225	0.058614		0.0226637	0.0371642	0.0406688	0.141059	0.0549188	0.0524449	0.081		48.875	0.0267992	0.0323286	0.0397545	0.0883126	0.0712484	0.105473	0.142076		0.00581368	0.00917356	0.036468	0.0459386	0.028107	0.0702523	0.125673
48.9375	0.0231493	0.0398932	0.0783479	0.0674009	0.104494	0.185932	0.285929		0.0315558	0.0193737	0.0032755	0.0596951	0.055026	0.0798247	0.0581854		0.023717	0.0340607	0.0379009	0.14112	0.0557329	0.0524398	0.0773942		48.9375	0.0261407	0.0311092	0.0398414	0.0894052	0.0717509	0.106065	0.140503		0.00469818	0.0105734	0.0375738	0.0449515	0.0283583	0.0705086	0.126308
49	0.0213054	0.0417116	0.0810487	0.0684713	0.105483	0.186799	0.285171		0.0293557	0.0172444	0.0058064	0.0628212	0.0548603	0.0809458	0.0577655		0.0237094	0.032471	0.0353259	0.140407	0.0566098	0.0526074	0.0738755		49	0.0247902	0.0304757	0.040727	0.0905665	0.0723178	0.106784	0.138937		0.00413257	0.012355	0.0379108	0.0432555	0.0287356	0.0707289	0.126898
49.0625	0.0190726	0.0433191	0.0836254	0.0699051	0.106655	0.187669	0.284365		0.0271738	0.0156601	0.00919353	0.0663395	0.0546628	0.0820355	0.057407		0.0227763	0.0325883	0.0330598	0.138988	0.057521	0.0529342	0.0704487		49.0625	0.0230075	0.0305225	0.0419596	0.0917441	0.0729464	0.107546	0.137407		0.00405555	0.0139448	0.0380057	0.040953	0.0292277	0.0708977	0.127436
49.125	0.0169616	0.044493	0.085805	0.0714525	0.10794	0.188495	0.283427		0.0253407	0.014774	0.012838	0.0700247	0.0544187	0.0830886	0.0571229		0.0210873	0.0340738	0.0311902	0.137021	0.058426	0.0533623	0.0671058		49.125	0.0211299	0.0311136	0.0432777	0.0928326	0.073595	0.108315	0.135885		0.00418971	0.015079	0.0379556	0.0382745	0.0298113	0.0710103	0.127872
49.1875	0.0158748	0.0450826	0.0873842	0.0728386	0.109303	0.189312	0.282233		0.0241517	0.0144881	0.0164326	0.0735929	0.0540964	0.0841703	0.0569133		0.0188319	0.0362229	0.029742	0.13475	0.0593157	0.0538436	0.0638594		49.1875	0.0196195	0.0319312	0.0445196	0.0937272	0.0742384	0.109109	0.134335		0.00419427	0.0157423	0.0377136	0.0355289	0.030479	0.071094	0.12813
49.25	0.0164649	0.0450628	0.0881831	0.0738216	0.110728	0.190082	0.280746		0.0239077	0.0145352	0.0197642	0.0767721	0.0537155	0.0852234	0.056697		0.0162606	0.0382579	0.0288045	0.13243	0.0601789	0.0543455	0.0607223		49.25	0.0188777	0.0326186	0.0455839	0.0943413	0.074874	0.109884	0.132722		0.00435724	0.0160261	0.0371678	0.0330189	0.0312179	0.0711491	0.128209
49.3125	0.0185288	0.0444654	0.0880201	0.0742663	0.112221	0.190724	0.279013		0.0245011	0.0144835	0.0226793	0.0793581	0.0533354	0.0861982	0.0565213		0.0137747	0.0395759	0.0283801	0.130328	0.061053	0.0548953	0.0576178		49.3125	0.0189349	0.0328416	0.0463598	0.0946507	0.0755364	0.110606	0.131051		0.00537471	0.0160854	0.0361913	0.0310018	0.0320031	0.0711275	0.12814
49.375	0.0213901	0.0433178	0.0868778	0.0740922	0.11384	0.19129	0.27705		0.0255884	0.0140023	0.0249579	0.0812358	0.0529156	0.0870856	0.0563818		0.0118375	0.0398035	0.0283106	0.128582	0.0619682	0.0554786	0.0545069		49.375	0.0196053	0.0323745	0.0467154	0.0946366	0.0762412	0.111285	0.129313		0.00704708	0.0160075	0.034822	0.0296135	0.0328744	0.0710661	0.127948
49.4375	0.0244155	0.0416599	0.084899	0.0732938	0.11565	0.191936	0.274925		0.0267324	0.0128532	0.0264689	0.0822726	0.0524575	0.0878873	0.0562601		0.010943	0.0387446	0.0283911	0.12724	0.0628955	0.0560735	0.0514837		49.4375	0.020697	0.0310859	0.0465863	0.0942687	0.077001	0.111966	0.127556		0.00852629	0.0158571	0.0331936	0.0289044	0.0338754	0.0710598	0.127647
49.5	0.0271804	0.0396519	0.0821964	0.0718786	0.117722	0.192684	0.272718		0.0275089	0.0109674	0.0272047	0.0823648	0.0519751	0.0886526	0.0562635		0.0112284	0.0364387	0.0284187	0.126165	0.0638239	0.0566981	0.0486458		49.5	0.0219726	0.0290193	0.04594	0.0934696	0.0778402	0.112678	0.125876		0.00930619	0.0157158	0.0314049	0.0287967	0.0350428	0.0711052	0.127226
49.5625	0.029435	0.0374794	0.078926	0.0700539	0.119985	0.193349	0.270395		0.0276869	0.00840273	0.0271755	0.0815937	0.051493	0.0894165	0.0564409		0.0123087	0.0330645	0.0282109	0.12519	0.0648384	0.0574125	0.0459104		49.5625	0.0231435	0.0263155	0.0447708	0.0922792	0.078772	0.113393	0.124249		0.00942382	0.0156692	0.0295838	0.0290798	0.0363096	0.0710692	0.126676
49.625	0.0310874	0.035324	0.0753546	0.0679745	0.122411	0.193856	0.267969		0.0271742	0.00559311	0.0265139	0.0801355	0.0510258	0.0901701	0.0567795		0.0137376	0.0288719	0.0276598	0.124099	0.0659879	0.0581801	0.0431841		49.625	0.0239997	0.023263	0.0431761	0.0907364	0.0798081	0.114069	0.122644		0.0091001	0.0156389	0.0278733	0.029526	0.0376457	0.0709251	0.126039
49.6875	0.032047	0.0334561	0.0718154	0.065868	0.124978	0.194164	0.265448		0.0258894	0.0046367	0.0253901	0.0782506	0.0505731	0.0908951	0.0572146		0.0151904	0.0242712	0.0268306	0.122695	0.0671618	0.0589084	0.0404635		49.6875	0.0243756	0.020788	0.0413454	0.0889378	0.0809043	0.114656	0.121042		0.00852967	0.014722	0.0263977	0.0298828	0.0390596	0.070689	0.125339
49.75	0.0322951	0.0321163	0.0686244	0.0640203	0.127664	0.194258	0.262793		0.0238176	0.00755198	0.0240068	0.0761943	0.0501366	0.0915696	0.0576361		0.0165359	0.020161	0.0258109	0.120824	0.0683196	0.0595257	0.0377759		49.75	0.0242162	0.0199431	0.0394807	0.0870128	0.0820399	0.115118	0.119402		0.00788716	0.0122836	0.0252553	0.0299071	0.0405438	0.0703854	0.124577
49.8125	0.0319841	0.0314611	0.0661757	0.062741	0.130478	0.194176	0.260025		0.0211215	0.0121052	0.0226898	0.0742415	0.0496447	0.0921782	0.0580834		0.0178481	0.0177718	0.0247034	0.118392	0.0695374	0.0600639	0.0350209		49.8125	0.0236512	0.020446	0.0378563	0.0851249	0.08322	0.115473	0.11771		0.00739977	0.0099512	0.024546	0.0293786	0.0421178	0.070025	0.123787
49.875	0.0313531	0.0315842	0.0646072	0.0623592	0.133476	0.194002	0.25728		0.0180215	0.0169341	0.0217902	0.0726852	0.0491119	0.0927416	0.05857		0.0193017	0.0180322	0.0237107	0.115473	0.0708729	0.0605647	0.0322065		49.875	0.0228921	0.0221835	0.0367027	0.0835057	0.0844871	0.11577	0.116019		0.00735535	0.00815976	0.0241851	0.0281615	0.043799	0.0696356	0.123044
49.9375	0.0306611	0.0323236	0.0638392	0.0629556	0.136713	0.193794	0.254693		0.0147415	0.0214812	0.0216717	0.0716653	0.0485949	0.0933169	0.0590505		0.0210604	0.0206963	0.0230259	0.112092	0.0723208	0.0611153	0.029462		49.9375	0.0221543	0.0248337	0.0361789	0.0822375	0.0858764	0.116075	0.114402		0.00801599	0.00649828	0.023964	0.0262186	0.0455964	0.0692055	0.122393
50	0.030229	0.0334034	0.0635418	0.0643399	0.140219	0.193511	0.252346		0.01157	0.0255519	0.0224636	0.0712125	0.048004	0.0939362	0.0595224		0.0231302	0.0244764	0.0228566	0.10821	0.0737961	0.0617634	0.0269167		50	0.0216431	0.0278106	0.0362873	0.081254	0.0873397	0.116404	0.112928		0.00941798	0.00487326	0.0236039	0.0235959	0.047576	0.0686876	0.121835
50.0625	0.0303815	0.0345454	0.063404	0.0662522	0.143874	0.193106	0.250251		0.00890291	0.0290403	0.0239932	0.0712705	0.0473265	0.0945345	0.0599251		0.0254148	0.028289	0.0234659	0.103973	0.0752502	0.0624153	0.0245928		50.0625	0.0215664	0.0306249	0.0369544	0.0804984	0.0888168	0.116685	0.11159		0.0112446	0.00341597	0.0229075	0.0204835	0.0496827	0.0681028	0.121377
50.125	0.031294	0.0355563	0.0631733	0.0684441	0.147611	0.19258	0.248303		0.00728391	0.0317739	0.0259877	0.0715718	0.0465956	0.0950203	0.0602814		0.0277403	0.0314792	0.0247649	0.0996943	0.0766644	0.0630156	0.0224888		50.125	0.0221061	0.0329365	0.0379753	0.0799034	0.0902904	0.116872	0.110358		0.0129588	0.00227359	0.0218306	0.0172106	0.051868	0.0674898	0.12095
50.1875	0.0329111	0.0363364	0.0626035	0.0706508	0.151357	0.192032	0.246452		0.00697838	0.0335454	0.0282152	0.0719096	0.0458078	0.0955191	0.0606181		0.0298715	0.0336443	0.0265069	0.0957126	0.078047	0.0636208	0.0207066		50.1875	0.0232537	0.0345087	0.0391085	0.0794243	0.0917373	0.117057	0.109259		0.0141765	0.00158362	0.0203652	0.0141201	0.0540899	0.0668604	0.120477
50.25	0.0350442	0.0368536	0.0614967	0.0726348	0.155078	0.191433	0.244735		0.00735844	0.0344187	0.0304657	0.0720996	0.0450353	0.0960316	0.0609241		0.0315125	0.03466	0.0283118	0.092276	0.0793924	0.0641803	0.0193636		50.25	0.0246384	0.0353107	0.0400914	0.0790035	0.0931686	0.117215	0.108341		0.0150687	0.00134158	0.0185688	0.0114975	0.0563	0.0662182	0.119935
50.3125	0.0374687	0.0371046	0.0597318	0.0742215	0.158725	0.190789	0.243215		0.0075924	0.0345728	0.0325876	0.0718746	0.0442328	0.0964992	0.0612078		0.0323914	0.0345783	0.0298515	0.0896426	0.0806681	0.0646811	0.0185441		50.3125	0.0258175	0.0354186	0.0407236	0.0785796	0.0945418	0.117323	0.107656		0.0159863	0.00146014	0.0165183	0.00965248	0.0584932	0.0655821	0.11932
50.375	0.0399485	0.037036	0.0573392	0.075349	0.16231	0.190119	0.242008		0.00724841	0.0341706	0.0344473	0.0710659	0.0433499	0.0969536	0.0614521		0.0323503	0.0333842	0.0309206	0.088079	0.0818716	0.0651584	0.0183285		50.375	0.0265157	0.0348636	0.0409024	0.0781646	0.0958438	0.11741	0.107263		0.017113	0.00192198	0.0143435	0.00884913	0.0606984	0.0649437	0.118668
50.4375	0.0422728	0.0366442	0.0544071	0.0760145	0.165901	0.189471	0.241174		0.00616702	0.033383	0.0359317	0.0696463	0.0424107	0.0974006	0.0616686		0.0314566	0.0311668	0.0313825	0.0876872	0.0830339	0.0656342	0.0187244		50.4375	0.0266321	0.0337313	0.0405738	0.0777827	0.0971153	0.117502	0.107189		0.0185301	0.00275528	0.012194	0.00914953	0.0629379	0.0643192	0.118004
50.5	0.0442492	0.0360293	0.0511611	0.0761355	0.169532	0.188907	0.240723		0.00434343	0.03248	0.0368865	0.0676083	0.0413996	0.097823	0.0619196		0.0298861	0.0283039	0.0312096	0.0883392	0.0841092	0.0661959	0.0195907		50.5	0.0261596	0.0322711	0.0397524	0.077361	0.098347	0.117642	0.107411		0.0202122	0.00386695	0.0102798	0.0104196	0.065242	0.0637112	0.117375
50.5625	0.0456922	0.0353453	0.0479086	0.0757197	0.173095	0.188468	0.240618		0.00207341	0.0317513	0.0372675	0.0649896	0.0403101	0.098269	0.0621435		0.027811	0.0253836	0.0303487	0.0898276	0.0851016	0.06683	0.0207861		50.5625	0.0251922	0.0308267	0.0385083	0.0768456	0.0995023	0.117855	0.107849		0.021927	0.00504478	0.00884542	0.0124572	0.0675538	0.0631399	0.116826
50.625	0.0464948	0.0346751	0.0449495	0.0749445	0.176453	0.188206	0.240727		0.00210737	0.0314493	0.0371378	0.0618298	0.039169	0.0986453	0.0623		0.0255332	0.0230019	0.0288893	0.0918791	0.0860165	0.0674792	0.0223073		50.625	0.0247118	0.0297088	0.0369922	0.0762178	0.100546	0.11811	0.108445		0.0222051	0.0060281	0.00803111	0.0150651	0.0697858	0.0626731	0.116292
50.6875	0.0466943	0.0340799	0.0426504	0.0740238	0.179557	0.188104	0.241019		0.00526405	0.0317746	0.0365245	0.0582809	0.0380365	0.0988781	0.0624892		0.0237153	0.0216569	0.0270118	0.0941608	0.0867669	0.0681341	0.0239958		50.6875	0.0252246	0.0291704	0.0353955	0.0754885	0.101454	0.118372	0.109168		0.0207563	0.00660825	0.00788019	0.0179848	0.0718944	0.0623154	0.115797
50.75	0.0463403	0.0337628	0.0412854	0.0732517	0.182441	0.188063	0.241547		0.00890163	0.0327797	0.0356254	0.0546098	0.0369106	0.098971	0.0626717		0.0232823	0.0215883	0.0248916	0.0964013	0.0873509	0.0687912	0.0255891		50.75	0.0261747	0.0293769	0.0339341	0.0747543	0.102234	0.118608	0.109936		0.0188862	0.00676307	0.00832675	0.0209362	0.0738977	0.0620132	0.115477
50.8125	0.0455017	0.0339962	0.0408701	0.0729053	0.185116	0.188106	0.242361		0.0125568	0.0343208	0.0346973	0.051095	0.0357576	0.0989332	0.0627639		0.0245423	0.0226718	0.0226767	0.0983559	0.087875	0.069454	0.0269504		50.8125	0.0275336	0.0303296	0.0327481	0.0741187	0.102916	0.118831	0.110692		0.0166749	0.00663386	0.009252	0.0236538	0.075807	0.0617781	0.115426
50.875	0.04426	0.0349778	0.0413018	0.073164	0.187533	0.188239	0.243436		0.0159664	0.036249	0.0339986	0.0480794	0.0345647	0.0987561	0.0627667		0.0271171	0.0244007	0.0205277	0.0998445	0.0883559	0.0701275	0.0280442		50.875	0.0291145	0.0318758	0.0319427	0.073696	0.103484	0.119041	0.111416		0.0142521	0.00650475	0.0105385	0.0258866	0.0775981	0.061613	0.115644
50.9375	0.0427278	0.036861	0.0423045	0.0742039	0.189653	0.188427	0.244814		0.0188784	0.0384153	0.0338064	0.0458835	0.0332796	0.098437	0.0626845		0.0303388	0.0263012	0.0185702	0.100732	0.0887548	0.070933	0.0289604		50.9375	0.0306483	0.0338592	0.0315604	0.0736066	0.103896	0.119266	0.112153		0.0119278	0.0065914	0.0120255	0.0274294	0.0792787	0.0614539	0.116118
51	0.0411328	0.0396666	0.043546	0.0759967	0.191444	0.188722	0.246463		0.0211567	0.0407161	0.0342735	0.044651	0.0319445	0.0979944	0.062503		0.0336088	0.027944	0.016939	0.100981	0.0890725	0.0719413	0.0296884		51	0.0319661	0.0361089	0.0315861	0.0738762	0.104154	0.119553	0.112885		0.0100889	0.00709049	0.0135055	0.0282247	0.0808122	0.0613027	0.11684
51.0625	0.0396587	0.0432362	0.044778	0.0783987	0.192965	0.189144	0.248365		0.0226897	0.0430013	0.035368	0.0443455	0.0306408	0.0974442	0.0621489		0.0364286	0.0290555	0.0157564	0.100651	0.0894345	0.0731223	0.0301435		51.0625	0.0329257	0.038431	0.0319675	0.0744651	0.104347	0.119904	0.113553		0.00901054	0.00812025	0.0148066	0.0283581	0.0821833	0.0611848	0.117843
51.125	0.038511	0.0473667	0.0458134	0.0812269	0.194271	0.189577	0.250539		0.0234447	0.0451073	0.0370009	0.0447891	0.029442	0.0968455	0.0616223		0.0384577	0.0294871	0.0150601	0.0999153	0.0897773	0.0742268	0.0303933		51.125	0.0334711	0.0406537	0.0326248	0.0753104	0.104497	0.120216	0.114185		0.00868314	0.00973633	0.0158368	0.0280353	0.0833943	0.0611235	0.119114
51.1875	0.037817	0.0517901	0.0465767	0.084237	0.195306	0.189948	0.252863		0.0234692	0.0468977	0.0389543	0.0456543	0.0283211	0.0961931	0.0610418		0.0394848	0.0291973	0.014782	0.0988947	0.0900559	0.0752216	0.0305636		51.1875	0.0335904	0.0426283	0.0334377	0.076262	0.104561	0.120454	0.114823		0.00880475	0.0118861	0.0165997	0.0275015	0.0844319	0.06109	0.120513
51.25	0.0376481	0.0562226	0.0470561	0.0871524	0.196039	0.190246	0.255248		0.0230269	0.0483236	0.0409545	0.0465954	0.0272021	0.0953844	0.0603627		0.0393155	0.0281746	0.0149643	0.0977822	0.0903226	0.0762398	0.0306089		51.25	0.0333302	0.0442402	0.034325	0.0771767	0.104521	0.120624	0.115407		0.00896175	0.014463	0.0170422	0.0270122	0.0853094	0.0610503	0.122017
51.3125	0.0379721	0.0604313	0.0472392	0.0897142	0.196468	0.190425	0.25771		0.0225095	0.0493604	0.0426978	0.0473265	0.0260861	0.0944331	0.0595308		0.0380335	0.026425	0.0156369	0.0968196	0.0906168	0.0773204	0.0304572		51.3125	0.0328384	0.0454056	0.0351913	0.0779534	0.10439	0.120726	0.115899		0.00894513	0.0173447	0.0170861	0.0267606	0.0860219	0.0609641	0.123669
51.375	0.0385945	0.0641634	0.0470825	0.0917985	0.196575	0.190451	0.26031		0.0224696	0.0499049	0.0439377	0.0476854	0.0250165	0.0933659	0.0585889		0.0360482	0.0240667	0.0166187	0.0962699	0.0908927	0.0784219	0.0302524		51.375	0.0323708	0.046045	0.0358797	0.0785846	0.104161	0.120746	0.116384		0.00866866	0.0203251	0.0167544	0.0268527	0.0865455	0.0608269	0.125446
51.4375	0.0393053	0.0672601	0.0466949	0.0932962	0.196373	0.190252	0.263023		0.0236579	0.0498971	0.0444705	0.0475964	0.0240266	0.0922569	0.0575872		0.0340248	0.0212307	0.017778	0.0962674	0.0911663	0.0795046	0.0301829		51.4375	0.0323293	0.0461293	0.0363145	0.0790533	0.103855	0.120671	0.116931		0.00796028	0.0232449	0.0160915	0.027283	0.0868709	0.0605953	0.127259
51.5	0.0399388	0.0696467	0.0462147	0.0941272	0.195874	0.189923	0.265892		0.0263626	0.049507	0.0442585	0.0470106	0.0231755	0.0912131	0.0565426		0.0327961	0.0180188	0.0190702	0.0968804	0.0914753	0.0804842	0.0303534		51.5	0.0330325	0.0457242	0.0365145	0.0793394	0.103508	0.12054	0.117596		0.00679123	0.026021	0.0151388	0.0280314	0.0869755	0.0603262	0.129094
51.5625	0.0403289	0.0712834	0.0458863	0.0942879	0.195066	0.189521	0.268869		0.0302303	0.0489449	0.0433233	0.0460806	0.0225241	0.0901636	0.0554479		0.0330701	0.0144579	0.0203958	0.0979621	0.091777	0.0813232	0.0307835		51.5625	0.0345431	0.0448954	0.0365351	0.0794435	0.103122	0.120336	0.118367		0.00520796	0.0286284	0.0140357	0.0289515	0.0868284	0.0600788	0.130921
51.625	0.0403229	0.072294	0.0459589	0.0939185	0.193922	0.189012	0.271867		0.0347451	0.0483956	0.0418172	0.0449067	0.0220603	0.0890975	0.0542991		0.0351321	0.010589	0.0215653	0.0991511	0.092008	0.0820996	0.0315199		51.625	0.0367334	0.0437595	0.0364471	0.0793254	0.102663	0.12007	0.119229		0.00311469	0.0311126	0.0130534	0.0299221	0.0864248	0.0598081	0.132679
51.6875	0.0398811	0.0728341	0.046674	0.0933099	0.19244	0.188249	0.274768		0.0393967	0.0480584	0.0399936	0.0436201	0.0217835	0.0880684	0.0531502		0.0387759	0.00655537	0.0223992	0.100096	0.0921753	0.082818	0.0325609		51.6875	0.0393512	0.0424827	0.0363556	0.0790087	0.102133	0.119712	0.12016		0.000554009	0.0334893	0.0125397	0.0308347	0.0857628	0.0594132	0.13429
51.75	0.0389674	0.0731082	0.0481756	0.0927217	0.190577	0.187193	0.277533		0.0437823	0.0480724	0.0381127	0.0424112	0.0217674	0.0871321	0.0520353		0.043401	0.00248782	0.0227531	0.100568	0.0922269	0.0834225	0.033848		51.75	0.0420502	0.0412228	0.0363471	0.078567	0.101524	0.119249	0.121139		0.00267658	0.035805	0.0128028	0.0315567	0.084788	0.0588702	0.135746
51.8125	0.0375883	0.0733232	0.0505665	0.0923689	0.188326	0.185838	0.28022		0.0475412	0.048493	0.0365363	0.0415483	0.0220093	0.0862733	0.0510062		0.0482072	0.00193507	0.0226363	0.100361	0.092061	0.0839158	0.03544		51.8125	0.0444456	0.0412504	0.0365797	0.0780928	0.100799	0.118676	0.122222		0.00594791	0.036241	0.0139652	0.0318998	0.0835019	0.0581762	0.137051
51.875	0.0357515	0.073729	0.0538589	0.0925775	0.185681	0.184278	0.282899		0.0503673	0.0493532	0.0357557	0.0412729	0.0225604	0.0854804	0.050081		0.0525482	0.00576821	0.0221056	0.0993343	0.0917603	0.0843048	0.0373916		51.875	0.0462224	0.0429501	0.0372401	0.0777282	0.100001	0.118021	0.123457		0.00913332	0.0344299	0.0159286	0.0317515	0.0818721	0.0573831	0.138226
51.9375	0.0335012	0.0745668	0.0578743	0.0935151	0.182729	0.182613	0.285576		0.0521959	0.0506398	0.0361014	0.0417176	0.0234583	0.0847252	0.0492833		0.0559711	0.00931059	0.0211641	0.0974829	0.0914289	0.084572	0.0396515		51.9375	0.0472227	0.044839	0.0383799	0.0775718	0.0992055	0.117303	0.124837		0.0120322	0.0330125	0.0184608	0.031114	0.0799198	0.0565599	0.139287
52	0.030908	0.0758645	0.0623055	0.0950969	0.179579	0.180836	0.288134		0.0530485	0.0519693	0.0375265	0.0429123	0.0247061	0.0839912	0.0486228		0.0581649	0.012309	0.0196972	0.0948895	0.0910359	0.0847255	0.0421392		52	0.0473738	0.0467143	0.039843	0.0776329	0.0984405	0.116518	0.126299		0.0144875	0.032102	0.0213984	0.0300691	0.0777016	0.0557028	0.140191
52.0625	0.0281208	0.0774549	0.0668161	0.0971158	0.17631	0.178935	0.290484		0.0530598	0.0529835	0.0397291	0.0448114	0.0262813	0.0832632	0.0481105		0.0590052	0.0147009	0.0177887	0.0917846	0.0905224	0.0847995	0.0446888		52.0625	0.0467286	0.0483798	0.0414446	0.0779039	0.0977047	0.115666	0.127761		0.0163867	0.0316293	0.0245586	0.0287827	0.075272	0.0547978	0.140932
52.125	0.0253711	0.0791681	0.0711131	0.0993408	0.172824	0.177011	0.292686		0.0524064	0.053427	0.0423103	0.0472629	0.0280668	0.0825194	0.0477335		0.0586485	0.0162944	0.015592	0.0884498	0.0898682	0.0847335	0.0472613		52.125	0.0454753	0.0496298	0.0430052	0.0783512	0.0969198	0.114755	0.129227		0.0176883	0.0316084	0.0277671	0.0274684	0.072636	0.053927	0.14156
52.1875	0.0229646	0.0807717	0.0749669	0.101444	0.16908	0.175089	0.294686		0.0513153	0.0530928	0.04487	0.05006	0.0299601	0.0817996	0.0474953		0.0572266	0.0168409	0.01321	0.085239	0.0890711	0.0845057	0.0498855		52.1875	0.0438355	0.0502351	0.044349	0.0789142	0.0960372	0.113798	0.130689		0.0183148	0.032061	0.0308817	0.0262692	0.0698212	0.053097	0.142031
52.25	0.0212096	0.081979	0.0782867	0.103068	0.165109	0.173121	0.296431		0.0500053	0.0517598	0.0470455	0.0529041	0.0319531	0.0810872	0.0473328		0.0548037	0.0164096	0.0107763	0.082515	0.0881072	0.0841305	0.0525116		52.25	0.0420062	0.0500494	0.0453695	0.0794957	0.0950565	0.112779	0.132092		0.0181695	0.0328182	0.0337864	0.0252179	0.0668494	0.0522792	0.142345
52.3125	0.0203121	0.0825046	0.0809359	0.103991	0.160939	0.171118	0.297938		0.0486743	0.0494173	0.0486039	0.0555427	0.0340389	0.0803546	0.0472357		0.0516719	0.0152107	0.00845676	0.0805089	0.0870154	0.0836574	0.0550702		52.3125	0.0402194	0.0490442	0.0459988	0.0800142	0.0939977	0.11171	0.133415		0.0173053	0.0336485	0.0363097	0.0242279	0.0637375	0.0514751	0.142535
52.375	0.0204449	0.082161	0.0829039	0.104099	0.156619	0.169138	0.299284		0.0475491	0.0462394	0.0493942	0.0577789	0.0362449	0.0795714	0.0473016		0.0482162	0.0135925	0.00644238	0.0792934	0.0857933	0.0831173	0.0575655		52.375	0.0387367	0.047331	0.0462469	0.0803905	0.0928859	0.110609	0.134717		0.0158447	0.0342973	0.0383278	0.0231796	0.0604999	0.0507188	0.142612
52.4375	0.0215796	0.0808873	0.0841973	0.103302	0.152236	0.167275	0.300485		0.0467188	0.0423087	0.0493346	0.0594807	0.0385051	0.0786772	0.0475164		0.0449252	0.0123612	0.00494836	0.0788421	0.0843832	0.0825504	0.0599878		52.4375	0.0377412	0.0451857	0.0461601	0.0805415	0.0917082	0.109501	0.135996		0.014025	0.0343535	0.0397197	0.0219599	0.0572183	0.0500712	0.142588
52.5	0.0233499	0.0786177	0.0849269	0.101593	0.147889	0.165641	0.301612		0.0460635	0.0377418	0.0484939	0.0605239	0.0407367	0.0777277	0.0478186		0.0422319	0.0126452	0.00428508	0.0789989	0.0828848	0.0820232	0.0623638		52.5	0.0372151	0.0430016	0.0459019	0.0803719	0.0905036	0.108464	0.137265		0.0121594	0.0332993	0.0403833	0.0205689	0.0539811	0.0495635	0.142515
52.5625	0.0253079	0.0754534	0.0852878	0.0990931	0.143718	0.164236	0.302628		0.0454037	0.0327759	0.0469806	0.0608387	0.042869	0.076838	0.0482219		0.0404019	0.0149491	0.00468306	0.0794923	0.0813528	0.0815533	0.0647056		52.5625	0.0370379	0.0410595	0.0456505	0.0798081	0.0893133	0.107542	0.138518		0.0104617	0.0310911	0.0403188	0.0191291	0.0508936	0.0491547	0.142362
52.625	0.0270692	0.0714997	0.0855332	0.0960256	0.139769	0.163018	0.303422		0.0443958	0.0277883	0.0449778	0.0604525	0.0449103	0.0760187	0.0486812		0.0396044	0.0187598	0.00591737	0.0799878	0.0797608	0.081126	0.0668865		52.625	0.0370231	0.0393492	0.0454761	0.078822	0.0881467	0.106721	0.139663		0.0089471	0.0282067	0.0398103	0.0178152	0.0479821	0.0488215	0.142111
52.6875	0.0283927	0.0668891	0.0858928	0.0927024	0.135991	0.162007	0.303919		0.0428547	0.0232167	0.0427621	0.0594164	0.0469028	0.0751883	0.0492342		0.0398471	0.0232556	0.00770958	0.0802951	0.0781075	0.0807287	0.0688876		52.6875	0.0370315	0.0377872	0.0454548	0.0774713	0.0870003	0.105975	0.14068		0.00763109	0.025203	0.0391611	0.0168217	0.0452047	0.0486042	0.14171
52.75	0.0291585	0.061945	0.0865961	0.0894259	0.132476	0.161155	0.304094		0.0407568	0.0193516	0.0406206	0.0578965	0.0488193	0.0743138	0.049906		0.0408505	0.027818	0.00995883	0.0802767	0.0763954	0.080439	0.070715		52.75	0.0369219	0.0363715	0.0457252	0.0758664	0.085897	0.105302	0.141572		0.00672349	0.0225482	0.0385728	0.0162208	0.0426302	0.0484662	0.141132
52.8125	0.0293529	0.0570957	0.0878803	0.0864606	0.129224	0.160467	0.304057		0.038165	0.0164558	0.0388106	0.0560626	0.0505709	0.0733534	0.0507007		0.0421528	0.0320052	0.0127078	0.0797363	0.0746298	0.0802789	0.0724505		52.8125	0.0365569	0.0351856	0.0464663	0.0740865	0.0848083	0.1047	0.142403		0.00654971	0.0205058	0.0381665	0.0159671	0.0403025	0.0484195	0.140418
52.875	0.0289762	0.0527205	0.0897919	0.0840011	0.126258	0.159983	0.303923		0.0351937	0.0147308	0.0375037	0.0541686	0.0521446	0.0723282	0.0516364		0.0433991	0.0354244	0.0159427	0.0785832	0.072914	0.0802124	0.0741433		52.875	0.0358563	0.0342919	0.0477461	0.072251	0.0837723	0.104175	0.143234		0.00723422	0.0190202	0.0379751	0.0158924	0.0382314	0.0484923	0.139615
52.9375	0.0281106	0.0490564	0.0920462	0.0822175	0.123606	0.159772	0.303768		0.0320425	0.0139215	0.0367751	0.0525326	0.0535149	0.0712848	0.0527641		0.0442969	0.0378217	0.0195595	0.0769082	0.0712487	0.080246	0.0757397		52.9375	0.0348167	0.0335999	0.0494603	0.0705528	0.0827897	0.103768	0.144091		0.00844219	0.0179439	0.0378717	0.0158301	0.0364427	0.0487079	0.138761
53	0.0268997	0.046202	0.0943744	0.0811037	0.121343	0.159828	0.303604		0.0290495	0.0134765	0.0365785	0.0514013	0.0546963	0.0702702	0.0539984		0.0445514	0.0391512	0.0234649	0.0748507	0.0695227	0.0804067	0.0772116		53	0.0335002	0.0329432	0.0514726	0.0691185	0.0818539	0.103502	0.144938		0.0096308	0.0172233	0.0377282	0.0156589	0.0349926	0.0490424	0.137898
53.0625	0.025644	0.0441089	0.0965388	0.0804154	0.119562	0.160115	0.3033		0.0265743	0.012882	0.0367922	0.0509019	0.0556601	0.0693206	0.0552411		0.0439686	0.0393585	0.0275153	0.0725791	0.0678285	0.0806396	0.0785632		53.0625	0.0320623	0.0321165	0.0536154	0.0679655	0.0810167	0.103358	0.145701		0.0103216	0.016826	0.037461	0.0152881	0.0339307	0.0494773	0.136982
53.125	0.0247699	0.0426444	0.0982729	0.0798946	0.118307	0.160639	0.302766		0.0249504	0.0118011	0.0371962	0.0510085	0.0564489	0.0683693	0.0565644		0.0424955	0.0384288	0.0315105	0.0703693	0.0662795	0.0809184	0.0797625		53.125	0.0307386	0.0309581	0.0556599	0.0670908	0.0803453	0.103309	0.146364		0.0101822	0.0167239	0.0370133	0.0147195	0.0332416	0.0500443	0.135944
53.1875	0.0245593	0.0415827	0.0993428	0.0792838	0.117598	0.161354	0.302066		0.0243426	0.0101447	0.0375582	0.0516035	0.0571199	0.0674023	0.0580429		0.0402143	0.0365812	0.0352661	0.0684924	0.0648838	0.0812765	0.0807938		53.1875	0.0297054	0.0294362	0.057389	0.0664599	0.0798671	0.103344	0.146968		0.00910161	0.0168931	0.0363511	0.0139516	0.0329053	0.0507147	0.1348
53.25	0.0251431	0.0406686	0.0996323	0.0783177	0.117318	0.162145	0.301239		0.0246352	0.0080553	0.0377119	0.0524638	0.0576406	0.0664492	0.0596821		0.0372352	0.0340816	0.0386231	0.0672457	0.0636632	0.0816073	0.0816741		53.25	0.0290045	0.0276018	0.0586558	0.0660091	0.0795406	0.1034	0.147532		0.0071325	0.0172452	0.0354896	0.0129712	0.0328545	0.0514354	0.133568
53.3125	0.0264245	0.0396577	0.0991285	0.0767904	0.117409	0.163004	0.300282		0.0254716	0.00587553	0.0375227	0.0532631	0.0579299	0.0655226	0.0614173		0.0337068	0.0313244	0.0414823	0.066828	0.0626462	0.0818928	0.0824639		53.3125	0.0285343	0.0256192	0.0593778	0.0656272	0.0793284	0.103473	0.148054		0.00450474	0.0175989	0.034482	0.0118095	0.0330631	0.0522009	0.132252
53.375	0.0281375	0.0383726	0.0978388	0.07463	0.117833	0.163954	0.299271		0.0265148	0.00478517	0.0369203	0.0537241	0.0580591	0.064623	0.0632457		0.0297357	0.0288251	0.0437411	0.0673943	0.0618942	0.0822289	0.0832138		53.375	0.0281293	0.0239943	0.0595	0.0652494	0.079262	0.103602	0.148577		0.00161044	0.017307	0.033377	0.0106167	0.0334583	0.0530026	0.130886
53.4375	0.0298756	0.0367882	0.095807	0.071878	0.118579	0.164965	0.298257		0.0275792	0.00604106	0.0358809	0.0536627	0.0580715	0.063813	0.0651693		0.0254869	0.0272283	0.0453484	0.0689257	0.0614828	0.0825955	0.0838762		53.4375	0.0276472	0.0233525	0.0590121	0.0648221	0.0793778	0.103791	0.149101		0.00219512	0.0157357	0.032215	0.00977644	0.0339922	0.0538041	0.129511
53.5	0.0312903	0.0349369	0.0932144	0.0686838	0.119682	0.166008	0.29718		0.0285818	0.00869607	0.0344135	0.0529828	0.0579996	0.0630659	0.0671358		0.0211481	0.0271368	0.0463179	0.0713327	0.0614285	0.0828225	0.0843707		53.5	0.0270068	0.0235899	0.0579819	0.0643331	0.0797034	0.103966	0.149562		0.00525135	0.0134752	0.0310873	0.00991849	0.0346649	0.054631	0.128131
53.5625	0.0321388	0.0329233	0.090309	0.0650877	0.121201	0.167134	0.296126		0.0295916	0.0117412	0.0325256	0.0516231	0.0577896	0.0624177	0.0691103		0.0169966	0.0286911	0.0467263	0.0742919	0.0617005	0.0828496	0.0847292		53.5625	0.0262423	0.0244518	0.0565203	0.0636676	0.0802302	0.104134	0.149988		0.00810766	0.0112093	0.030111	0.0114009	0.0355353	0.0555081	0.126799
53.625	0.0322589	0.0309627	0.0873596	0.0613186	0.123089	0.168334	0.295057		0.0307578	0.0147133	0.0302657	0.0496353	0.0574026	0.0619398	0.0710851		0.013356	0.0314444	0.0466635	0.0774414	0.0622374	0.0827683	0.0850183		53.625	0.0254576	0.0257068	0.0547629	0.0627984	0.0809096	0.104348	0.150387		0.0105071	0.0095237	0.0293961	0.013962	0.0366082	0.0563844	0.125482
53.6875	0.0316124	0.0292881	0.0846212	0.0576014	0.12516	0.169527	0.293915		0.0322579	0.0173732	0.0277815	0.0471647	0.0568803	0.061576	0.0730045		0.0106481	0.0347312	0.046244	0.0804503	0.0629668	0.0826014	0.0852461		53.6875	0.0248395	0.0271308	0.0528822	0.0617388	0.081669	0.104568	0.150722		0.0122943	0.00887778	0.0289955	0.0170241	0.0377869	0.05723	0.12416
53.75	0.0302482	0.0282261	0.0823427	0.0541588	0.127288	0.170659	0.292698		0.0342358	0.0195753	0.0252502	0.0445084	0.0562199	0.0612883	0.0748137		0.00934596	0.0380331	0.0456214	0.0831022	0.0638324	0.0822859	0.085378		53.75	0.02461	0.0286115	0.0510714	0.0605898	0.0824466	0.104744	0.150963		0.0133685	0.00923493	0.0289338	0.0200845	0.0390195	0.0580412	0.122859
53.8125	0.0282336	0.0280898	0.0806129	0.0511725	0.129442	0.171673	0.291492		0.0366919	0.0212671	0.0227894	0.0419646	0.0554252	0.0610609	0.0764655		0.00954332	0.0409877	0.0449836	0.085179	0.064788	0.0817541	0.0854471		53.8125	0.0248229	0.0301149	0.049462	0.0594387	0.0832183	0.104829	0.151135		0.0138919	0.010015	0.0291707	0.0227622	0.0403034	0.0588054	0.121636
53.875	0.0257322	0.0291486	0.0794599	0.0488103	0.131582	0.172523	0.29032		0.0394308	0.0223765	0.0205989	0.0398224	0.0545097	0.060927	0.0779552		0.010723	0.0432679	0.0445266	0.086439	0.065786	0.0810772	0.0854438		53.875	0.0252953	0.0315977	0.0481951	0.0583572	0.0839594	0.104842	0.15124		0.0143589	0.0106589	0.0296015	0.0247313	0.0416264	0.0594727	0.120505
53.9375	0.0230145	0.0314117	0.0788094	0.0471204	0.133643	0.173259	0.289192		0.0421691	0.0227916	0.0188976	0.0383972	0.0534918	0.0609318	0.0792906		0.0121751	0.0446999	0.0443236	0.0869696	0.0668039	0.080347	0.0853822		53.9375	0.0257862	0.0329677	0.0473436	0.0574957	0.0846463	0.104846	0.151288		0.0151878	0.0110368	0.0300699	0.0258951	0.0429514	0.0600375	0.119467
54	0.0203804	0.0347297	0.0785757	0.0461504	0.135687	0.173953	0.288104		0.0445879	0.0224907	0.0179457	0.0378395	0.0523783	0.061082	0.0804368		0.0134728	0.0452219	0.0443236	0.0869865	0.0678147	0.0795948	0.0853443		54	0.026147	0.0341475	0.0469483	0.0569921	0.0852932	0.104876	0.151295		0.0163395	0.0113768	0.0304001	0.0263062	0.0443193	0.0605337	0.118505
54.0625	0.0181341	0.0387652	0.0785375	0.0458443	0.137784	0.174626	0.287116		0.0464626	0.021601	0.0179237	0.0381359	0.0511911	0.0614308	0.0814069		0.0144156	0.0447653	0.0444865	0.0867032	0.0688478	0.0788156	0.0853151		54.0625	0.0263374	0.0350438	0.0469826	0.0568945	0.085941	0.104957	0.151279		0.0175278	0.0120222	0.0303839	0.0261013	0.0457572	0.0609575	0.117654
54.125	0.0166309	0.0430984	0.0784119	0.045922	0.139823	0.175179	0.286159		0.0476665	0.0202883	0.0186905	0.0391237	0.0499128	0.0619888	0.0821401		0.0148998	0.043408	0.0449083	0.0862921	0.0699412	0.0779265	0.085264		54.125	0.0263991	0.0355982	0.0473369	0.0571126	0.0865589	0.105032	0.151188		0.0184385	0.0132597	0.0299347	0.0254978	0.0472023	0.0612701	0.116899
54.1875	0.0162216	0.0474129	0.0780036	0.0460591	0.141786	0.175551	0.285192		0.0481108	0.0187714	0.0198417	0.0404157	0.0486106	0.0627057	0.0826238		0.014899	0.0412251	0.045575	0.0860032	0.0710859	0.0769202	0.085222		54.1875	0.0264105	0.0358031	0.0478068	0.0574927	0.0871609	0.105059	0.151013		0.0188047	0.0150709	0.0291451	0.0248515	0.0486233	0.0614602	0.11621
54.25	0.0168092	0.0514163	0.0772	0.0460299	0.143571	0.175752	0.284224		0.0476768	0.0173397	0.0209797	0.0416268	0.047224	0.0635455	0.0828386		0.0145066	0.0385135	0.0463941	0.0860995	0.0721947	0.0758593	0.0852059		54.25	0.0263308	0.0357565	0.0481912	0.0579187	0.0876632	0.105052	0.150756		0.0185219	0.0172048	0.0281532	0.0245043	0.0500013	0.0615365	0.115592
54.3125	0.0179836	0.0548743	0.0758991	0.0456464	0.145142	0.175784	0.283292		0.0463345	0.0163436	0.0217961	0.0425182	0.0458469	0.064544	0.0827648		0.0137891	0.0356565	0.0472932	0.0867742	0.073208	0.0748235	0.0852459		54.3125	0.0260357	0.0356248	0.0483295	0.0583129	0.0880658	0.10505	0.150434		0.0177039	0.0192654	0.0270664	0.0246978	0.0512881	0.0614721	0.115065
54.375	0.019495	0.0576821	0.0740258	0.0447533	0.14651	0.175652	0.282356		0.0441352	0.0161222	0.0221215	0.0428928	0.0445468	0.065664	0.0824437		0.0127374	0.0330215	0.0482491	0.0879952	0.0741313	0.0738443	0.0853212		54.375	0.0254559	0.0356086	0.0481321	0.0585471	0.0883959	0.105053	0.15004		0.0165258	0.0209004	0.0259524	0.0255197	0.0524568	0.0612767	0.114598
54.4375	0.0211519	0.0597832	0.0716164	0.0432327	0.1477	0.17539	0.281464		0.0412987	0.0168431	0.0218976	0.0426039	0.0433149	0.066853	0.0819351		0.0113888	0.0309651	0.0492109	0.089659	0.0749964	0.0729632	0.0854189		54.4375	0.0246131	0.0358638	0.047575	0.0584985	0.0886704	0.105069	0.149606		0.0152524	0.0218852	0.0248998	0.0269876	0.053519	0.0609765	0.114205
54.5	0.0227997	0.0611112	0.0687207	0.0411354	0.148773	0.175013	0.280674		0.0381735	0.0184072	0.0211355	0.0416047	0.0421236	0.0681539	0.0812093		0.00983376	0.0298967	0.050079	0.0915355	0.0758859	0.0721285	0.0855387		54.5	0.0236023	0.0364717	0.0466451	0.0580919	0.0889276	0.105099	0.149141		0.0141869	0.0220982	0.0239777	0.028964	0.0545078	0.0605805	0.113932
54.5625	0.0243446	0.0616871	0.0653895	0.0384898	0.149771	0.174555	0.279993		0.0350672	0.0204819	0.0199026	0.0399099	0.0409777	0.0696004	0.0803177		0.00828166	0.030086	0.0508012	0.093337	0.0767989	0.0713051	0.0856153		54.5625	0.0225645	0.0374183	0.0453644	0.0572456	0.0891824	0.105153	0.148642		0.0134812	0.0215589	0.0232257	0.0312642	0.0554436	0.0601093	0.113784
54.625	0.0256855	0.061703	0.0617979	0.0353695	0.150756	0.173995	0.279371		0.0323249	0.0226171	0.0182325	0.037648	0.0399429	0.0711385	0.0792454		0.00721485	0.0314602	0.0513331	0.094796	0.0777041	0.0704953	0.0855822		54.625	0.0217417	0.0385934	0.0437878	0.0559378	0.0894677	0.10521	0.148066		0.0130113	0.0204961	0.0227417	0.0336715	0.0563355	0.0595709	0.113757
54.6875	0.0267093	0.0613811	0.058201	0.0319443	0.151613	0.173266	0.278678		0.0302183	0.0244963	0.0162373	0.0350003	0.0390156	0.0727111	0.0779484		0.00707324	0.0336295	0.0515646	0.0956282	0.0786175	0.0697366	0.0854065		54.6875	0.0213336	0.0398356	0.042001	0.0541909	0.0897486	0.105238	0.147344		0.0124738	0.0192096	0.0225573	0.0359182	0.0571178	0.0589325	0.113799
54.75	0.0273981	0.0608764	0.0548704	0.0284164	0.152284	0.17239	0.277906		0.0287596	0.0259155	0.0140847	0.0321064	0.0381991	0.0742066	0.0764612		0.00789347	0.0360904	0.0514235	0.0955889	0.0794614	0.0691487	0.0850484		54.75	0.0213504	0.0409608	0.0401262	0.0520373	0.0899816	0.105248	0.146472		0.0116739	0.0179821	0.0226184	0.0377619	0.0577656	0.0582011	0.113906
54.8125	0.0277003	0.0603567	0.0520671	0.0250776	0.152827	0.171396	0.277073		0.0279465	0.0266951	0.0119815	0.0291558	0.0375572	0.0756037	0.0748498		0.00926907	0.0383963	0.0510118	0.0946533	0.0802003	0.0687854	0.0845386		54.8125	0.0216386	0.0418161	0.0383535	0.0496289	0.090195	0.105262	0.145487		0.010713	0.0170894	0.0228449	0.0390455	0.0582814	0.0573756	0.11406
54.875	0.027631	0.060065	0.0500622	0.0223451	0.153332	0.170306	0.276325		0.0275237	0.0266645	0.0100917	0.0263951	0.0371088	0.0769211	0.0732127		0.0108393	0.0402347	0.0504032	0.0927782	0.0808525	0.0686081	0.083843		54.875	0.021998	0.0423214	0.0368524	0.0471728	0.090431	0.105278	0.14446		0.00966385	0.0167977	0.0231761	0.0395473	0.0587006	0.0564685	0.114322
54.9375	0.0273138	0.0601131	0.0489886	0.0205594	0.153846	0.169215	0.275711		0.0272245	0.0258234	0.0085891	0.0240411	0.0367937	0.0781502	0.0715793		0.0123214	0.0414093	0.0497246	0.0900667	0.081463	0.068592	0.0830103		54.9375	0.0222866	0.0424486	0.0357674	0.0448891	0.0907009	0.105319	0.143434		0.00863018	0.0171685	0.02354	0.0391637	0.0590704	0.0555413	0.114698
55	0.0267084	0.0605237	0.0488259	0.0199546	0.154389	0.168125	0.275226		0.0267941	0.0243229	0.00762104	0.0222942	0.0365286	0.0792814	0.0699726		0.0136115	0.0418004	0.0491337	0.0867206	0.0820223	0.0688337	0.0820666		55	0.0223713	0.0422157	0.0351936	0.0429898	0.0909799	0.105413	0.142422		0.00758635	0.018104	0.023879	0.03789	0.0594385	0.0545605	0.11517
55.0625	0.0258706	0.0612108	0.0494381	0.0204854	0.154854	0.166996	0.274784		0.0260193	0.0223753	0.00735654	0.0212888	0.0363555	0.0802974	0.068482		0.0145337	0.0414495	0.048747	0.082942	0.0825032	0.0694479	0.0809851		55.0625	0.0221412	0.0416786	0.0351805	0.0415721	0.0912374	0.10558	0.141417		0.00658869	0.0194187	0.0240988	0.0358297	0.0597299	0.0534634	0.115668
55.125	0.025052	0.0620428	0.0505096	0.0218542	0.155179	0.165832	0.274334		0.0247484	0.020269	0.00792286	0.0209989	0.0363332	0.0810724	0.0670605		0.0149559	0.0403329	0.0486338	0.0789451	0.0829755	0.0704344	0.0796445		55.125	0.0215854	0.0408816	0.0356888	0.0405994	0.091496	0.10578	0.140346		0.00574337	0.0208923	0.0240643	0.0332111	0.0598795	0.0522783	0.116207
55.1875	0.0245428	0.0628009	0.0517139	0.0235836	0.155484	0.164646	0.273884		0.0229694	0.018413	0.00933428	0.021215	0.036449	0.0815896	0.065677		0.0148237	0.0385163	0.048874	0.0750419	0.0833525	0.0716842	0.0780392		55.1875	0.0207786	0.0399101	0.0366407	0.0399468	0.0917619	0.105973	0.1392		0.00521677	0.0222268	0.0236907	0.0304163	0.0599615	0.0510527	0.116803
55.25	0.0245185	0.0632387	0.0527832	0.0253216	0.155817	0.163394	0.273473		0.0207116	0.0173031	0.0115502	0.0216553	0.0366342	0.0819586	0.0644085		0.0141291	0.0361662	0.0494144	0.0715321	0.0834918	0.0731356	0.0763369		55.25	0.0197864	0.0389027	0.0379159	0.039503	0.0919811	0.106163	0.138073		0.00525613	0.0230897	0.0228954	0.0277985	0.0600433	0.0497596	0.117411
55.3125	0.0250642	0.0631909	0.0536153	0.0269326	0.156091	0.162148	0.273114		0.0180208	0.0172429	0.0145524	0.022136	0.0367928	0.0821805	0.0633105		0.0130011	0.0334997	0.0501395	0.0686066	0.0833887	0.0747807	0.0746385		55.3125	0.0186954	0.0379779	0.0394357	0.0392251	0.0920907	0.10637	0.137021		0.00605975	0.023299	0.0216196	0.025558	0.0601231	0.0484467	0.117996
55.375	0.0261276	0.0625825	0.0540869	0.0282927	0.156313	0.160971	0.272816		0.0150003	0.0180551	0.0181198	0.0224897	0.0368549	0.0822091	0.0624496		0.0115737	0.0306122	0.0508759	0.0663776	0.0831569	0.0766523	0.0729607		55.375	0.0175672	0.0370833	0.0410275	0.0390533	0.0921082	0.106611	0.136075		0.00760892	0.0229582	0.0199035	0.0238407	0.0602299	0.0471595	0.118537
55.4375	0.0275601	0.0613176	0.0541411	0.0293352	0.156513	0.15996	0.272596		0.0118908	0.0193692	0.0220442	0.0225009	0.0368481	0.0819942	0.0618017		0.0102096	0.0276849	0.051413	0.0648762	0.0829161	0.0788002	0.0712984		55.4375	0.0165535	0.0361239	0.0425328	0.0389041	0.0920925	0.106918	0.135232		0.00956895	0.022211	0.017796	0.0227505	0.0603581	0.0459632	0.119056
55.5	0.0291347	0.0594138	0.0538101	0.0301357	0.156649	0.159039	0.27251		0.00878755	0.0207688	0.0261426	0.0220886	0.0368227	0.0815829	0.0613729		0.00953486	0.0249871	0.0516865	0.0638636	0.0826799	0.0811985	0.0697489		55.5	0.015819	0.0350566	0.0438797	0.038696	0.0920504	0.107274	0.134544		0.0115378	0.0211992	0.0153974	0.0221641	0.06046	0.0448309	0.119555
55.5625	0.0305366	0.0569508	0.0531714	0.0307279	0.156715	0.158251	0.272614		0.00584323	0.0219245	0.0301792	0.0212405	0.0368399	0.0811304	0.0613019		0.01025	0.0228091	0.0516927	0.0630432	0.0824105	0.0837838	0.0684683		55.5625	0.0155433	0.0338948	0.0450145	0.0383372	0.0919886	0.107722	0.134128		0.0131702	0.019972	0.0128689	0.0219156	0.060509	0.0437798	0.119986
55.625	0.0315425	0.053909	0.0524508	0.0312008	0.156816	0.157638	0.272862		0.0034289	0.0225585	0.0339253	0.0200024	0.036825	0.0806491	0.0615691		0.0125458	0.0213598	0.0513462	0.0621777	0.082129	0.086465	0.0676203		55.625	0.015839	0.0326091	0.0459074	0.0377936	0.0919235	0.108251	0.134017		0.0143432	0.018456	0.0103915	0.0218469	0.0605924	0.0428696	0.120281
55.6875	0.0319331	0.0504402	0.0519573	0.0318359	0.15686	0.157166	0.273179		0.0027554	0.0224292	0.0371661	0.0183462	0.0367037	0.0800716	0.0620777		0.0159275	0.0209256	0.0505988	0.0610647	0.0818095	0.0892273	0.0671565		55.6875	0.016872	0.031265	0.0465741	0.0370822	0.0917912	0.108822	0.134138		0.0146118	0.0166233	0.00817584	0.0218371	0.0606971	0.0421171	0.12044
55.75	0.0316049	0.0467901	0.0520021	0.0330596	0.156727	0.156797	0.273481		0.00419428	0.0214931	0.0396715	0.0163127	0.0364562	0.0793192	0.0627936		0.0197323	0.021723	0.0494794	0.0595332	0.0814433	0.0919928	0.067082		55.75	0.0185105	0.0300021	0.047051	0.0363018	0.0915423	0.10937	0.134452		0.0137461	0.0145393	0.00651416	0.0217919	0.0607682	0.0415595	0.120422
55.8125	0.0305928	0.0432965	0.0528414	0.035139	0.156408	0.156539	0.273749		0.00602419	0.0198566	0.0413824	0.0140585	0.0360568	0.0784546	0.0636979		0.0234829	0.0236704	0.0481398	0.0574846	0.0811344	0.0946727	0.0673918		55.8125	0.0200333	0.0289412	0.0474545	0.0355607	0.0911996	0.109889	0.134946		0.0126423	0.0125775	0.00576013	0.0217161	0.0608035	0.0412058	0.120221
55.875	0.0289923	0.0402558	0.0545488	0.0381416	0.156023	0.15645	0.27409		0.00761942	0.0176575	0.0423261	0.0117703	0.0354618	0.0775317	0.0648118		0.0268922	0.0265469	0.0467639	0.0549066	0.0809058	0.0972061	0.0680018		55.875	0.021168	0.0281534	0.0478796	0.0349395	0.0907969	0.110396	0.135635		0.0117803	0.0113845	0.00618729	0.0217457	0.0608862	0.0410795	0.119917
55.9375	0.0267999	0.0378502	0.0570841	0.0419899	0.155516	0.156571	0.274558		0.00872239	0.0151046	0.0425102	0.0097826	0.0347619	0.0766457	0.0661706		0.0297887	0.0301275	0.0455856	0.0519016	0.0807427	0.0996225	0.0689575		55.9375	0.0217703	0.0276941	0.0483933	0.034558	0.0903402	0.110947	0.136562		0.0113982	0.0115664	0.0076819	0.0220211	0.0609466	0.0411485	0.119516
56	0.0241659	0.0362644	0.0601927	0.0465443	0.154781	0.15698	0.275253		0.00933027	0.0122986	0.0420227	0.008712	0.0340294	0.07586	0.0678066		0.0319706	0.0341286	0.044775	0.0486022	0.080579	0.101895	0.0703236		56	0.0218223	0.0275639	0.0489968	0.0346195	0.0897965	0.111578	0.137795		0.0115007	0.0132632	0.0097931	0.0224601	0.0609014	0.0414181	0.119049
56.0625	0.0214308	0.0355849	0.0635536	0.051531	0.153862	0.157717	0.276063		0.00956177	0.00956154	0.0410971	0.00910432	0.0333349	0.0751225	0.069722		0.0332459	0.0383005	0.04448	0.0452704	0.0804797	0.103882	0.0720541		56.0625	0.0214128	0.0278157	0.0497102	0.0353019	0.0892256	0.11224	0.13928		0.0118421	0.0158667	0.0121075	0.0229027	0.0607377	0.0419267	0.118464
56.125	0.019059	0.0356212	0.0668785	0.0566048	0.15288	0.15868	0.276752		0.00972913	0.00747045	0.040048	0.0108346	0.0326116	0.0743954	0.0718623		0.0335516	0.0423973	0.0447737	0.0422164	0.0806164	0.105538	0.07396		56.125	0.0207799	0.0284963	0.0505667	0.0365519	0.0887026	0.112871	0.140858		0.0120041	0.0185215	0.0143227	0.0234049	0.0605405	0.042618	0.117692
56.1875	0.0175913	0.0361197	0.0698868	0.0615214	0.151839	0.159742	0.277274		0.0103051	0.00684471	0.0392026	0.0131965	0.0318091	0.0737148	0.0741529		0.0329053	0.0461883	0.0456136	0.0397526	0.0809809	0.106817	0.0758434		56.1875	0.0202672	0.0297176	0.0515677	0.0381568	0.0882098	0.113425	0.142423		0.0115353	0.0204382	0.0161854	0.0242019	0.0603408	0.0433928	0.116787
56.25	0.0173714	0.0368287	0.0723291	0.0660336	0.150695	0.160935	0.277681		0.0116871	0.00784617	0.0387734	0.0156388	0.031015	0.0731392	0.0765775		0.0313501	0.0494105	0.0468232	0.0381995	0.0815104	0.107715	0.0776535		56.25	0.0201362	0.0313618	0.0526419	0.0399573	0.0877403	0.11393	0.143971		0.0101188	0.0213146	0.0175183	0.0252433	0.0600829	0.0442268	0.115798
56.3125	0.0184139	0.0374519	0.0740106	0.0699296	0.14946	0.162295	0.277973		0.0139751	0.00975143	0.0388711	0.0178165	0.0303515	0.0726718	0.0790406		0.0289596	0.0518782	0.0481937	0.037723	0.0821697	0.108196	0.0794057		56.3125	0.0204495	0.0330272	0.0536918	0.041823	0.0873272	0.114388	0.145473		0.00769687	0.0214091	0.0182035	0.0262974	0.0597217	0.0451311	0.114748
56.375	0.0203858	0.0377764	0.0747527	0.0731048	0.148179	0.163828	0.278129		0.0169718	0.0119785	0.0394331	0.0195106	0.0298907	0.0723382	0.0814809		0.0259559	0.0535244	0.0494707	0.0383057	0.0829621	0.108247	0.0810181		56.375	0.0211045	0.0344264	0.0545522	0.0436403	0.0870105	0.114804	0.146876		0.00453497	0.0209745	0.0181998	0.0271924	0.0592478	0.0460958	0.113669
56.4375	0.0227564	0.0377067	0.0746116	0.0755848	0.146816	0.165575	0.278231		0.0203877	0.0141366	0.0402922	0.020603	0.0297002	0.0722105	0.0839271		0.022638	0.0542425	0.050458	0.0396652	0.0839307	0.107827	0.0823131		56.4375	0.0219274	0.035362	0.0551206	0.0452843	0.0868155	0.115204	0.148157		0.00133468	0.0201555	0.0176284	0.0279183	0.058611	0.0471176	0.11265
56.5	0.0251137	0.0372589	0.0737975	0.077368	0.145386	0.167538	0.278307		0.023993	0.016008	0.0412001	0.0211539	0.0298448	0.0722238	0.0863866		0.0193654	0.0539469	0.051011	0.0415214	0.084965	0.106886	0.0832405		56.5	0.022824	0.0357379	0.0553362	0.0466811	0.0867319	0.115549	0.149311		0.00304724	0.0190151	0.0167235	0.0284601	0.0577908	0.0482441	0.111725
56.5625	0.0272023	0.0364134	0.0725104	0.0784868	0.143926	0.169667	0.278302		0.0275469	0.0175262	0.0417919	0.0212933	0.0304333	0.072221	0.0888163		0.0166719	0.0527336	0.0510294	0.0435957	0.0859769	0.105423	0.0838059		56.5625	0.023807	0.0355577	0.0551106	0.0477919	0.0867787	0.11577	0.150308		0.00618163	0.0176193	0.0157607	0.0288267	0.0567505	0.0495404	0.110874
56.625	0.0288021	0.0351971	0.0709329	0.0791131	0.142457	0.171853	0.278112		0.0307627	0.0187393	0.041743	0.0212179	0.0313983	0.0722272	0.091203		0.015151	0.0509488	0.0504598	0.045618	0.0869869	0.103553	0.0840492		56.625	0.0249053	0.0349617	0.0543786	0.0486497	0.0869473	0.115878	0.151121		0.00850411	0.016106	0.0149844	0.0290664	0.0555292	0.0509435	0.110035
56.6875	0.0298091	0.0336471	0.0693353	0.0794922	0.140991	0.174071	0.277674		0.0333922	0.0195391	0.0409041	0.021286	0.0327038	0.0723057	0.0935186		0.0151776	0.049056	0.0492734	0.0474027	0.0880295	0.10132	0.0839476		56.6875	0.0261263	0.0340808	0.0531709	0.0493936	0.0872413	0.115899	0.151714		0.00964964	0.0147632	0.0146108	0.0291541	0.0541477	0.0524259	0.10919
56.75	0.0301849	0.0319843	0.0680419	0.0799229	0.139508	0.176341	0.277032		0.0352664	0.0197703	0.0392305	0.021941	0.0343284	0.0724651	0.0956738		0.0165284	0.047561	0.0475934	0.0489253	0.0890809	0.0986882	0.0835005		56.75	0.0273266	0.0331052	0.0516219	0.0502631	0.0876392	0.115831	0.152069		0.00969046	0.0139292	0.0148222	0.0290141	0.0526048	0.0540181	0.108392
56.8125	0.0299382	0.0305285	0.0673239	0.0807247	0.138084	0.178652	0.27626		0.0362859	0.0194811	0.0367298	0.0235761	0.0362157	0.0726782	0.0975755		0.0186485	0.046834	0.0455381	0.0501545	0.0900437	0.0956965	0.0826705		56.8125	0.0282909	0.0322812	0.0498639	0.0514851	0.0881144	0.115676	0.152169		0.00893333	0.0137605	0.0157491	0.0285975	0.0509614	0.0557405	0.107724
56.875	0.0292558	0.0296188	0.067341	0.0821435	0.136752	0.181018	0.275492		0.0364306	0.0188559	0.0335415	0.0262882	0.0383219	0.0729184	0.0992148		0.0209402	0.047119	0.0432958	0.0510296	0.0908544	0.0924129	0.0814639		56.875	0.0288755	0.0318646	0.0480594	0.0531537	0.0886427	0.11545	0.152057		0.00775219	0.0142648	0.017396	0.0279882	0.0492522	0.0576143	0.107266
56.9375	0.0284122	0.0296446	0.068099	0.0842079	0.135545	0.183475	0.274781		0.0358721	0.0182396	0.0299771	0.0298515	0.0406155	0.0732144	0.100589		0.0230896	0.0485284	0.0410238	0.0515647	0.0915231	0.0889358	0.0798611		56.9375	0.0291246	0.0321375	0.0463666	0.055208	0.0892277	0.115208	0.151744		0.00642093	0.0152975	0.0196145	0.0273607	0.0475062	0.0596408	0.107056
57	0.027707	0.0307995	0.0693421	0.0867692	0.134442	0.185983	0.274063		0.0347267	0.0180088	0.0265001	0.0339446	0.0430168	0.0735789	0.101747		0.0249457	0.0509138	0.0388298	0.0518636	0.0920974	0.0853045	0.0779122		57	0.0291265	0.0332407	0.0448906	0.0575258	0.0898521	0.114955	0.151241		0.00504259	0.0165878	0.0220547	0.0268636	0.0457541	0.0617901	0.107032
57.0625	0.0273963	0.0329678	0.0707308	0.0896318	0.133472	0.188509	0.273386		0.0331691	0.0185322	0.0236591	0.038136	0.0454639	0.0739807	0.102752		0.0263552	0.053752	0.0368221	0.0521203	0.0925335	0.081561	0.0756782		57.0625	0.0289735	0.035084	0.0437373	0.0599627	0.0904897	0.114684	0.150605		0.00367054	0.017705	0.0242858	0.0266286	0.0440395	0.064047	0.107189
57.125	0.0277676	0.035805	0.072054	0.0926386	0.132644	0.190971	0.272758		0.0315038	0.0200146	0.0219736	0.0420959	0.0479118	0.074461	0.103537		0.0271941	0.0564741	0.0351067	0.0524665	0.0927285	0.0777637	0.0732262		57.125	0.0288218	0.0374312	0.0430447	0.0624003	0.0910949	0.114399	0.14984		0.00234028	0.0182841	0.0259667	0.0266955	0.0423899	0.0663341	0.107523
57.1875	0.0290329	0.038974	0.0730836	0.0955529	0.131947	0.193351	0.272115		0.0300893	0.022486	0.0217692	0.0455693	0.0502928	0.0749518	0.104006		0.0274056	0.0586429	0.0337034	0.0530607	0.0925905	0.0738763	0.070641		57.1875	0.0288426	0.0400343	0.0428521	0.0647276	0.09161	0.11406	0.14892		0.0013519	0.0181017	0.0268527	0.0269569	0.0408357	0.0686704	0.107986
57.25	0.031142	0.0421841	0.0736051	0.098107	0.131342	0.195606	0.271452		0.0291663	0.0256367	0.0229429	0.0483406	0.0525617	0.0754322	0.104166		0.0269773	0.0599515	0.032557	0.0540469	0.0921666	0.0700379	0.0679813		57.25	0.0290952	0.0425908	0.043035	0.0668315	0.0920236	0.113692	0.147866		0.00208324	0.017161	0.0269073	0.0272352	0.0393906	0.0709908	0.108547
57.3125	0.033831	0.045171	0.0734893	0.100114	0.130821	0.197763	0.270863		0.0289311	0.0290697	0.0248409	0.050243	0.0547071	0.0759181	0.104021		0.0258947	0.0601882	0.0315635	0.0556501	0.091449	0.0663973	0.0652897		57.3125	0.0295523	0.0448096	0.0432979	0.0686691	0.0923257	0.113359	0.146725		0.00400443	0.0155624	0.0263617	0.0273662	0.0380646	0.0732503	0.109237
57.375	0.0366598	0.0477001	0.0726411	0.101428	0.13045	0.199857	0.27046		0.029352	0.032501	0.026799	0.0512031	0.0567159	0.0763799	0.103612		0.0242071	0.0592798	0.0304715	0.0579536	0.0904026	0.0629941	0.0626745		57.375	0.030073	0.0464936	0.0433039	0.0701948	0.0925229	0.113077	0.145582		0.00625756	0.0134301	0.025473	0.0272582	0.0369128	0.0754513	0.110067
57.4375	0.039336	0.0496453	0.071114	0.10192	0.130292	0.201881	0.270337		0.0301469	0.0356469	0.0283515	0.0512725	0.0586494	0.0767654	0.102949		0.0220256	0.0572679	0.0291038	0.0608047	0.0890329	0.0598731	0.0601569		57.4375	0.0305029	0.04752	0.0428565	0.0713325	0.092658	0.11284	0.144481		0.00866066	0.0109661	0.0244747	0.0269151	0.0359584	0.077573	0.111075
57.5	0.041571	0.0508885	0.0690829	0.101608	0.130335	0.203889	0.27056		0.0309177	0.038233	0.0292321	0.0505876	0.0605416	0.0771727	0.102079		0.0194384	0.0542701	0.0273853	0.0638763	0.0873529	0.0571279	0.0577922		57.5	0.0306424	0.0477972	0.0419001	0.0720239	0.0927432	0.11273	0.143477		0.0110689	0.00845367	0.0235591	0.0264679	0.0352077	0.07958	0.112263
57.5625	0.0431276	0.0515457	0.0668555	0.100763	0.130607	0.205899	0.271001		0.0313231	0.0401056	0.0293611	0.0492975	0.0623652	0.0776459	0.101038		0.0167204	0.0504735	0.025261	0.0669392	0.0854182	0.0547797	0.0556125		57.5625	0.0303904	0.0473749	0.0404925	0.0723334	0.0927967	0.112775	0.142551		0.0132283	0.00631822	0.0229229	0.0261536	0.034714	0.081454	0.113536
57.625	0.0438933	0.0517942	0.0648098	0.0994954	0.131088	0.20779	0.271626		0.0311101	0.0412276	0.0287513	0.047593	0.0641757	0.0781724	0.0998936		0.0144471	0.0462749	0.0226891	0.0697357	0.0833233	0.0528075	0.0536073		57.625	0.0298168	0.0464322	0.0387501	0.0722747	0.0928623	0.112923	0.141709		0.0147656	0.00528506	0.022771	0.0260442	0.0344608	0.0831304	0.114867
57.6875	0.0438612	0.0517814	0.0632939	0.098053	0.131759	0.209535	0.272422		0.0301466	0.0417145	0.0275898	0.0457144	0.0660053	0.0786856	0.0986109		0.0135357	0.0423193	0.0197078	0.0719682	0.0811404	0.0512391	0.0518474		57.6875	0.0291812	0.0452717	0.0368638	0.0719119	0.0929681	0.113153	0.14096		0.0151858	0.00564563	0.0232259	0.0261693	0.0344354	0.0845895	0.116225
57.75	0.0430372	0.0517689	0.0625562	0.0967753	0.132558	0.211095	0.273399		0.0284441	0.0417289	0.0262722	0.0439742	0.0678226	0.0791883	0.0971975		0.0145874	0.0392927	0.0164464	0.0733095	0.0789019	0.0501967	0.050396		57.75	0.0286896	0.0442635	0.0350916	0.071353	0.0930941	0.113493	0.140331		0.0142265	0.00661302	0.0242871	0.0264549	0.0346225	0.0857597	0.117592
57.8125	0.0415412	0.0520571	0.0627032	0.095961	0.13344	0.21251	0.274536		0.0260565	0.0413888	0.0253964	0.042641	0.0696135	0.0796728	0.0957206		0.0171865	0.0377015	0.0132194	0.0736691	0.0765943	0.0497423	0.0493352		57.8125	0.0282614	0.0437158	0.033773	0.070757	0.093216	0.113975	0.139864		0.0123261	0.00745535	0.0257835	0.026779	0.0350096	0.0866361	0.118913
57.875	0.039579	0.0528655	0.0636997	0.0958262	0.134427	0.213859	0.275936		0.0230737	0.0408847	0.0255713	0.0418185	0.0713719	0.080081	0.0941925		0.0205004	0.0377104	0.0105185	0.0731999	0.0742446	0.0497425	0.0487446		57.875	0.0277177	0.0438202	0.0332632	0.0702815	0.0933479	0.114561	0.139624		0.0103525	0.0079926	0.0274123	0.0271219	0.0356048	0.0873223	0.120216
57.9375	0.0374346	0.0543328	0.0653394	0.0964789	0.135586	0.215156	0.277691		0.0197028	0.0404774	0.0271187	0.0415187	0.0731425	0.0804473	0.0926371		0.0238405	0.0391336	0.00915854	0.071783	0.0719053	0.0501728	0.0486151		57.9375	0.0269926	0.044648	0.0338722	0.0699269	0.0935444	0.115259	0.139648		0.00927663	0.0084142	0.0286928	0.0275271	0.0364139	0.0878279	0.121558
58	0.0353716	0.0564415	0.0673014	0.0978026	0.136899	0.216386	0.279786		0.0161012	0.0404184	0.0298572	0.0417222	0.0749472	0.0808313	0.0911505		0.0267168	0.041436	0.00979986	0.0694832	0.0696475	0.0510605	0.0488521		58	0.0260632	0.0460987	0.0356528	0.0696693	0.0938313	0.116093	0.139929		0.00965181	0.00897164	0.0291856	0.0280406	0.037392	0.088123	0.122952
58.0625	0.0336349	0.0590717	0.0693175	0.0994384	0.138335	0.217555	0.281996		0.0124484	0.0408866	0.0332544	0.0423033	0.0768162	0.0811663	0.0897405		0.0287849	0.0439042	0.0118479	0.0664896	0.0674589	0.0523843	0.049483		58.0625	0.024956	0.0479542	0.0381399	0.0694104	0.0942033	0.117035	0.140407		0.0111001	0.00974556	0.0290446	0.0286793	0.0385043	0.0882343	0.124261
58.125	0.0323914	0.0621063	0.0711272	0.101124	0.139851	0.218669	0.284262		0.00903184	0.0418905	0.0369132	0.0430724	0.0787019	0.0814077	0.0883867		0.0298356	0.0459262	0.0143753	0.0631008	0.0653175	0.0540502	0.0505065		58.125	0.023753	0.0499744	0.0408052	0.069099	0.0946237	0.118042	0.141052		0.0128128	0.0106986	0.0285754	0.0294869	0.0397361	0.0882123	0.125462
58.1875	0.0316403	0.0652586	0.0724757	0.102577	0.141443	0.219626	0.286489		0.00616154	0.043288	0.040438	0.0438402	0.0804804	0.0814902	0.0869184		0.0297994	0.047122	0.0168936	0.0596805	0.0632374	0.0559661	0.051824		58.1875	0.0225337	0.0518896	0.0432691	0.0686994	0.0950535	0.119027	0.141744		0.0142086	0.0117356	0.027899	0.0303895	0.0410888	0.0880506	0.126575
58.25	0.0313019	0.0681492	0.0732069	0.103562	0.143116	0.220428	0.288655		0.00407914	0.044933	0.0435171	0.0443794	0.0821387	0.0814385	0.0853318		0.0287115	0.0472183	0.0191163	0.0565377	0.0613271	0.0580708	0.0534041		58.25	0.0213642	0.0534335	0.0452801	0.0681599	0.0955274	0.119979	0.142464		0.0150252	0.0127953	0.0270884	0.0312565	0.0425066	0.0877724	0.127608
58.3125	0.0312201	0.0704719	0.0733247	0.103897	0.144807	0.221095	0.290758		0.00294546	0.0466518	0.0458753	0.0445099	0.0836501	0.0812707	0.0837089		0.026626	0.0460298	0.0208533	0.0538818	0.059626	0.0603461	0.0552813		58.3125	0.0202639	0.0543845	0.0466845	0.0674294	0.0960278	0.120904	0.143249		0.0151731	0.0139356	0.0262451	0.0319272	0.043919	0.0873967	0.128535
58.375	0.0311074	0.0719633	0.0728958	0.103562	0.146467	0.221629	0.292791		0.00274635	0.0481147	0.0473341	0.0442008	0.0849776	0.08096	0.082139		0.0237401	0.0436676	0.0220765	0.0519018	0.0580835	0.0627356	0.0575155		58.375	0.0191979	0.0545819	0.0474355	0.0665549	0.0965094	0.121775	0.144148		0.014716	0.0152161	0.0254098	0.0322796	0.0453062	0.086955	0.129316
58.4375	0.0306791	0.0724752	0.0720233	0.102645	0.148092	0.222061	0.294791		0.00344274	0.0490866	0.0479233	0.0433672	0.0861568	0.0804842	0.0806735		0.0204597	0.0403866	0.0229137	0.0506345	0.0567081	0.0651557	0.060136		58.4375	0.0181938	0.0539828	0.0476201	0.0655488	0.0969857	0.122567	0.1452		0.0137588	0.0165952	0.0245562	0.0323307	0.0466445	0.0865046	0.129956
58.5	0.0297849	0.0720181	0.0708791	0.101168	0.149695	0.222452	0.296768		0.00511599	0.0493821	0.0476782	0.0419352	0.0872429	0.0798426	0.0792806		0.0173925	0.036497	0.0234259	0.049922	0.0555226	0.0675926	0.0630137		58.5	0.0174311	0.0526324	0.0473277	0.0643418	0.0974868	0.123296	0.146354		0.0123345	0.0179822	0.0237285	0.0321416	0.0479145	0.0860902	0.130516
58.5625	0.0283874	0.0706491	0.0697514	0.099211	0.151305	0.222786	0.298618		0.00779195	0.0489145	0.0467517	0.0399795	0.0882188	0.0791149	0.0778764		0.015421	0.0323602	0.0235986	0.0495357	0.0544695	0.070117	0.066017		58.5625	0.0172001	0.0506413	0.0467006	0.0629088	0.0979977	0.124006	0.147504		0.0104123	0.0192028	0.0230764	0.0317997	0.0491527	0.085664	0.131003
58.625	0.0265113	0.0684208	0.0689489	0.0969505	0.152864	0.222943	0.300263		0.0112378	0.0476805	0.0454507	0.0375936	0.0889897	0.0783571	0.0764658		0.0153974	0.0284442	0.0235697	0.0491535	0.0535149	0.0727005	0.0690928		58.625	0.0177155	0.0481818	0.0459897	0.0612325	0.0984562	0.124667	0.148607		0.00789622	0.019993	0.0226944	0.031468	0.0503465	0.0851568	0.13139
58.6875	0.0242211	0.0655403	0.0687401	0.094673	0.154388	0.222951	0.301643		0.0152416	0.0455913	0.0440536	0.0349185	0.0895694	0.0775101	0.0751401		0.0172965	0.0253498	0.0235267	0.0485712	0.0526256	0.0752038	0.0722141		58.6875	0.0189197	0.0454938	0.0454401	0.0593876	0.0988609	0.125222	0.149666		0.00470467	0.0200954	0.0226386	0.0313113	0.0515134	0.084644	0.131625
58.75	0.0215341	0.0622806	0.069328	0.092692	0.155777	0.222792	0.302675		0.019558	0.0427802	0.0428348	0.0322251	0.0899489	0.0766041	0.0740008		0.020295	0.0236386	0.0236175	0.0477223	0.0517669	0.077583	0.0753107		58.75	0.0204624	0.0428998	0.0452601	0.0575465	0.0991641	0.12566	0.150662		0.000998665	0.0193213	0.0229516	0.0314077	0.0526136	0.0841205	0.131648
58.8125	0.0185714	0.0588887	0.0707586	0.0912086	0.156924	0.222439	0.303369		0.0238779	0.0394559	0.042085	0.0298203	0.0901344	0.0756053	0.0730298		0.0236242	0.0234409	0.0240139	0.0464416	0.0509063	0.0799227	0.0783729		58.8125	0.0220245	0.0405952	0.0456192	0.0558235	0.0993214	0.125989	0.151591		0.00299315	0.0177514	0.0235719	0.0317513	0.0536024	0.0835558	0.131471
58.875	0.0154673	0.0555806	0.0729387	0.0904234	0.157796	0.22193	0.303759		0.0279726	0.0357691	0.0419541	0.0279526	0.0901336	0.0745149	0.0722176		0.026746	0.0243997	0.0248289	0.0445835	0.0500273	0.0822871	0.0815095		58.875	0.0233953	0.0385831	0.0465739	0.0543198	0.0993191	0.126244	0.152495		0.0068932	0.0157797	0.0243853	0.0323535	0.0544685	0.0829578	0.131081
58.9375	0.0124437	0.0525708	0.0757075	0.0904741	0.158485	0.221265	0.303977		0.0316472	0.0318534	0.0423883	0.026784	0.0898967	0.0734305	0.071572		0.0293083	0.0260176	0.0260856	0.0421665	0.0491521	0.0845339	0.0846562		58.9375	0.0244664	0.036814	0.0480605	0.0531415	0.0991781	0.12641	0.153402		0.0104774	0.0139543	0.0252925	0.0332332	0.0552544	0.0823343	0.130566
59	0.0096973	0.0500112	0.0787093	0.0913401	0.159067	0.220487	0.304008		0.0346736	0.02792	0.0432701	0.0263236	0.089345	0.0723458	0.0710932		0.0311065	0.0276658	0.027785	0.0394207	0.0483381	0.0865987	0.0877406		59	0.0251591	0.035199	0.0499214	0.0523615	0.0989166	0.126477	0.154281		0.0135086	0.0128284	0.0261056	0.0343858	0.0559813	0.0817263	0.129935
59.0625	0.007403	0.0478081	0.0815528	0.0928408	0.159587	0.219628	0.303821		0.0369631	0.0241689	0.0443601	0.0264777	0.0885523	0.0712689	0.0708018		0.0320677	0.028791	0.0299069	0.0365224	0.0475932	0.0884922	0.0907551		59.0625	0.0254779	0.0335893	0.0519399	0.051947	0.0985774	0.126463	0.155126		0.0158436	0.0125288	0.0266443	0.0357695	0.0566658	0.0811418	0.12916
59.125	0.00562178	0.0457021	0.083994	0.0947231	0.15986	0.218639	0.303435		0.0385727	0.0208318	0.0454221	0.026971	0.0875895	0.0701802	0.0707918		0.0322897	0.0290893	0.0323256	0.0337365	0.0468645	0.0902186	0.0936368		59.125	0.0254947	0.0318744	0.0539139	0.0518102	0.0981047	0.126346	0.155954		0.0174948	0.0126669	0.0268606	0.0373173	0.057227	0.0805539	0.128231
59.1875	0.00435871	0.0434582	0.0859021	0.0967735	0.15977	0.217424	0.302836		0.0396095	0.0181554	0.0461788	0.0274593	0.0864839	0.0690067	0.0710943		0.0318164	0.0284397	0.0348839	0.0314788	0.0461704	0.0917394	0.0963153		59.1875	0.0252615	0.0300178	0.0556549	0.0519039	0.0974747	0.126057	0.156749		0.018517	0.012725	0.0267967	0.0389102	0.0575917	0.0799384	0.127143
59.25	0.00348919	0.040798	0.0870517	0.0987557	0.159303	0.215971	0.301923		0.0401997	0.0161777	0.0464806	0.0276308	0.0852481	0.0678047	0.071689		0.0306634	0.0267328	0.0374594	0.0301186	0.0455619	0.0930294	0.0988154		59.25	0.0247841	0.0279028	0.0569972	0.0521684	0.0967044	0.125602	0.157476		0.0190484	0.0123518	0.0264159	0.040365	0.0577296	0.0792719	0.125828
59.3125	0.00279904	0.0374526	0.0872825	0.100469	0.15851	0.214343	0.300691		0.0405679	0.0149243	0.0463063	0.0272175	0.0838798	0.0665932	0.0725383		0.0288425	0.0238975	0.0399467	0.0298633	0.0450125	0.0941351	0.101221		59.3125	0.0240698	0.0254248	0.0578452	0.0525165	0.0958007	0.125024	0.15815		0.0193315	0.0113415	0.025691	0.041549	0.0576801	0.0785688	0.124274
59.375	0.00208339	0.0332711	0.0867751	0.101821	0.157414	0.212559	0.299305		0.0410308	0.0144241	0.0456089	0.0261329	0.0823827	0.0654385	0.0736191		0.0265539	0.0201134	0.0422165	0.0307412	0.0444878	0.0950993	0.103575		59.375	0.0232227	0.0226029	0.0582002	0.0528983	0.0947616	0.124366	0.158833		0.0196862	0.00966695	0.0248047	0.0424309	0.0574719	0.0778043	0.122571
59.4375	0.00125455	0.0282373	0.0857055	0.10277	0.156014	0.21063	0.297849		0.0418826	0.0146755	0.0443964	0.0245189	0.0807168	0.0644258	0.0749603		0.0241664	0.0156332	0.0440916	0.0325157	0.0440291	0.0958667	0.105833		59.4375	0.0224345	0.0195153	0.0580645	0.0532684	0.0935866	0.123641	0.159547		0.0203693	0.00756858	0.0239383	0.0430562	0.0570909	0.0769578	0.120763
59.5	0.000358894	0.0224589	0.0842856	0.103113	0.154356	0.208619	0.296277		0.0433194	0.0156604	0.0427451	0.0223359	0.0788188	0.0634651	0.0765528		0.0222488	0.0106613	0.0455191	0.0348835	0.0437653	0.0964286	0.107982		59.5	0.0219757	0.0162602	0.0575166	0.053444	0.0923134	0.122838	0.160271		0.0214816	0.00592163	0.0232241	0.0434694	0.056517	0.0760955	0.118829
59.5625	0.000706461	0.0163872	0.0827806	0.102922	0.152532	0.206529	0.294582		0.0453042	0.0173228	0.0407771	0.0196286	0.0766855	0.0624377	0.0782537		0.0214441	0.00538851	0.0465596	0.0374683	0.0437534	0.0967643	0.109975		59.5625	0.0224849	0.0130328	0.0567057	0.0533396	0.0909904	0.12191	0.160937		0.0223171	0.00663669	0.0227658	0.0438562	0.0557824	0.0752652	0.116822
59.625	0.00168412	0.0109812	0.0814599	0.102403	0.150557	0.204289	0.292779		0.0476141	0.019534	0.038563	0.0166335	0.0743294	0.061371	0.0800639		0.0221277	0.00104741	0.0472805	0.0398997	0.0439188	0.0968798	0.111691		59.625	0.0238087	0.0105209	0.0557678	0.0529789	0.0896017	0.120847	0.161511		0.0230111	0.0092519	0.0226729	0.0443556	0.054935	0.0744123	0.114776
59.6875	0.0026001	0.0085457	0.0806135	0.101671	0.148509	0.20197	0.290831		0.049926	0.0221034	0.0362668	0.0138322	0.0718195	0.0603716	0.0819596		0.0242954	0.00546288	0.0477218	0.0418876	0.0442385	0.0968004	0.11321		59.6875	0.0256072	0.0120373	0.0548674	0.0524636	0.0881891	0.119714	0.162		0.0236902	0.00885268	0.0230207	0.0448643	0.0540285	0.0735276	0.11266
59.75	0.00336738	0.0112942	0.0804234	0.100837	0.146386	0.199619	0.288701		0.0519002	0.0248131	0.0341067	0.0118803	0.0691546	0.0594993	0.0838527		0.027701	0.0102269	0.0480273	0.0433587	0.0447341	0.0965538	0.114609		59.75	0.0276562	0.0154447	0.0541858	0.0520255	0.0867583	0.118557	0.162388		0.0242664	0.00813078	0.0237646	0.0451073	0.0530632	0.0726053	0.110466
59.8125	0.00392087	0.0165168	0.0808718	0.100109	0.144134	0.197239	0.286418		0.0532962	0.0274177	0.032309	0.0115956	0.0663256	0.0586973	0.0856733		0.0318132	0.0143643	0.0483749	0.0443306	0.0454211	0.096214	0.115964		59.8125	0.0296767	0.0194329	0.0538519	0.0520116	0.0852937	0.117384	0.162685		0.0247569	0.00699823	0.0247404	0.0447537	0.0520185	0.0716561	0.108221
59.875	0.00425307	0.0219595	0.081789	0.0996603	0.141773	0.194802	0.284015		0.0539814	0.0297293	0.0311067	0.0131665	0.0633606	0.0580092	0.0874018		0.0360604	0.0176355	0.0489455	0.0447927	0.0463008	0.095869	0.11733		59.875	0.0314316	0.0231081	0.053947	0.0525399	0.0838116	0.116227	0.162916		0.0251852	0.00612818	0.0257087	0.0437642	0.050916	0.0706323	0.105937
59.9375	0.00447394	0.0267984	0.0829964	0.0996113	0.139407	0.192343	0.281616		0.0538522	0.0315714	0.0305937	0.0159193	0.0602591	0.057464	0.0890131		0.039981	0.0198961	0.0498539	0.0448376	0.047419	0.0955179	0.118607		59.9375	0.0327691	0.0260887	0.0544813	0.0534561	0.0823617	0.115108	0.163079		0.0254669	0.00586992	0.026506	0.0425064	0.049818	0.0695408	0.103717
60	0.00468885	0.0306935	0.0842532	0.0999136	0.137124	0.189961	0.279187		0.0527894	0.032804	0.0307323	0.0190418	0.0569915	0.0570326	0.0905346		0.0433324	0.0210671	0.051202	0.0446396	0.048879	0.0950652	0.119743		60	0.0336036	0.0281882	0.0553958	0.0545317	0.0809983	0.11402	0.163155		0.0254834	0.00625667	0.0270058	0.0413334	0.0487756	0.0684615	0.101542
60.0625	0.00502553	0.0335213	0.085286	0.100504	0.134921	0.187649	0.276712		0.0508346	0.0333348	0.0315657	0.0219979	0.0535655	0.0567849	0.0919296		0.0459017	0.02114	0.0529245	0.0444442	0.0505243	0.0945461	0.120752		60.0625	0.0339206	0.0293321	0.0565921	0.0556487	0.0796704	0.112993	0.163131		0.0251451	0.0070951	0.0270473	0.0404345	0.047873	0.0673539	0.0994138
60.125	0.00559804	0.0352071	0.0858885	0.101245	0.132839	0.185431	0.274158		0.048115	0.0332287	0.0330302	0.0245363	0.0500399	0.056762	0.0931126		0.0473773	0.0202492	0.0548736	0.0445713	0.0522021	0.093998	0.121646		60.125	0.0336968	0.0295617	0.0579308	0.056784	0.0783605	0.112064	0.162972		0.024337	0.00812528	0.0265614	0.0397857	0.0471926	0.0662097	0.0973411
60.1875	0.00640006	0.0359027	0.0859327	0.101882	0.130908	0.183326	0.271455		0.0447671	0.0325759	0.0349743	0.0265571	0.046507	0.0569529	0.0940652		0.0477557	0.0187015	0.0568818	0.0452317	0.0539369	0.093456	0.122519		60.1875	0.0329743	0.02906	0.0592629	0.0578902	0.0771173	0.111245	0.16268		0.0230624	0.00912366	0.0255625	0.0392253	0.046732	0.0650374	0.0952706
60.25	0.00737561	0.0358756	0.0853788	0.102157	0.129118	0.181295	0.268566		0.0410688	0.0315034	0.0371719	0.0279827	0.0429599	0.0573448	0.0947847		0.0472573	0.0170716	0.0587263	0.0465848	0.0558068	0.0929462	0.123407		60.25	0.0319006	0.0281502	0.0604256	0.0589081	0.0759615	0.110529	0.162253		0.0214635	0.00984023	0.0241484	0.038592	0.0464808	0.0638183	0.0931758
60.3125	0.00849006	0.035387	0.0843043	0.1018	0.12745	0.17935	0.265577		0.0373234	0.0303257	0.0394021	0.0288467	0.0393365	0.0579488	0.0952275		0.0461064	0.0163156	0.0602468	0.0487253	0.0577653	0.0925682	0.124332		60.3125	0.0306399	0.0273428	0.0613177	0.0597906	0.0748506	0.109956	0.161712		0.0196786	0.00987938	0.0224703	0.0377143	0.046475	0.0625402	0.0911194
60.375	0.00963414	0.0347971	0.0827807	0.10057	0.125889	0.177601	0.262614		0.0337944	0.0293883	0.0415113	0.0291494	0.0356501	0.0588	0.0953636		0.0443957	0.0172247	0.0613613	0.0515268	0.0597571	0.092357	0.12526		60.375	0.0292747	0.0271367	0.0618844	0.0604153	0.0737653	0.109586	0.161079		0.0178161	0.00899999	0.0206397	0.0365304	0.0467219	0.0612457	0.0891934
60.4375	0.0106651	0.034462	0.0808358	0.0983343	0.124448	0.176046	0.259718		0.0307379	0.0289061	0.0433981	0.0289758	0.0319819	0.059899	0.0953271		0.042397	0.0198656	0.0619242	0.0547063	0.061885	0.0922509	0.126179		60.4375	0.0279333	0.0277446	0.0620527	0.0606721	0.0727716	0.109399	0.160408		0.0160508	0.00736718	0.0187192	0.035062	0.0471846	0.0599423	0.0873774
60.5	0.0113951	0.0346167	0.0786236	0.0950987	0.123155	0.174603	0.256854		0.0284326	0.0290409	0.0449501	0.0284617	0.0283752	0.061272	0.0952244		0.0406039	0.023669	0.0618875	0.0579432	0.0642904	0.0922271	0.127071		60.5	0.0268105	0.0291089	0.0618204	0.0605012	0.0719404	0.109367	0.159717		0.0146718	0.00547419	0.0168368	0.0333921	0.0478509	0.0585772	0.0856173
60.5625	0.0118253	0.0353794	0.0763948	0.0909837	0.122013	0.173308	0.254018		0.026974	0.0297276	0.0461291	0.0278836	0.0248043	0.0629702	0.0949625		0.0394706	0.0279977	0.0612183	0.0609903	0.0668699	0.0923591	0.127941		60.5625	0.0260899	0.0310349	0.0612474	0.0599525	0.071229	0.109546	0.158974		0.0138438	0.00386058	0.0151329	0.0315629	0.0487506	0.0571413	0.0839463
60.625	0.0119512	0.036625	0.0744738	0.0861391	0.12106	0.17223	0.251264		0.0263046	0.0307083	0.0468221	0.0275083	0.0213601	0.0648921	0.0944464		0.0392779	0.0323093	0.0599454	0.0636193	0.0694123	0.0925585	0.128805		60.625	0.0258446	0.0332142	0.0604138	0.0590889	0.0706108	0.109894	0.158172		0.0136692	0.00306039	0.0138318	0.0295768	0.0498608	0.0557291	0.0824304
60.6875	0.0116788	0.0380212	0.0731007	0.080842	0.120241	0.171279	0.248591		0.0262788	0.0316565	0.0470298	0.0274927	0.0181162	0.0669267	0.0937401		0.0400936	0.0361669	0.0582766	0.0656521	0.071853	0.0927719	0.129621		60.6875	0.0260171	0.0352815	0.059469	0.0579956	0.0700701	0.110326	0.157317		0.0142092	0.00327343	0.0130763	0.0274864	0.0510857	0.0543458	0.0810558
60.75	0.0110307	0.0392838	0.0723318	0.075433	0.119453	0.170382	0.245992		0.0266833	0.0322412	0.0468383	0.0279814	0.0151783	0.0690269	0.0929452		0.0418552	0.0392377	0.0563693	0.0669876	0.0742303	0.0930303	0.130385		60.75	0.0265231	0.0369209	0.0585132	0.0568007	0.0696205	0.110813	0.156441		0.0154129	0.00405282	0.0128813	0.0253129	0.0522898	0.0529658	0.0797808
60.8125	0.0101296	0.0401076	0.0722442	0.0703261	0.118666	0.169562	0.243504		0.027329	0.032269	0.0465168	0.0290302	0.0127016	0.0711703	0.0921123		0.0442423	0.0412287	0.0543876	0.0676766	0.0765619	0.0933903	0.131092		60.8125	0.0272336	0.0378684	0.0577162	0.0556776	0.0693098	0.111374	0.155569		0.0170566	0.00488156	0.0131828	0.0231154	0.0533531	0.0516022	0.0786078
60.875	0.00907878	0.0402093	0.072802	0.0659614	0.11788	0.168909	0.241199		0.0280306	0.0316467	0.0464236	0.0306069	0.0108549	0.0733157	0.091226		0.0468603	0.0419884	0.0525325	0.0677039	0.0788523	0.0938581	0.131693		60.875	0.0279899	0.0379481	0.0572527	0.0547574	0.0691958	0.112028	0.154706		0.0188908	0.0055292	0.0138081	0.0209331	0.0541622	0.0503204	0.07759
60.9375	0.00798168	0.0394941	0.0738464	0.0626887	0.117054	0.168479	0.239106		0.0285708	0.0302642	0.0468146	0.0325403	0.00986315	0.0754125	0.0903722		0.0492736	0.0415721	0.0510299	0.0670695	0.0811525	0.0943998	0.132215		60.9375	0.0286087	0.0371101	0.0572303	0.0540995	0.0693565	0.112764	0.153898		0.020646	0.0060191	0.0145435	0.0187989	0.0545603	0.0491761	0.076701
61	0.00698514	0.0379693	0.0751908	0.0607062	0.116162	0.168328	0.237286		0.0287923	0.0280385	0.0478625	0.0346173	0.00992424	0.0775227	0.0895553		0.0511868	0.040169	0.050054	0.066003	0.08347	0.0950542	0.132665		61	0.0289881	0.0353922	0.0577024	0.0537755	0.0698521	0.113635	0.153169		0.0221015	0.00646284	0.015185	0.0168016	0.0544123	0.0481698	0.0759696
61.0625	0.00621224	0.0356488	0.0765937	0.0598891	0.115264	0.168352	0.235821		0.0286033	0.0250644	0.0497275	0.0366464	0.0109322	0.079627	0.0887952		0.0523719	0.037946	0.049599	0.0647575	0.0857492	0.0958249	0.132924		61.0625	0.0290625	0.0328864	0.0586401	0.0537644	0.0706485	0.114601	0.152513		0.0230833	0.00687072	0.0155484	0.0150231	0.0537802	0.0472487	0.0754451
61.125	0.00571646	0.0325648	0.077753	0.0598303	0.114374	0.168481	0.234693		0.0278546	0.0214732	0.0523841	0.0384708	0.0125977	0.0815792	0.0881558		0.05269	0.0351622	0.049524	0.0636211	0.0879733	0.0966127	0.132941		61.125	0.0287537	0.0297334	0.059887	0.0539741	0.0716484	0.115558	0.15193		0.0234997	0.00727048	0.0155383	0.0135594	0.0528157	0.0464455	0.0750912
61.1875	0.00545036	0.0288745	0.0784431	0.0601358	0.113356	0.168706	0.233822		0.0265437	0.0175405	0.055564	0.0399376	0.0146469	0.0833484	0.087629		0.0520602	0.032255	0.049631	0.0628633	0.0902214	0.097382	0.132744		61.1875	0.0280181	0.0262233	0.0612127	0.0543122	0.0727413	0.116479	0.151398		0.0233399	0.00770716	0.015214	0.0125233	0.0516239	0.0457709	0.0748605
61.25	0.0053273	0.0248438	0.07846	0.0604812	0.112216	0.169038	0.233212		0.0248127	0.0134671	0.058853	0.0409771	0.0168878	0.0849434	0.0872402		0.0505031	0.0298595	0.0497981	0.0626595	0.0924452	0.0981484	0.13229		61.25	0.026881	0.0227235	0.0623704	0.054706	0.0738497	0.117377	0.150914		0.0226588	0.00839936	0.0146511	0.0119393	0.0503112	0.0452245	0.0747467
61.3125	0.00536079	0.0208241	0.0777417	0.0605579	0.111009	0.169437	0.232886		0.023068	0.00940142	0.061928	0.041577	0.0191966	0.0863317	0.0870591		0.048096	0.028547	0.0499161	0.0630264	0.0946272	0.0989679	0.13149		61.3125	0.0255083	0.0195909	0.0631953	0.0550538	0.0749444	0.118246	0.150478		0.0214719	0.00963218	0.013956	0.0117363	0.0489689	0.0447812	0.0747451
61.375	0.0057433	0.017143	0.0764079	0.0601774	0.109718	0.169915	0.232825		0.0217071	0.00555524	0.0644972	0.041629	0.0215103	0.0875738	0.0871033		0.0450039	0.0286633	0.0498464	0.0639612	0.0967814	0.0998638	0.130356		61.375	0.0241514	0.0171205	0.0635838	0.0552559	0.0760031	0.119117	0.150095		0.0197441	0.0115541	0.0133043	0.0119519	0.0476334	0.0444189	0.0748395
61.4375	0.00666855	0.0140728	0.0745478	0.0593112	0.108344	0.170535	0.233042		0.0211446	0.00224356	0.0663123	0.041162	0.0238486	0.0886633	0.0873109		0.0413312	0.0301616	0.0493616	0.0653531	0.0988872	0.100817	0.129049		61.4375	0.0230481	0.0154926	0.0634072	0.0552754	0.0770266	0.120005	0.149801		0.0174095	0.0140131	0.012842	0.0125904	0.0462956	0.0441802	0.0750492
61.5	0.0081499	0.011755	0.0723013	0.0580999	0.106829	0.171306	0.233572		0.0217948	0.00168299	0.0672173	0.0402588	0.0262926	0.0895232	0.0875751		0.0373408	0.0325493	0.0483026	0.0670083	0.100942	0.10181	0.127593		61.5	0.0224285	0.0153291	0.0626071	0.0551223	0.0780213	0.120879	0.14958		0.0146058	0.0157405	0.0126461	0.0136211	0.044895	0.0441003	0.0754412
61.5625	0.0101804	0.0102174	0.0698608	0.0567553	0.105172	0.17222	0.234421		0.0237504	0.00367408	0.0672163	0.0389505	0.0287892	0.0901026	0.08788		0.0332754	0.0351399	0.0467982	0.0686227	0.102856	0.102881	0.125907		61.5625	0.0224021	0.0163438	0.0612918	0.0547762	0.0789392	0.121734	0.149403		0.0116064	0.0166035	0.0126213	0.0149348	0.0434466	0.0441862	0.0760437
61.625	0.0127079	0.00915834	0.0675557	0.0556872	0.103518	0.173304	0.235453		0.0266497	0.00517265	0.0663952	0.0373558	0.0312269	0.090414	0.0881937		0.0293712	0.0374425	0.0450704	0.0699392	0.104618	0.104003	0.123982		61.625	0.0229096	0.0172578	0.0596738	0.0543274	0.0797877	0.122574	0.149209		0.00893913	0.0175937	0.0126602	0.0163342	0.0420585	0.0444562	0.0768027
61.6875	0.0155521	0.00805974	0.0657747	0.0552551	0.101965	0.174511	0.236561		0.030029	0.0059832	0.0648644	0.0356858	0.0335693	0.0905486	0.0885689		0.0259223	0.0390576	0.0432797	0.0707869	0.106258	0.105157	0.121834		61.6875	0.0238345	0.0177002	0.0579729	0.0539093	0.0805974	0.123406	0.148988		0.00746085	0.0185252	0.0127329	0.0175892	0.0407841	0.0448573	0.0776429
61.75	0.0184838	0.00659154	0.0647858	0.0556809	0.100487	0.175768	0.237772		0.0333989	0.00604012	0.0628711	0.0341456	0.0357743	0.0905176	0.0889559		0.0232996	0.0395698	0.0415787	0.071073	0.107717	0.106286	0.119526		61.75	0.0250608	0.0174005	0.0564119	0.0536332	0.0813258	0.124191	0.148751		0.00761193	0.0192012	0.0128815	0.0185487	0.0396141	0.0453578	0.0785948
61.8125	0.0213133	0.0047729	0.064695	0.0570415	0.0990263	0.177029	0.239131		0.0363914	0.00541112	0.0607004	0.0329469	0.0377653	0.0903411	0.0892418		0.0217413	0.038794	0.0400579	0.0706284	0.109003	0.107378	0.117027		61.8125	0.026482	0.016326	0.0551511	0.0535389	0.0819314	0.124916	0.148467		0.00858445	0.0194605	0.0132228	0.0190834	0.0385729	0.0459278	0.0797371
61.875	0.0238505	0.00361146	0.065459	0.0591431	0.0976297	0.178353	0.240598		0.0387785	0.00428541	0.0586375	0.0322977	0.0395435	0.0900517	0.0894218		0.0212211	0.036731	0.0389157	0.0693329	0.110161	0.108494	0.114327		61.875	0.02795	0.014876	0.0543374	0.0535912	0.0824448	0.125633	0.148116		0.00946946	0.01893	0.0137842	0.0191316	0.0376783	0.0465788	0.0810545
61.9375	0.0258986	0.00543604	0.0669043	0.0617483	0.0963785	0.179802	0.242178		0.0404021	0.00287096	0.0569681	0.0322458	0.0411303	0.0896634	0.0894958		0.0214611	0.033555	0.0383019	0.067383	0.111178	0.109563	0.111427		61.9375	0.029254	0.013954	0.0540581	0.0537924	0.0828957	0.126343	0.1477		0.00990625	0.0170234	0.0145215	0.0188713	0.0369191	0.047354	0.0825516
62	0.0273264	0.00930559	0.0686565	0.0645777	0.0952819	0.181334	0.243856		0.0412202	0.00171234	0.0559061	0.0327898	0.0425535	0.0892067	0.0894468		0.0220819	0.0294866	0.0382417	0.0649737	0.112105	0.110599	0.108476		62	0.0302095	0.0135015	0.0542681	0.0541137	0.0833134	0.127047	0.14726		0.00988952	0.0143547	0.0152734	0.0184681	0.0362874	0.0482157	0.0841945
62.0625	0.0280874	0.0138317	0.0703161	0.0673805	0.0943957	0.182874	0.245535		0.0414274	0.00244669	0.0555075	0.0338294	0.0437998	0.0887023	0.0893356		0.0227692	0.0247172	0.0386644	0.0623335	0.112889	0.11162	0.105524		62.0625	0.0307613	0.0136652	0.0548293	0.0545145	0.0836949	0.127732	0.146798		0.00961219	0.0111362	0.0158367	0.0180907	0.0357661	0.0491098	0.0858908
62.125	0.0281503	0.0184985	0.0716073	0.0698725	0.0938602	0.184369	0.247144		0.0412624	0.00440077	0.0555947	0.035084	0.0449002	0.0881707	0.089192		0.0233457	0.0196126	0.0393534	0.059826	0.113396	0.112624	0.102545		62.125	0.0309195	0.0141706	0.0555185	0.0549275	0.0840523	0.128388	0.146294		0.00927378	0.00847923	0.0161271	0.0179041	0.0352857	0.0499989	0.0875936
62.1875	0.027508	0.0230419	0.0724341	0.071807	0.0936262	0.185771	0.248644		0.0409263	0.0065652	0.0559084	0.0362342	0.0458129	0.0876161	0.0889868		0.0236548	0.0147642	0.0400985	0.0578079	0.113593	0.11349	0.0995873		62.1875	0.0306964	0.0147904	0.056147	0.0552831	0.0843441	0.128959	0.14574		0.00906648	0.00823839	0.0161691	0.0179203	0.0348304	0.0508729	0.0892758
62.25	0.0262343	0.0272451	0.0727363	0.0730511	0.0935656	0.187027	0.249969		0.0407394	0.0086223	0.0561191	0.0370721	0.0464868	0.0870203	0.0886836		0.0235985	0.0111745	0.0406102	0.0565913	0.113456	0.114152	0.0966968		62.25	0.0301907	0.0156806	0.0564885	0.0555715	0.0845027	0.1294	0.145117		0.00923	0.0100961	0.0160662	0.0180112	0.034392	0.0517176	0.0908934
62.3125	0.0244764	0.0309242	0.0724206	0.0735602	0.0937006	0.188134	0.251231		0.0410618	0.0104279	0.0559373	0.0374646	0.0469494	0.0863784	0.0882589		0.0232043	0.0102908	0.0407288	0.0563592	0.113062	0.11457	0.093829		62.3125	0.0295808	0.0172143	0.0563622	0.0557947	0.0845708	0.129694	0.14444		0.00996314	0.0118733	0.0158502	0.0180544	0.033989	0.0525369	0.0925258
62.375	0.022436	0.0339537	0.071528	0.0733542	0.0941298	0.189145	0.252561		0.0421831	0.0118645	0.0551873	0.0372851	0.0472316	0.0857652	0.0876826		0.0225254	0.0121115	0.0403426	0.0569692	0.112485	0.114822	0.0910168		62.375	0.0290482	0.0193099	0.055686	0.0558695	0.0846156	0.129911	0.143753		0.0113752	0.0126825	0.0155987	0.0180597	0.0336512	0.053316	0.0942447
62.4375	0.0204233	0.036256	0.0701869	0.0725703	0.0948511	0.190105	0.253885		0.0441559	0.012798	0.0537063	0.0364429	0.0472884	0.0852959	0.0869692		0.0216512	0.0147818	0.0393312	0.0582083	0.111719	0.115001	0.0882993		62.4375	0.0287435	0.0212786	0.0544081	0.0557405	0.0846196	0.130134	0.143051		0.0133617	0.0130087	0.0154398	0.0181897	0.0334117	0.0540185	0.0959872
62.5	0.0188214	0.0377916	0.0687074	0.0714047	0.0957756	0.190954	0.255136		0.0468071	0.0132743	0.0513911	0.0349735	0.0471465	0.0848658	0.0862471		0.0206715	0.0170567	0.0376813	0.0598292	0.110771	0.115074	0.0857303		62.5	0.0287667	0.0227075	0.0525933	0.0554025	0.0845643	0.130298	0.142371		0.0156508	0.0131994	0.015548	0.0186147	0.0332608	0.054658	0.0976577
62.5625	0.0179551	0.0387032	0.0674192	0.0701363	0.0968616	0.191607	0.256356		0.0498439	0.0132847	0.048224	0.0329569	0.04683	0.0843895	0.0856144		0.0196645	0.0183865	0.0355297	0.0614972	0.10971	0.114916	0.0832868		62.5625	0.0291545	0.0234581	0.050391	0.0548635	0.0844673	0.130304	0.141752		0.0179379	0.0134468	0.0160548	0.0194572	0.0332219	0.0552401	0.0992564
62.625	0.0178778	0.0392286	0.06664	0.0691178	0.0981579	0.192076	0.25754		0.0529297	0.0127301	0.0443289	0.0304997	0.0464128	0.0839035	0.0850274		0.0185752	0.0185687	0.0330084	0.0629817	0.108614	0.114388	0.0809284		62.625	0.0297942	0.0235091	0.0479924	0.0541997	0.0843949	0.130123	0.141165		0.0200389	0.0139229	0.0171125	0.0207529	0.0333063	0.0557766	0.100804
62.6875	0.0183632	0.0396715	0.0665927	0.0686239	0.0995737	0.192273	0.258718		0.0557169	0.0116744	0.0400012	0.0278818	0.0459476	0.0834882	0.0843615		0.0174022	0.0175816	0.0302776	0.0640385	0.107477	0.113574	0.0786869		62.6875	0.0304941	0.0229758	0.0456238	0.0535147	0.0843327	0.129778	0.140589		0.0218489	0.0147574	0.0187991	0.0223169	0.0334766	0.0561736	0.102342
62.75	0.0190822	0.040372	0.0673167	0.0688384	0.101032	0.192204	0.259906		0.0579649	0.010289	0.0356045	0.0254621	0.0454702	0.0830825	0.083585		0.0160546	0.015476	0.027581	0.0645231	0.106317	0.11255	0.0766681		62.75	0.0310339	0.0220457	0.0435008	0.0529412	0.0842729	0.129279	0.140053		0.023372	0.0160816	0.0210118	0.0238952	0.0337079	0.0564517	0.103853
62.8125	0.0197008	0.0416234	0.0688196	0.0699189	0.102543	0.191938	0.261131		0.0594012	0.0090334	0.0314885	0.0235816	0.0449895	0.0827036	0.0827337		0.0145179	0.0124095	0.0251993	0.0645054	0.105153	0.11128	0.0749023		62.8125	0.0312067	0.0210221	0.0418358	0.0526686	0.0842284	0.12864	0.139589		0.0245543	0.0179209	0.0235793	0.0253351	0.034007	0.0566487	0.105331
62.875	0.0199569	0.0435828	0.070897	0.0718539	0.104129	0.191504	0.262426		0.0599086	0.00860598	0.0280023	0.0225623	0.0445381	0.0824162	0.0817575		0.012777	0.00916724	0.023345	0.0641482	0.104071	0.109745	0.0732865		62.875	0.0308808	0.020452	0.0407481	0.0528548	0.0842459	0.127888	0.139157		0.0253938	0.0200338	0.0262133	0.0265155	0.034388	0.0567618	0.106838
62.9375	0.0196082	0.0462146	0.073286	0.0744176	0.105689	0.190933	0.263752		0.0594669	0.00949736	0.0254279	0.022596	0.0442131	0.0822319	0.0807002		0.0109899	0.00776165	0.0221275	0.0635514	0.103086	0.107994	0.0718814		62.9375	0.0300217	0.0211579	0.0402804	0.0535217	0.0843294	0.127053	0.138778		0.0258619	0.0217171	0.0286312	0.0273279	0.0347661	0.0568016	0.108321
63	0.0185092	0.0492668	0.0757474	0.0773639	0.107145	0.190345	0.265229		0.0581771	0.0115106	0.0238413	0.0235329	0.0440855	0.0821315	0.079689		0.00921033	0.00989866	0.0214522	0.0629344	0.102227	0.106086	0.0707877		63	0.0286322	0.0235587	0.040347	0.0546104	0.0844858	0.126187	0.138569		0.0260056	0.0222785	0.0306809	0.0278641	0.035074	0.0568381	0.109782
63.0625	0.0165963	0.0524768	0.0780578	0.0803819	0.108504	0.18971	0.266834		0.0561903	0.0140209	0.0231927	0.0249549	0.0440954	0.0820296	0.0786802		0.00754526	0.0140893	0.0211345	0.0626896	0.101534	0.104002	0.0699382		63.0625	0.0267773	0.0268623	0.040795	0.0560088	0.0847111	0.125247	0.138484		0.0258713	0.0221828	0.0322869	0.028311	0.0353465	0.0568973	0.11124
63.125	0.0139989	0.0555949	0.0800101	0.0831807	0.109895	0.189053	0.268463		0.0537178	0.0165621	0.0231979	0.0264842	0.0442277	0.0819989	0.0775611		0.00607374	0.0187701	0.0210043	0.0631163	0.101074	0.101776	0.069335		63.125	0.0245968	0.030309	0.0414041	0.0575938	0.0850658	0.124276	0.138453		0.0255289	0.021926	0.0334518	0.0287489	0.0356408	0.0569635	0.112667
63.1875	0.0108337	0.0583834	0.0813965	0.0855704	0.111256	0.188357	0.270091		0.0510379	0.0189049	0.0234301	0.0278536	0.0444817	0.0820703	0.0762993		0.00483539	0.0231603	0.0208246	0.0644446	0.10086	0.0994492	0.0689729		63.1875	0.0222357	0.0334829	0.0418838	0.0592896	0.0855326	0.123292	0.138455		0.0251231	0.0216692	0.0342438	0.0292017	0.0359291	0.0570138	0.11406
63.25	0.00728575	0.0606936	0.0821932	0.0874113	0.112514	0.187644	0.271773		0.0484763	0.020815	0.0235457	0.0288729	0.0448485	0.0821733	0.0748817		0.00389132	0.0267736	0.0203629	0.0668225	0.100815	0.0970703	0.0687844		63.25	0.0198845	0.0360941	0.0420339	0.0610356	0.0860592	0.122296	0.13848		0.0248194	0.0215112	0.0348153	0.0296951	0.0361656	0.0570811	0.115476
63.3125	0.00356369	0.0624726	0.0825808	0.0887243	0.113641	0.186931	0.273526		0.046233	0.0220956	0.0233199	0.0294483	0.0453101	0.0822689	0.073344		0.00345807	0.0293638	0.019483	0.0701096	0.100947	0.0946267	0.0687933		63.3125	0.0177516	0.0379773	0.0417946	0.0627607	0.0866329	0.121275	0.138555		0.0246657	0.0215226	0.035374	0.0303136	0.036345	0.0571938	0.116911
[truncated: 14,987 more rows]
[truncated: 22 more columns]

## Sheet: 100dB
	Block1									Block2									Block3										Mean									SDs								Transformed t-axis. Mean		2	3
[truncated: 16,002 more rows]
[truncated: 30 more columns]

## Sheet: 110dB
	Block1									Block2									Block3										Mean									SD									Transformed t-axis		2
[truncated: 16,002 more rows]
[truncated: 31 more columns]
