# Supplementary material for: Adaptation processes in the auditory system of a beluga whale Delphinapterus leucas
Source: PLoS One. 2018 Jul 26;13(7):e0201121. doi: 10.1371/journal.pone.0201121 (PMC6062073; doi:10.1371/journal.pone.0201121)
Supplement: S2 Table — For each signal level, three repetitions (Block 1 to Block 3) and mean are presented. (XLSX) [file pone.0201121.s002.xlsx]

## Sheet: comments
Ebach sheet: designated test-signal level (dB re 1 uPa), 90 to 140 dB.
Columns: preceding level, dB re test level from 40 to -40 dB; s - silence in the precedin window.
Column blocks:
Block1 to Block 3 - three repetition of measurements (linear time scale).
Mean and SD - means and standard deviations for these three blocks (linear tome scale).
Transformed t-axis Mean and SD - the same for transformed (time-proportional) time axis.
mean +SD and Mean-SD - SD-ranges.

## Sheet: 120dB
	Block1								Block2								Block3									Mean								SD								Nransformed t-axis Mean	2	3	4	5	6	7	8
	20	10	0	-10	-20	-30	s		20	10	0	-10	-20	-30	s		20	10	0	-10	-20	-30	s			20	10	0	-10	-20	-30	s		20	10	0	-10	-20	-30	s			20	10	0	-10	-20	-30	s
0																									0																	2	0.247209	0.245746	0.235184	0.182401	0.152993	0.105585	0.0281434
0.0625																									0.0625																	2.02	0.247209	0.245746	0.235184	0.182401	0.152993	0.105585	0.0281434
0.125																									0.125																	2.0402	0.247209	0.245746	0.235184	0.182401	0.152993	0.105585	0.0281434
0.1875																									0.1875																	2.0606	0.247209	0.245746	0.235184	0.182401	0.152993	0.105585	0.0281434
0.25																									0.25																	2.08121	0.246175	0.244635	0.235775	0.193853	0.163383	0.107184	0.0303752
0.3125																									0.3125																	2.10202	0.246175	0.244635	0.235775	0.193853	0.163383	0.107184	0.0303752
0.375																									0.375																	2.12304	0.246175	0.244635	0.235775	0.193853	0.163383	0.107184	0.0303752
0.4375																									0.4375																	2.14427	0.245079	0.243635	0.236326	0.194815	0.164344	0.109687	0.0348048
0.5																									0.5																	2.16571	0.245079	0.243635	0.236326	0.194815	0.164344	0.109687	0.0348048
0.5625																									0.5625																	2.18737	0.245079	0.243635	0.236326	0.194815	0.164344	0.109687	0.0348048
0.625																									0.625																	2.20924	0.243759	0.242549	0.2363	0.196109	0.166274	0.112509	0.0400625
0.6875																									0.6875																	2.23134	0.243759	0.242549	0.2363	0.196109	0.166274	0.112509	0.0400625
0.75																									0.75																	2.25365	0.242079	0.241195	0.235366	0.197288	0.168452	0.115645	0.0455012
0.8125																									0.8125																	2.27619	0.242079	0.241195	0.235366	0.197288	0.168452	0.115645	0.0455012
0.875																									0.875																	2.29895	0.242079	0.241195	0.235366	0.197288	0.168452	0.115645	0.0455012
0.9375																									0.9375																	2.32194	0.239989	0.239514	0.233925	0.198545	0.170869	0.119258	0.0511162
1																									1																	2.34516	0.239989	0.239514	0.233925	0.198545	0.170869	0.119258	0.0511162
1.0625																									1.0625																	2.36861	0.239989	0.239514	0.233925	0.198545	0.170869	0.119258	0.0511162
1.125																									1.125																	2.39229	0.237553	0.237509	0.232319	0.200075	0.17364	0.123301	0.0568448
1.1875																									1.1875																	2.41622	0.237553	0.237509	0.232319	0.200075	0.17364	0.123301	0.0568448
1.25																									1.25																	2.44038	0.234872	0.235209	0.230711	0.201806	0.176717	0.12755	0.0625924
1.3125																									1.3125																	2.46478	0.234872	0.235209	0.230711	0.201806	0.176717	0.12755	0.0625924
1.375																									1.375																	2.48943	0.234872	0.235209	0.230711	0.201806	0.176717	0.12755	0.0625924
1.4375																									1.4375																	2.51433	0.231974	0.232646	0.229226	0.203707	0.180034	0.131702	0.0683149
1.5																									1.5																	2.53947	0.231974	0.232646	0.229226	0.203707	0.180034	0.131702	0.0683149
1.5625																									1.5625																	2.56486	0.228835	0.229844	0.227896	0.20576	0.183433	0.135619	0.0740309
1.625																									1.625																	2.59051	0.228835	0.229844	0.227896	0.20576	0.183433	0.135619	0.0740309
1.6875																									1.6875																	2.61642	0.228835	0.229844	0.227896	0.20576	0.183433	0.135619	0.0740309
1.75																									1.75																	2.64258	0.22542	0.226803	0.226709	0.207812	0.18678	0.139382	0.0798493
1.8125																									1.8125																	2.66901	0.22542	0.226803	0.226709	0.207812	0.18678	0.139382	0.0798493
1.875																									1.875																	2.6957	0.221724	0.223544	0.225572	0.209756	0.190142	0.143187	0.0858809
1.9375																									1.9375																	2.72265	0.221724	0.223544	0.225572	0.209756	0.190142	0.143187	0.0858809
2	0.154292	0.221947	0.205196			0.119515	0.0333689		0.300012	0.247303	0.22077	0.178639	0.100811	0.0944766	0.0385205		0.287323	0.267988	0.279587	0.186164	0.205176	0.102763	0.0125406		2	0.247209	0.245746	0.235184	0.182401	0.152993	0.105585	0.0281434		0.0807183	0.0230597	0.0392343	0.00532109	0.0737967	0.0127553	0.0137557		2.74988	0.221724	0.223544	0.225572	0.209756	0.190142	0.143187	0.0858809
2.0625	0.15632	0.223867	0.208648	0.211086	0.180338	0.119461	0.0338876		0.294841	0.243168	0.221681	0.182785	0.100718	0.0985288	0.0422517		0.287365	0.266869	0.276995	0.187688	0.209093	0.103564	0.0149863		2.0625	0.246175	0.244635	0.235775	0.193853	0.163383	0.107184	0.0303752		0.0779064	0.0215387	0.0362878	0.0151244	0.0561418	0.0109255	0.0139679		2.77738	0.217832	0.220203	0.224396	0.211642	0.193685	0.1472	0.0919744
2.125	0.158411	0.226448	0.212715	0.208325	0.179546	0.121898	0.0364903		0.289493	0.238888	0.222193	0.18684	0.100709	0.102479	0.0484474		0.287332	0.26557	0.27407	0.189278	0.212777	0.104685	0.0194766		2.125	0.245079	0.243635	0.236326	0.194815	0.164344	0.109687	0.0348048		0.0750637	0.0199884	0.0330293	0.0117641	0.0575598	0.0106324	0.0145587		2.80515	0.217832	0.220203	0.224396	0.211642	0.193685	0.1472	0.0919744
2.1875	0.160283	0.229276	0.215731	0.20667	0.181641	0.124933	0.0392579		0.284175	0.234743	0.222324	0.190776	0.100845	0.106352	0.0555107		0.286817	0.263627	0.270844	0.19088	0.216336	0.106242	0.0254189		2.1875	0.243759	0.242549	0.2363	0.196109	0.166274	0.112509	0.0400625		0.0723036	0.018458	0.0300972	0.00914669	0.0592594	0.0107594	0.015062		2.83321	0.213848	0.216922	0.22315	0.213612	0.19754	0.151408	0.0979133
2.25	0.161576	0.231904	0.216571	0.204839	0.184149	0.128142	0.0414331		0.279084	0.23091	0.222152	0.194563	0.101285	0.110337	0.0625927		0.285578	0.260772	0.267375	0.192462	0.219923	0.108457	0.0324779		2.25	0.242079	0.241195	0.235366	0.197288	0.168452	0.115645	0.0455012		0.0697934	0.0169612	0.0278609	0.00662313	0.0608568	0.0108633	0.0154641		2.86154	0.213848	0.216922	0.22315	0.213612	0.19754	0.151408	0.0979133
2.3125	0.162034	0.234023	0.216189	0.203262	0.186743	0.131715	0.0438545		0.274387	0.227527	0.221831	0.198244	0.102164	0.114599	0.0692057		0.283547	0.256992	0.263754	0.19413	0.2237	0.11146	0.0402883		2.3125	0.239989	0.239514	0.233925	0.198545	0.170869	0.119258	0.0511162		0.0676667	0.0154806	0.0259869	0.00457322	0.0623036	0.0109013	0.0157671		2.89015	0.209883	0.213828	0.221933	0.215771	0.201698	0.155521	0.103517
2.375	0.161644	0.235416	0.215346	0.202327	0.189564	0.135467	0.0470999		0.270299	0.224794	0.221519	0.201868	0.103563	0.119215	0.0750746		0.280718	0.252316	0.260093	0.196031	0.227793	0.115221	0.0483598		2.375	0.237553	0.237509	0.232319	0.200075	0.17364	0.123301	0.0568448		0.0659456	0.0138799	0.02425	0.00351019	0.0636273	0.0107235	0.0158		2.91905	0.209883	0.213828	0.221933	0.215771	0.201698	0.155521	0.103517
2.4375	0.16054	0.235916	0.214349	0.201908	0.192416	0.139195	0.0512659		0.266858	0.222751	0.221301	0.205433	0.10555	0.123957	0.0801906		0.277218	0.246961	0.256481	0.198077	0.232186	0.119498	0.0563206		2.4375	0.234872	0.235209	0.230711	0.201806	0.176717	0.12755	0.0625924		0.0645813	0.0121204	0.022587	0.00367914	0.0647614	0.0103285	0.0154487		2.94825	0.206052	0.211065	0.220826	0.218167	0.205958	0.159161	0.108662
2.5	0.158882	0.235484	0.213458	0.201951	0.195383	0.142765	0.0560622		0.263733	0.221347	0.221172	0.208942	0.10807	0.128402	0.0848255		0.273306	0.241107	0.253048	0.200228	0.23665	0.12394	0.064057		2.5	0.231974	0.232646	0.229226	0.203707	0.180034	0.131702	0.0683149		0.0634802	0.010181	0.0209877	0.00461476	0.0656498	0.00983677	0.0148468		2.97773	0.206052	0.211065	0.220826	0.218167	0.205958	0.159161	0.108662
2.5625	0.156778	0.234216	0.212805	0.202425	0.198533	0.146137	0.0609603		0.260598	0.220321	0.221106	0.212366	0.110869	0.132327	0.0894364		0.269128	0.234996	0.249776	0.202488	0.240896	0.128394	0.071696		2.5625	0.228835	0.229844	0.227896	0.20576	0.183433	0.135619	0.0740309		0.0625485	0.00825681	0.0193981	0.00572147	0.0663159	0.00931836	0.014381		3.0075	0.202387	0.208713	0.219914	0.220743	0.210079	0.162244	0.113418
2.625	0.15436	0.232203	0.212358	0.203157	0.201793	0.149387	0.0656183		0.257063	0.219265	0.2211	0.215525	0.113768	0.135761	0.0944647		0.264836	0.228939	0.246668	0.204755	0.244778	0.132997	0.0794648		2.625	0.22542	0.226803	0.226709	0.207812	0.18678	0.139382	0.0798493		0.0616619	0.00672862	0.0178298	0.00672719	0.0667829	0.00877431	0.014427		3.03758	0.202387	0.208713	0.219914	0.220743	0.210079	0.162244	0.113418
2.6875	0.151822	0.229573	0.211951	0.204022	0.20521	0.152698	0.0700695		0.252806	0.217767	0.221106	0.218273	0.116823	0.138867	0.100118		0.260543	0.223292	0.243658	0.206974	0.248391	0.137996	0.0874555		2.6875	0.221724	0.223544	0.225572	0.209756	0.190142	0.143187	0.0858809		0.0606603	0.00590713	0.016318	0.00752202	0.067066	0.00824804	0.0150858		3.06796	0.198821	0.206719	0.219244	0.22336	0.213934	0.164936	0.118019
2.75	0.149365	0.226537	0.211345	0.204999	0.208894	0.156237	0.0744594		0.247715	0.215623	0.221111	0.220654	0.120167	0.141845	0.106005		0.256416	0.218449	0.240733	0.209272	0.251993	0.143518	0.0954584		2.75	0.217832	0.220203	0.224396	0.211642	0.193685	0.1472	0.0919744		0.0594535	0.00566422	0.014967	0.00809203	0.0672164	0.00787103	0.016059		3.09864	0.198821	0.206719	0.219244	0.22336	0.213934	0.164936	0.118019
2.8125	0.147105	0.223318	0.210392	0.20616	0.212912	0.159994	0.0788628		0.241805	0.212743	0.221132	0.222845	0.123894	0.144747	0.111635		0.252633	0.214705	0.237924	0.211829	0.255813	0.149482	0.103242		2.8125	0.213848	0.216922	0.22315	0.213612	0.19754	0.151408	0.0979133		0.0580541	0.0056253	0.0138765	0.0084841	0.0672892	0.00780336	0.0170236		3.12962	0.195173	0.204894	0.218774	0.22595	0.217582	0.167561	0.122726
2.875	0.145149	0.220136	0.209127	0.207602	0.217307	0.16375	0.083315		0.235163	0.2091	0.221318	0.224982	0.127932	0.147355	0.116681		0.249337	0.212249	0.235352	0.214728	0.259855	0.155458	0.110554		2.875	0.209883	0.213828	0.221933	0.215771	0.201698	0.155521	0.103517		0.0565076	0.00568503	0.0131234	0.00873683	0.0673326	0.00819788	0.0177613		3.16092	0.195173	0.204894	0.218774	0.22595	0.217582	0.167561	0.122726
2.9375	0.143643	0.217223	0.207666	0.209388	0.222063	0.167178	0.0876847		0.227949	0.204734	0.221665	0.227115	0.13197	0.149307	0.1211		0.246562	0.211238	0.233146	0.217998	0.26384	0.160999	0.117201		2.9375	0.206052	0.211065	0.220826	0.218167	0.205958	0.159161	0.108662		0.0548427	0.006246	0.0127606	0.00886505	0.0673939	0.00907571	0.018271		3.19253	0.191309	0.203032	0.218443	0.228559	0.221234	0.170423	0.127804
3	0.142675	0.214775	0.206151	0.211493	0.226987	0.170152	0.0917513		0.220347	0.199792	0.222198	0.229195	0.135731	0.150479	0.125135		0.244139	0.211572	0.231393	0.221541	0.267519	0.166101	0.123367		3	0.202387	0.208713	0.219914	0.220743	0.210079	0.162244	0.113418		0.0530629	0.00788957	0.0127748	0.00887823	0.0675014	0.0103882	0.0187844		3.22445	0.191309	0.203032	0.218443	0.228559	0.221234	0.170423	0.127804
3.0625	0.142121	0.212847	0.204734	0.213881	0.231806	0.172816	0.095544		0.212551	0.194443	0.222864	0.231039	0.139128	0.151028	0.129146		0.24179	0.212867	0.230136	0.225162	0.270868	0.170965	0.129367		3.0625	0.198821	0.206719	0.219244	0.22336	0.213934	0.164936	0.118019		0.0512334	0.0106313	0.013082	0.00871936	0.0676641	0.0120806	0.0194644		3.2567	0.18715	0.200989	0.218195	0.231282	0.225056	0.173695	0.133381
3.125	0.141663	0.211302	0.203505	0.216513	0.236414	0.175476	0.0993718		0.204674	0.188864	0.223579	0.232524	0.142265	0.151316	0.133358		0.239182	0.214516	0.229239	0.228814	0.274067	0.175892	0.13545		3.125	0.195173	0.204894	0.218774	0.22595	0.217582	0.167561	0.122726		0.0494486	0.0139751	0.0135233	0.00838045	0.0678892	0.0140704	0.0202527		3.28926	0.18715	0.200989	0.218195	0.231282	0.225056	0.173695	0.133381
3.1875	0.141045	0.2099	0.20245	0.219282	0.240931	0.178446	0.103555		0.196903	0.183222	0.224303	0.233838	0.145354	0.151705	0.137992		0.235979	0.215975	0.228577	0.232555	0.277416	0.181119	0.141864		3.1875	0.191309	0.203032	0.218443	0.228559	0.221234	0.170423	0.127804		0.0477139	0.0174231	0.0140142	0.00805911	0.068199	0.0162658	0.0210888		3.32216	0.182642	0.198618	0.218031	0.234231	0.229134	0.177442	0.139492
3.25	0.14007	0.208427	0.201552	0.222137	0.245539	0.181926	0.108311		0.189448	0.177717	0.224976	0.235152	0.148477	0.152414	0.143066		0.231931	0.216824	0.228056	0.236557	0.281152	0.186746	0.148765		3.25	0.18715	0.200989	0.218195	0.231282	0.225056	0.173695	0.133381		0.0459733	0.0205873	0.0144949	0.00795113	0.0686683	0.0185871	0.0218971		3.35538	0.182642	0.198618	0.218031	0.234231	0.229134	0.177442	0.139492
3.3125	0.138533	0.206642	0.200803	0.225198	0.250465	0.185979	0.113748		0.182445	0.172506	0.225571	0.236573	0.151556	0.153601	0.148619		0.226948	0.216705	0.227718	0.240922	0.285381	0.192746	0.156109		3.3125	0.182642	0.198618	0.218031	0.234231	0.229134	0.177442	0.139492		0.0442077	0.0231665	0.0149579	0.00811967	0.0694158	0.0209225	0.0226073		3.38893	0.177785	0.195784	0.21798	0.237472	0.233501	0.181547	0.146135
3.375	0.13627	0.204221	0.200127	0.228555	0.255881	0.190503	0.119875		0.175967	0.167736	0.226193	0.238175	0.154532	0.155305	0.154751		0.221118	0.215396	0.227621	0.245688	0.29009	0.198832	0.16378		3.375	0.177785	0.195784	0.21798	0.237472	0.233501	0.181547	0.146135		0.0424534	0.0249247	0.0154781	0.00858794	0.0704957	0.0231045	0.023186		3.42282	0.177785	0.195784	0.21798	0.237472	0.233501	0.181547	0.146135
3.4375	0.133105	0.200978	0.199364	0.232134	0.261702	0.19541	0.126655		0.170127	0.163612	0.226886	0.240043	0.15749	0.157522	0.16158		0.214589	0.212858	0.227839	0.250852	0.295079	0.2048	0.171804		3.4375	0.172607	0.192483	0.21803	0.241009	0.23809	0.185911	0.153346		0.0407984	0.025699	0.0161724	0.00939617	0.0717691	0.0250296	0.0236738		3.45705	0.172607	0.192483	0.21803	0.241009	0.23809	0.185911	0.153346
3.5	0.129029	0.197015	0.198475	0.235734	0.26777	0.20082	0.134172		0.164853	0.160028	0.227485	0.242208	0.160288	0.160315	0.169397		0.207542	0.209255	0.228395	0.256301	0.300152	0.210752	0.18053		3.5	0.167141	0.188766	0.218118	0.244748	0.242737	0.190629	0.161367		0.0393065	0.0256292	0.0170176	0.0105158	0.0732153	0.0267182	0.0241998		3.49162	0.172607	0.192483	0.21803	0.241009	0.23809	0.185911	0.153346
3.5625	0.124261	0.192515	0.197627	0.239311	0.274079	0.207085	0.142724		0.159983	0.156718	0.227925	0.24455	0.162736	0.163994	0.1787		0.200046	0.204792	0.229245	0.261876	0.305227	0.217221	0.190744		3.5625	0.16143	0.184675	0.218265	0.248579	0.247347	0.1961	0.170723		0.0379132	0.0249776	0.0178858	0.0118098	0.0749121	0.0282626	0.0249842		3.52654	0.167141	0.188766	0.218118	0.244748	0.242737	0.190629	0.161367
3.625	0.118978	0.18758	0.196894	0.242932	0.280832	0.214744	0.152716		0.15526	0.153375	0.228225	0.247005	0.16506	0.169254	0.189875		0.192222	0.199639	0.230396	0.267511	0.310642	0.225033	0.203224		3.625	0.155487	0.180198	0.218505	0.252483	0.252178	0.20301	0.181939		0.0366221	0.0239995	0.0187472	0.0131735	0.0769048	0.029683	0.0261728		3.5618	0.167141	0.188766	0.218118	0.244748	0.242737	0.190629	0.161367
3.6875	0.113198	0.182301	0.196176	0.246625	0.288239	0.224267	0.164635		0.150465	0.149761	0.228304	0.24965	0.167776	0.176978	0.20286		0.184173	0.193951	0.231757	0.273255	0.31709	0.234983	0.218226		3.6875	0.149279	0.175338	0.218746	0.25651	0.257702	0.212076	0.19524		0.0355023	0.022903	0.019622	0.0145802	0.0792027	0.0308644	0.0275962		3.59742	0.16143	0.184675	0.218265	0.248579	0.247347	0.1961	0.170723
3.75	0.107059	0.176794	0.195407	0.250492	0.296533	0.235732	0.178882		0.145439	0.145738	0.228152	0.252715	0.171541	0.187421	0.21714		0.176142	0.187986	0.233214	0.279444	0.325224	0.247387	0.235363		3.75	0.14288	0.170172	0.218924	0.260883	0.264433	0.223513	0.210462		0.0346125	0.0218886	0.0205229	0.0161123	0.0817154	0.0317954	0.0288262		3.63339	0.155487	0.180198	0.218505	0.252483	0.252178	0.20301	0.181939
3.8125	0.100804	0.171259	0.194579	0.254692	0.305941	0.248817	0.195381		0.140165	0.14121	0.227795	0.256513	0.176773	0.2001	0.232046		0.168403	0.182141	0.234786	0.286359	0.335128	0.261759	0.253679		3.8125	0.136458	0.16487	0.219053	0.265855	0.272614	0.236892	0.227035		0.0339515	0.0212005	0.0214818	0.0177808	0.0842739	0.0325134	0.0294704		3.66973	0.155487	0.180198	0.218505	0.252483	0.252178	0.20301	0.181939
3.875	0.0946878	0.165979	0.193668	0.259315	0.316494	0.262974	0.213451		0.134621	0.136161	0.227169	0.261231	0.183319	0.214186	0.247269		0.161199	0.176829	0.236493	0.294043	0.34623	0.277286	0.272464		3.875	0.130169	0.159656	0.21911	0.27153	0.282015	0.251482	0.244394		0.0334785	0.0210582	0.0225215	0.0195208	0.0867563	0.0330828	0.0296111		3.70642	0.149279	0.175338	0.218746	0.25651	0.257702	0.212076	0.19524
3.9375	0.0889933	0.16119	0.192708	0.264373	0.328025	0.277793	0.232291		0.128835	0.130699	0.226361	0.266768	0.190666	0.229061	0.262988		0.154725	0.172291	0.238317	0.302355	0.357763	0.293431	0.291861		3.9375	0.124184	0.154727	0.219129	0.277832	0.292151	0.266762	0.26238		0.0331117	0.0215363	0.0236486	0.021271	0.0891376	0.0335728	0.0297894		3.74349	0.149279	0.175338	0.218746	0.25651	0.257702	0.212076	0.19524
4	0.0838954	0.156999	0.191813	0.269759	0.340258	0.293389	0.251481		0.122834	0.125021	0.225439	0.27273	0.198527	0.244794	0.279742		0.149163	0.168584	0.240225	0.310933	0.369478	0.310541	0.312515		4	0.118631	0.150201	0.219159	0.284474	0.302754	0.282908	0.281246		0.0328363	0.0225632	0.0248091	0.0229625	0.0914378	0.0341033	0.0305447		3.78092	0.14288	0.170172	0.218924	0.260883	0.264433	0.223513	0.210462
4.0625	0.0795259	0.153422	0.191042	0.275326	0.352935	0.310239	0.271103		0.116664	0.11925	0.224393	0.278729	0.207142	0.261955	0.297975		0.144523	0.165492	0.242172	0.319487	0.381648	0.329593	0.335019		4.0625	0.113571	0.146054	0.219202	0.29118	0.313908	0.300596	0.301365		0.0326086	0.0239852	0.0259573	0.024573	0.0935701	0.0348352	0.0320926		3.81873	0.136458	0.16487	0.219053	0.265855	0.272614	0.236892	0.227035
4.125	0.0759476	0.150383	0.190331	0.280973	0.366037	0.328795	0.291611		0.11028	0.11352	0.223234	0.284803	0.217157	0.281072	0.317786		0.14068	0.162613	0.244226	0.32801	0.394896	0.351306	0.359488		4.125	0.108969	0.142172	0.219264	0.297929	0.32603	0.320391	0.322962		0.032386	0.0255559	0.027166	0.0261216	0.0953843	0.0358636	0.0342336		3.85692	0.136458	0.16487	0.219053	0.265855	0.272614	0.236892	0.227035
4.1875	0.0729676	0.147731	0.189619	0.286781	0.379936	0.349211	0.313416		0.103721	0.107991	0.221891	0.291136	0.229169	0.302198	0.338904		0.137382	0.1596	0.246369	0.336804	0.409869	0.375762	0.385724		4.1875	0.10469	0.13844	0.219293	0.304907	0.339658	0.342391	0.346015		0.0322179	0.0270298	0.0284642	0.0277096	0.0968498	0.0372533	0.0366743		3.89549	0.130169	0.159656	0.21911	0.27153	0.282015	0.251482	0.244394
4.25	0.0703183	0.145246	0.188921	0.293004	0.395071	0.371216	0.336499		0.0971299	0.102889	0.220392	0.298068	0.243334	0.324884	0.36079		0.134335	0.156173	0.248502	0.346175	0.426771	0.402476	0.413057		4.25	0.100595	0.134769	0.219272	0.312416	0.355059	0.366192	0.370115		0.0321488	0.0281444	0.0298061	0.0293456	0.0980458	0.0390394	0.0391219		3.93444	0.130169	0.159656	0.21911	0.27153	0.282015	0.251482	0.244394
4.3125	0.067808	0.142625	0.188274	0.299917	0.411623	0.394292	0.360395		0.0907026	0.0984312	0.218777	0.305822	0.259259	0.348599	0.382967		0.131331	0.152047	0.250571	0.356304	0.445271	0.430674	0.440833		4.3125	0.0966138	0.131034	0.219207	0.320681	0.372051	0.391188	0.394731		0.0321714	0.0286255	0.0311509	0.0309917	0.0991188	0.0411255	0.0414893		3.97379	0.124184	0.154727	0.219129	0.277832	0.292151	0.266762	0.26238
4.375	0.0652556	0.139579	0.187687	0.30768	0.429419	0.417967	0.384507		0.0846333	0.0948052	0.217083	0.314342	0.276534	0.372876	0.405105		0.128238	0.147067	0.252542	0.367242	0.464966	0.45985	0.468708		4.375	0.0927091	0.127151	0.219104	0.329755	0.390306	0.416898	0.41944		0.0322586	0.0282609	0.0324747	0.0326351	0.10012	0.0434968	0.0438927		4.01353	0.118631	0.150201	0.219159	0.284474	0.302754	0.282908	0.281246
4.4375	0.0625401	0.135929	0.187149	0.316243	0.448088	0.442086	0.408368		0.0791382	0.0920807	0.215333	0.323493	0.294891	0.397403	0.427153		0.125026	0.14122	0.254466	0.378864	0.485568	0.489785	0.496621		4.4375	0.0889015	0.123077	0.218983	0.339534	0.409516	0.443091	0.444047		0.032367	0.0269733	0.0338068	0.0342537	0.101021	0.0461996	0.0464887		4.05366	0.118631	0.150201	0.219159	0.284474	0.302754	0.282908	0.281246
4.5	0.0595587	0.131591	0.186658	0.325493	0.467332	0.466775	0.431713		0.0744593	0.0902761	0.213505	0.333059	0.314106	0.422245	0.449301		0.121759	0.134495	0.2563	0.39086	0.506849	0.520499	0.524721		4.5	0.085259	0.118787	0.218821	0.349804	0.429429	0.469839	0.468579		0.0324761	0.0247342	0.0351243	0.0357566	0.101809	0.0491985	0.04941		4.0942	0.113571	0.146054	0.219202	0.29118	0.313908	0.300596	0.301365
4.5625	0.056337	0.126549	0.18626	0.33528	0.486984	0.492293	0.454543		0.0706181	0.0892573	0.211682	0.342783	0.334084	0.447674	0.471871		0.118374	0.127004	0.258008	0.403049	0.528809	0.552192	0.553365		4.5625	0.0817765	0.11427	0.21865	0.360371	0.449959	0.497386	0.493259		0.0324892	0.0216631	0.0363779	0.0371505	0.102507	0.0524451	0.0527691		4.13514	0.108969	0.142172	0.219264	0.297929	0.32603	0.320391	0.322962
4.625	0.0529311	0.120888	0.185998	0.345468	0.507113	0.5189	0.477079		0.0674803	0.088872	0.209881	0.352644	0.354927	0.47401	0.495215		0.114813	0.118966	0.25956	0.415363	0.551778	0.585252	0.582952		4.625	0.0784082	0.109575	0.21848	0.371158	0.471273	0.526054	0.518415		0.032356	0.0179553	0.0375275	0.0384502	0.103203	0.0559649	0.0566211		4.17649	0.108969	0.142172	0.219264	0.297929	0.32603	0.320391	0.322962
4.6875	0.0493483	0.114777	0.185855	0.356065	0.527931	0.546726	0.499677		0.0648302	0.0888135	0.208068	0.3628	0.37685	0.501529	0.519571		0.111219	0.110659	0.260849	0.427895	0.576172	0.619971	0.613711		4.6875	0.0751323	0.10475	0.218258	0.382254	0.493651	0.556075	0.54432		0.032196	0.013954	0.0385212	0.0396701	0.103989	0.0597718	0.0609121		4.21826	0.10469	0.13844	0.219293	0.304907	0.339658	0.342391	0.346015
4.75	0.0456432	0.108412	0.185878	0.367243	0.549676	0.575602	0.522642		0.0624609	0.0887537	0.206206	0.373426	0.400057	0.530263	0.544701		0.107784	0.102369	0.261783	0.440914	0.602238	0.656222	0.645402		4.75	0.0719628	0.0998448	0.217955	0.393861	0.517324	0.587362	0.570915		0.0321417	0.0100691	0.0392927	0.0408658	0.104901	0.0637979	0.0654438		4.26044	0.100595	0.134769	0.219272	0.312416	0.355059	0.366192	0.370115
4.8125	0.0419923	0.101994	0.18605	0.37921	0.572392	0.605141	0.546108		0.0601297	0.0884433	0.204392	0.384805	0.424458	0.559857	0.570074		0.104589	0.0944514	0.262399	0.454602	0.62983	0.69345	0.677492		4.8125	0.0689036	0.094963	0.217614	0.406206	0.542227	0.619483	0.597891		0.0322074	0.00678996	0.039855	0.0420055	0.105957	0.0679413	0.0699699		4.30304	0.100595	0.134769	0.219272	0.312416	0.355059	0.366192	0.370115
4.875	0.0386719	0.0957791	0.186331	0.39201	0.595982	0.634899	0.569837		0.0576032	0.0876923	0.202726	0.397135	0.449663	0.589687	0.595159		0.101721	0.0873155	0.262842	0.468934	0.658516	0.73094	0.709369		4.875	0.0659989	0.0902623	0.2173	0.41936	0.568054	0.651842	0.624789		0.0323524	0.00478144	0.0402836	0.0430094	0.107191	0.0721347	0.0743349		4.34607	0.0966138	0.131034	0.219207	0.320681	0.372051	0.391188	0.394731
4.9375	0.035985	0.0900611	0.186662	0.405564	0.620189	0.66463	0.59344		0.0547889	0.0863938	0.201234	0.410218	0.475229	0.619245	0.619652		0.0994146	0.0813622	0.263149	0.483804	0.687765	0.76818	0.740631		4.9375	0.0633962	0.085939	0.217015	0.433196	0.594394	0.684018	0.651241		0.0325791	0.00436726	0.0406122	0.0438899	0.108591	0.0763368	0.0785154		4.38954	0.0927091	0.127151	0.219104	0.329755	0.390306	0.416898	0.41944
5	0.0341613	0.0851194	0.187049	0.419718	0.644743	0.694325	0.616577		0.0517881	0.0845552	0.199993	0.42374	0.50072	0.648451	0.643652		0.0978671	0.0768554	0.263295	0.49908	0.717258	0.804999	0.771347		5	0.0612722	0.0821767	0.216779	0.447513	0.620907	0.715925	0.677192		0.0328948	0.00461699	0.0408003	0.0447034	0.11022	0.0804783	0.0826568		4.43343	0.0927091	0.127151	0.219104	0.329755	0.390306	0.416898	0.41944
5.0625	0.0333193	0.0811836	0.187549	0.434201	0.669483	0.724101	0.639018		0.0487084	0.0822646	0.199005	0.437669	0.525982	0.677628	0.667551		0.0971013	0.0739185	0.263187	0.514478	0.74698	0.841693	0.801948		5.0625	0.0597097	0.0791222	0.21658	0.462116	0.647482	0.747807	0.702839		0.0332837	0.00453885	0.040767	0.0453802	0.11213	0.0845623	0.0870083		4.47776	0.0889015	0.123077	0.218983	0.339534	0.409516	0.443091	0.444047
5.125	0.0334259	0.0783046	0.188168	0.448839	0.694349	0.754011	0.660839		0.0457225	0.0796142	0.198177	0.451972	0.551198	0.707217	0.691771		0.0970427	0.0724292	0.262755	0.529871	0.77713	0.878653	0.832861		5.125	0.0587303	0.0767826	0.216367	0.476894	0.674226	0.77996	0.72849		0.0337443	0.00382666	0.0404836	0.0459059	0.114302	0.0886153	0.0917011		4.52254	0.085259	0.118787	0.218821	0.349804	0.429429	0.469839	0.468579
5.1875	0.0343096	0.0762876	0.188922	0.463603	0.719335	0.783926	0.682494		0.0432114	0.0766978	0.197446	0.466684	0.576583	0.737246	0.716393		0.0975447	0.0720068	0.262046	0.54529	0.80785	0.915842	0.864134		5.1875	0.0583552	0.0749974	0.216138	0.491859	0.701256	0.812338	0.754341		0.0342297	0.00259807	0.0399854	0.0462979	0.116689	0.0926257	0.0965832		4.56777	0.0817765	0.11427	0.21865	0.360371	0.449959	0.497386	0.493259
5.25	0.035649	0.0748476	0.189775	0.478546	0.744418	0.813514	0.704477		0.0417718	0.0738236	0.196808	0.481853	0.602073	0.767331	0.741062		0.0982923	0.0721399	0.261136	0.560789	0.838923	0.952781	0.895305		5.25	0.058571	0.0736037	0.215906	0.507062	0.728471	0.844542	0.780281		0.0345356	0.0013672	0.0393277	0.0465575	0.119228	0.0965398	0.101279		4.61345	0.0817765	0.11427	0.21865	0.360371	0.449959	0.497386	0.493259
5.3125	0.0370369	0.0736556	0.19059	0.493682	0.769542	0.84229	0.7269		0.0418864	0.0715085	0.196343	0.4975	0.627381	0.796976	0.765202		0.0988984	0.0723062	0.260038	0.576367	0.869808	0.988788	0.925669		5.3125	0.0592739	0.0724901	0.215657	0.522517	0.755577	0.876018	0.805923		0.0344014	0.00108534	0.0385424	0.0466752	0.121815	0.100255	0.105456		4.65958	0.0784082	0.109575	0.21848	0.371158	0.471273	0.526054	0.518415
5.375	0.038079	0.0723884	0.191277	0.508904	0.794432	0.869785	0.74942		0.0436513	0.0701625	0.196078	0.513506	0.652097	0.825657	0.788419		0.0990785	0.0720515	0.258826	0.591957	0.899987	1.02331	0.954707		5.375	0.0602696	0.0715341	0.215394	0.538122	0.782172	0.906251	0.830848		0.0337248	0.00119972	0.0376901	0.0466788	0.124399	0.10375	0.109023		4.70618	0.0751323	0.10475	0.218258	0.382254	0.493651	0.556075	0.54432
5.4375	0.0385413	0.0708925	0.191875	0.524009	0.818666	0.895685	0.771525		0.0468221	0.0699962	0.195995	0.529687	0.675836	0.852992	0.810565		0.0986211	0.0710691	0.257659	0.607299	0.929055	1.05597	0.982086		5.4375	0.0613281	0.0706526	0.215177	0.553665	0.807852	0.934881	0.854725		0.032561	0.000575286	0.0368489	0.046535	0.126955	0.107014	0.112012		4.75324	0.0719628	0.0998448	0.217955	0.393861	0.517324	0.587362	0.570915
5.5	0.0383142	0.0691468	0.192367	0.538759	0.841861	0.919908	0.792803		0.0509314	0.0711216	0.196165	0.545758	0.698341	0.878911	0.831576		0.0974123	0.0692003	0.256674	0.622123	0.956625	1.08656	1.00772		5.5	0.0622193	0.0698229	0.215069	0.56888	0.832276	0.961794	0.877365		0.0311241	0.00112503	0.0360814	0.0462423	0.129409	0.10998	0.114539		4.80077	0.0719628	0.0998448	0.217955	0.393861	0.517324	0.587362	0.570915
5.5625	0.0373646	0.067122	0.192696	0.55297	0.863822	0.942539	0.81304		0.0554729	0.073411	0.19661	0.561457	0.719439	0.903397	0.851615		0.0953774	0.0664217	0.255858	0.636149	0.982497	1.11508	1.03176		5.5625	0.0627383	0.0689849	0.215055	0.583525	0.855252	0.987005	0.898804		0.029681	0.00384907	0.0353905	0.0457705	0.131738	0.112629	0.116745		4.84878	0.0689036	0.094963	0.217614	0.406206	0.542227	0.619483	0.597891
5.625	0.0356973	0.0648542	0.192885	0.566493	0.884451	0.963607	0.832234		0.0599201	0.0764331	0.197267	0.576574	0.739088	0.926513	0.871086		0.0924906	0.062854	0.255052	0.649153	1.00666	1.1417	1.05454		5.625	0.0627026	0.0680471	0.215068	0.597407	0.876733	1.01061	0.919286		0.0284987	0.00733104	0.0346965	0.045096	0.133953	0.115035	0.118732		4.89727	0.0659989	0.0902623	0.2173	0.41936	0.568054	0.651842	0.624789
5.6875	0.0333869	0.0625336	0.192958	0.579228	0.903635	0.983022	0.850562		0.0638853	0.0797108	0.198045	0.591027	0.757405	0.948469	0.890303		0.0886217	0.0588178	0.254272	0.661062	1.02918	1.16653	1.07631		5.6875	0.0619646	0.0670207	0.215092	0.610439	0.89674	1.03267	0.93906		0.0276675	0.0111459	0.0340263	0.0442362	0.136019	0.117202	0.120516		4.94624	0.0633962	0.085939	0.217015	0.433196	0.594394	0.684018	0.651241
5.75	0.0305166	0.0604493	0.19287	0.591109	0.921265	1.00059	0.868264		0.0671728	0.0828474	0.198866	0.604881	0.774534	0.96934	0.909362		0.0839117	0.0546989	0.253573	0.671928	1.05002	1.18949	1.09707		5.75	0.0605337	0.0659985	0.215103	0.622639	0.915273	1.05314	0.958232		0.0273097	0.0148721	0.0334507	0.0432371	0.13784	0.119113	0.12198		4.9957	0.0633962	0.085939	0.217015	0.433196	0.594394	0.684018	0.651241
5.8125	0.027375	0.0589509	0.192576	0.602115	0.937267	1.01608	0.8855		0.0696878	0.0855852	0.199739	0.61808	0.790491	0.988907	0.928089		0.0785462	0.0510147	0.253042	0.681807	1.069	1.21038	1.1166		5.8125	0.0585364	0.0651836	0.215119	0.634001	0.932252	1.07179	0.976729		0.0273476	0.0181084	0.033037	0.0421642	0.139322	0.120791	0.122988		5.04566	0.0612722	0.0821767	0.216779	0.447513	0.620907	0.715925	0.677192
5.875	0.0242848	0.0583967	0.192019	0.612233	0.951488	1.02921	0.902267		0.0714394	0.0877855	0.200752	0.630478	0.804993	1.00681	0.946014		0.0727068	0.0484965	0.252816	0.690676	1.08581	1.22883	1.13464		5.875	0.0561437	0.0648929	0.215196	0.644462	0.947429	1.08828	0.994307		0.0275978	0.0204342	0.0328718	0.0410488	0.14045	0.122234	0.123484		5.09611	0.0597097	0.0791222	0.21658	0.462116	0.647482	0.747807	0.702839
5.9375	0.021587	0.0590278	0.191166	0.621327	0.963684	1.03986	0.918388		0.0725574	0.0892499	0.201961	0.641828	0.817637	1.02271	0.962804		0.06664	0.0477703	0.252931	0.698381	1.10006	1.24445	1.15088		5.9375	0.0535948	0.0653494	0.215353	0.653845	0.960459	1.10234	1.01069		0.027877	0.0214502	0.0329885	0.0399077	0.141237	0.123369	0.123423		5.14708	0.0587303	0.0767826	0.216367	0.476894	0.674226	0.77996	0.72849
6	0.0198223	0.0608884	0.190081	0.629242	0.973628	1.04807	0.933538		0.073216	0.0900568	0.203297	0.651854	0.828259	1.03646	0.978486		0.06064	0.0490423	0.253379	0.704679	1.11149	1.25712	1.16529		6	0.0512261	0.0666625	0.215586	0.661925	0.971125	1.11389	1.02577		0.0279139	0.0211081	0.0333904	0.0387137	0.141632	0.124183	0.122896		5.19855	0.0583552	0.0749974	0.216138	0.491859	0.701256	0.812338	0.754341
6.0625	0.0194727	0.0637714	0.188849	0.635846	0.981204	1.05406	0.94742		0.0736613	0.0903795	0.204726	0.660309	0.836941	1.04827	0.993381		0.0549583	0.0518541	0.254111	0.709352	1.12012	1.26719	1.17823		6.0625	0.0493641	0.0686683	0.215895	0.668502	0.979423	1.12317	1.03968		0.027524	0.019724	0.0340344	0.0374315	0.1416	0.124753	0.122171		5.25053	0.058571	0.0736037	0.215906	0.507062	0.728471	0.844542	0.780281
6.125	0.0204235	0.067311	0.187521	0.641052	0.986485	1.05811	0.959993		0.0742367	0.0904427	0.206197	0.667096	0.843951	1.05852	1.00792		0.0497964	0.0553884	0.25506	0.712322	1.12625	1.27511	1.1903		6.125	0.0481522	0.0710474	0.216259	0.67349	0.985562	1.13058	1.05274		0.0269443	0.0178233	0.0348754	0.0360628	0.141151	0.125166	0.121519		5.30304	0.058571	0.0736037	0.215906	0.507062	0.728471	0.844542	0.780281
6.1875	0.0221128	0.0711718	0.186116	0.644852	0.989622	1.06041	0.971498		0.0753079	0.0904931	0.207653	0.672353	0.849656	1.06758	1.02243		0.0452612	0.0588994	0.256185	0.713746	1.13021	1.28134	1.20198		6.1875	0.0475606	0.0735214	0.216651	0.676984	0.98983	1.13644	1.0653		0.026672	0.0159273	0.0358904	0.0346795	0.140278	0.125533	0.121073		5.35607	0.0592739	0.0724901	0.215657	0.522517	0.755577	0.876018	0.805923
6.25	0.0240524	0.0750103	0.184596	0.647354	0.990764	1.06111	0.982342		0.0771456	0.0907596	0.209054	0.676256	0.854388	1.07575	1.03705		0.0413711	0.0617625	0.257503	0.713877	1.13237	1.28623	1.21359		6.25	0.047523	0.0758442	0.217051	0.679163	0.992508	1.14103	1.07766		0.0270759	0.0145165	0.0371055	0.0333565	0.139001	0.12596	0.120854		5.40963	0.0602696	0.0715341	0.215394	0.538122	0.782172	0.906251	0.830848
6.3125	0.0258691	0.0784531	0.182917	0.648701	0.990135	1.0603	0.992962		0.0798737	0.0914322	0.21042	0.678895	0.858263	1.08309	1.0518		0.0379363	0.0635425	0.258983	0.712964	1.133	1.28996	1.22533		6.3125	0.047893	0.0778093	0.21744	0.680187	0.993799	1.14445	1.09003		0.0283456	0.013956	0.0385157	0.0321509	0.137405	0.126531	0.120811		5.46372	0.0613281	0.0706526	0.215177	0.553665	0.807852	0.934881	0.854725
6.375	0.0271929	0.0812714	0.181115	0.648997	0.987886	1.05801	1.00363		0.0833354	0.0925609	0.211815	0.680334	0.861171	1.08962	1.0665		0.0346162	0.064022	0.260621	0.711079	1.13208	1.29246	1.23708		6.375	0.0483815	0.0792848	0.21785	0.680137	0.993714	1.1467	1.1024		0.0304977	0.0143728	0.0400952	0.0310414	0.135551	0.127217	0.120795		5.51836	0.0622193	0.0698229	0.215069	0.56888	0.832276	0.961794	0.877365
6.4375	0.027857	0.0834031	0.179296	0.648307	0.984008	1.05426	1.01435		0.0872879	0.0941664	0.213234	0.680572	0.863046	1.09516	1.08079		0.0311456	0.0631614	0.262502	0.708313	1.12951	1.2936	1.24842		6.4375	0.0487635	0.0802436	0.218344	0.679064	0.992187	1.14767	1.11452		0.0334036	0.0157421	0.0418373	0.0300315	0.133419	0.128022	0.120625		5.57354	0.0627383	0.0689849	0.215055	0.583525	0.855252	0.987005	0.898804
6.5	0.0279931	0.0848096	0.177544	0.646598	0.978525	1.04911	1.02489		0.0915876	0.0960943	0.214629	0.679572	0.863894	1.09954	1.09424		0.0273894	0.0611418	0.264571	0.70472	1.12536	1.29334	1.259		6.5	0.0489901	0.0806819	0.218915	0.676963	0.989259	1.14733	1.12604		0.0368918	0.0178381	0.0436712	0.0291489	0.131063	0.128938	0.120249		5.62928	0.0627026	0.0680471	0.215068	0.597407	0.876733	1.01061	0.919286
6.5625	0.0278989	0.0855257	0.175901	0.643838	0.971575	1.04281	1.03497		0.0959493	0.0981306	0.216006	0.677392	0.863818	1.10268	1.10663		0.0232941	0.0582555	0.266786	0.700347	1.11985	1.29175	1.2687		6.5625	0.0490474	0.0806373	0.219564	0.673859	0.985079	1.14575	1.13677		0.0406834	0.020382	0.045547	0.02842	0.128547	0.129935	0.119746		5.68557	0.0627026	0.0680471	0.215068	0.597407	0.876733	1.01061	0.919286
6.625	0.0278467	0.0857417	0.174381	0.640121	0.963366	1.03566	1.04423		0.100136	0.100012	0.217309	0.674145	0.862906	1.10477	1.11803		0.0188728	0.054873	0.26905	0.69526	1.11314	1.28917	1.27772		6.625	0.0489519	0.080209	0.220247	0.669842	0.979803	1.1432	1.14666		0.0445535	0.0230727	0.0474029	0.0278202	0.125922	0.131049	0.119347		5.74243	0.0619646	0.0670207	0.215092	0.610439	0.89674	1.03267	0.93906
6.6875	0.0281525	0.0856657	0.172995	0.635514	0.954161	1.02796	1.05256		0.103894	0.101541	0.218471	0.669968	0.861375	1.10619	1.12877		0.0142592	0.0515644	0.271288	0.689592	1.10557	1.28616	1.28651		6.6875	0.0487686	0.0795904	0.220918	0.665025	0.973703	1.1401	1.15594		0.0482429	0.0255363	0.0491921	0.0273757	0.123266	0.132395	0.119321		5.79985	0.0605337	0.0659985	0.215103	0.622639	0.915273	1.05314	0.958232
6.75	0.0292084	0.0854844	0.171784	0.630145	0.944245	1.01996	1.06013		0.107002	0.102462	0.2195	0.665041	0.85963	1.10749	1.13941		0.00987885	0.0489621	0.273445	0.683565	1.09767	1.28331	1.29555		6.75	0.0486966	0.0789696	0.221576	0.659584	0.967182	1.13692	1.16503		0.051411	0.0273387	0.0508625	0.027125	0.120666	0.134118	0.119784		5.85785	0.0585364	0.0651836	0.215119	0.634001	0.932252	1.07179	0.976729
6.8125	0.0311531	0.0854392	0.170745	0.624233	0.933901	1.01181	1.06732		0.109439	0.102519	0.220445	0.659609	0.858028	1.10907	1.15002		0.00704626	0.047627	0.275477	0.677566	1.08994	1.28097	1.30483		6.8125	0.0492128	0.0785285	0.222222	0.653803	0.960624	1.13395	1.17405		0.0535322	0.0280911	0.0523883	0.0271361	0.118244	0.136295	0.120566		5.91643	0.0561437	0.0648929	0.215196	0.644462	0.947429	1.08828	0.994307
6.875	0.0339105	0.0857464	0.169838	0.618019	0.923372	1.00355	1.07444		0.111177	0.101598	0.221308	0.653996	0.85664	1.11078	1.16012		0.00782141	0.0479157	0.27732	0.671908	1.0826	1.27897	1.31391		6.875	0.0509696	0.0784201	0.222822	0.647974	0.954204	1.1311	1.18282		0.053748	0.027581	0.0537572	0.0274444	0.116091	0.138827	0.121338		5.97559	0.0535948	0.0653494	0.215353	0.653845	0.960459	1.10234	1.01069
6.9375	0.0371984	0.0865184	0.169091	0.611656	0.912804	0.995076	1.08161		0.112204	0.0996784	0.222172	0.648364	0.855359	1.11219	1.16909		0.011227	0.0497022	0.279038	0.666653	1.0755	1.27679	1.32218		6.9375	0.0535432	0.078633	0.223433	0.642224	0.947888	1.12802	1.19096		0.0524353	0.0259045	0.0549843	0.0280083	0.114187	0.141524	0.121771		6.03535	0.0512261	0.0666625	0.215586	0.661925	0.971125	1.11389	1.02577
7	0.0405453	0.0878091	0.16859	0.605227	0.902306	0.986238	1.08854		0.112727	0.0969315	0.223051	0.642779	0.853931	1.11275	1.17635		0.0153031	0.0524835	0.280715	0.661752	1.06836	1.27391	1.32897		7	0.0561919	0.0790747	0.224119	0.636586	0.941533	1.1243	1.19795		0.0505616	0.023476	0.0560702	0.028767	0.112468	0.144186	0.121663		6.0957	0.0493641	0.0686683	0.215895	0.668502	0.979423	1.12317	1.03968
7.0625	0.0436225	0.089602	0.168382	0.598745	0.891952	0.977076	1.09465		0.113023	0.0936214	0.223915	0.637197	0.852015	1.11221	1.1817		0.0192006	0.0557169	0.28227	0.657157	1.06103	1.27022	1.33394		7.0625	0.0586152	0.0796467	0.224856	0.631033	0.935	1.11984	1.20343		0.0486747	0.0208211	0.0569496	0.0296894	0.110959	0.146721	0.121119		6.15666	0.0481522	0.0710474	0.216259	0.67349	0.985562	1.13058	1.05274
7.125	0.0461635	0.0917536	0.168482	0.59219	0.881748	0.967858	1.09934		0.113316	0.0899691	0.224677	0.631495	0.849527	1.11088	1.18547		0.0225672	0.0590157	0.28362	0.652789	1.05362	1.26603	1.33734		7.125	0.0606824	0.0802461	0.225593	0.625491	0.928299	1.11492	1.20738		0.0470846	0.0184078	0.0575743	0.0307421	0.109721	0.149126	0.120502		6.21823	0.0475606	0.0735214	0.216651	0.676984	0.98983	1.13644	1.0653
7.1875	0.047906	0.0939962	0.168906	0.585613	0.871749	0.958921	1.10239		0.113817	0.086293	0.225289	0.625768	0.846733	1.10929	1.1881		0.0252892	0.0620291	0.284648	0.648664	1.04644	1.26184	1.33965		7.1875	0.0623375	0.0807728	0.226281	0.620015	0.92164	1.11002	1.21005		0.0459946	0.0166832	0.0578777	0.0319169	0.1088	0.151459	0.120143		6.28041	0.047523	0.0758442	0.217051	0.679163	0.992508	1.14103	1.07766
7.25	0.0487369	0.0960144	0.169586	0.579082	0.862184	0.950458	1.104		0.114771	0.0829532	0.225796	0.62025	0.843984	1.10784	1.19001		0.0272525	0.0644791	0.285355	0.644868	1.03986	1.25799	1.34126		7.25	0.0635867	0.0811489	0.226913	0.614734	0.915342	1.10543	1.21176		0.0456097	0.0158449	0.0578925	0.0332383	0.108218	0.153782	0.120112		6.34321	0.047893	0.0778093	0.21744	0.680187	0.993799	1.14445	1.09003
7.3125	0.048737	0.0976042	0.170405	0.572672	0.853295	0.94249	1.10464		0.116187	0.0802816	0.226265	0.615144	0.841579	1.10665	1.19144		0.0284211	0.0662214	0.285729	0.641569	1.03413	1.25456	1.34234		7.3125	0.0644485	0.0813691	0.227466	0.609795	0.909666	1.10123	1.2128		0.0459442	0.0157197	0.0576714	0.0347582	0.107944	0.156105	0.120283		6.40665	0.0483815	0.0792848	0.21785	0.680137	0.993714	1.1467	1.1024
7.375	0.0479841	0.0986601	0.171347	0.566596	0.845215	0.934901	1.10466		0.117996	0.0785047	0.226704	0.61053	0.839482	1.10564	1.19231		0.0288738	0.0672807	0.285733	0.638923	1.02918	1.25145	1.3428		7.375	0.0649514	0.0814818	0.227928	0.60535	0.904627	1.09733	1.21326		0.0469215	0.0159001	0.0572028	0.0364408	0.107908	0.15844	0.12044		6.47071	0.0487635	0.0802436	0.218344	0.679064	0.992187	1.14767	1.11452
7.4375	0.0465483	0.099033	0.172503	0.561059	0.837929	0.927497	1.10423		0.120096	0.0775691	0.227145	0.606394	0.837469	1.1045	1.19229		0.0286575	0.0676606	0.285393	0.637014	1.02486	1.24843	1.34235		7.4375	0.0651006	0.0814209	0.228347	0.601489	0.900085	1.09347	1.21296		0.0484603	0.0160369	0.0564548	0.0382145	0.108055	0.160749	0.120399		6.53542	0.0489901	0.0806819	0.218915	0.676963	0.989259	1.14733	1.12604
7.5	0.0445231	0.0985808	0.173862	0.556113	0.831274	0.920075	1.10326		0.122255	0.0772962	0.227655	0.602668	0.835407	1.10299	1.19102		0.0278602	0.0673838	0.284796	0.635796	1.0209	1.24509	1.34059		7.5	0.0648793	0.0810869	0.228771	0.598192	0.89586	1.08938	1.21162		0.0503822	0.0159402	0.0554754	0.0400294	0.108308	0.162933	0.120002		6.60077	0.0490474	0.0806373	0.219564	0.673859	0.985079	1.14575	1.13677
7.5625	0.0421094	0.0973049	0.175331	0.551587	0.825045	0.912507	1.10151		0.12419	0.0774635	0.228244	0.59931	0.833262	1.10095	1.18822		0.0266469	0.0666467	0.283978	0.635013	1.017	1.24111	1.33719		7.5625	0.0643153	0.0804717	0.229184	0.595303	0.891768	1.08486	1.20897		0.0524258	0.0155489	0.0543297	0.041857	0.108529	0.164893	0.119204		6.66678	0.0489519	0.080209	0.220247	0.669842	0.979803	1.1432	1.14666
7.625	0.0395898	0.0953511	0.176906	0.547302	0.819095	0.904857	1.09867		0.125663	0.0777835	0.228888	0.596189	0.830861	1.09826	1.18397		0.0252257	0.0657403	0.282858	0.634368	1.01286	1.23631	1.33209		7.625	0.063493	0.079625	0.229551	0.59262	0.887604	1.07981	1.20491		0.0543181	0.0148911	0.0529789	0.0436428	0.108631	0.166496	0.118111		6.73345	0.0487686	0.0795904	0.220918	0.665025	0.973703	1.1401	1.15594
7.6875	0.0372162	0.0929522	0.178617	0.54317	0.813384	0.897425	1.09454		0.126451	0.0779035	0.229541	0.593173	0.82809	1.09505	1.17871		0.0238305	0.0650819	0.281414	0.633746	1.00846	1.23091	1.32569		7.6875	0.0624993	0.0786459	0.229857	0.59003	0.883313	1.07446	1.19965		0.0557868	0.01395	0.0513991	0.0453699	0.108633	0.167694	0.116992		6.80078	0.0486966	0.0789696	0.221576	0.659584	0.967182	1.13692	1.16503
7.75	0.0352049	0.0904178	0.180428	0.539162	0.807944	0.890598	1.08917		0.126362	0.0776134	0.230135	0.590202	0.82514	1.09187	1.17311		0.0226757	0.0651713	0.279673	0.633079	1.00406	1.2255	1.31874		7.75	0.0614141	0.0777342	0.230079	0.587481	0.879048	1.06932	1.19367		0.056594	0.0126237	0.0496228	0.0470174	0.108606	0.168587	0.116159		6.86879	0.0492128	0.0785285	0.222222	0.653803	0.960624	1.13395	1.17405
7.8125	0.0337692	0.088052	0.182308	0.535315	0.802872	0.884515	1.08292		0.125334	0.0768871	0.230668	0.587315	0.822453	1.08934	1.1678		0.0220338	0.0663385	0.277625	0.632485	1.00015	1.2208	1.31205		7.8125	0.060379	0.0770925	0.2302	0.585038	0.875159	1.06489	1.18759		0.056558	0.0108582	0.0476606	0.0486252	0.108689	0.16947	0.115837		6.93748	0.0509696	0.0784201	0.222822	0.647974	0.954204	1.1311	1.18282
7.875	0.0329611	0.0861279	0.184228	0.531754	0.798346	0.879062	1.07645		0.123458	0.0757071	0.231254	0.58461	0.820405	1.08765	1.16303		0.0220477	0.06874	0.275369	0.63221	0.997164	1.21703	1.30606		7.875	0.0594889	0.0768583	0.230284	0.582858	0.871972	1.06125	1.18185		0.0556669	0.00875091	0.0455784	0.0502511	0.108979	0.170525	0.115958		7.00685	0.0561919	0.0790747	0.224119	0.636586	0.941533	1.1243	1.19795
7.9375	0.0328698	0.084896	0.186089	0.528588	0.794417	0.873983	1.07034		0.120772	0.0740124	0.2319	0.582192	0.819029	1.08652	1.15854		0.0227328	0.0723763	0.273055	0.632362	0.995047	1.21388	1.30045		7.9375	0.0587915	0.0770949	0.230348	0.581047	0.869498	1.05813	1.17644		0.0539153	0.00680529	0.0435033	0.0518963	0.109423	0.171716	0.116092		7.07692	0.0586152	0.0796467	0.224856	0.631033	0.935	1.11984	1.20343
8	0.0335024	0.0844947	0.187812	0.52587	0.790951	0.868893	1.06477		0.117363	0.0719547	0.232692	0.580157	0.818001	1.08537	1.15364		0.0239025	0.0770142	0.270713	0.632821	0.993195	1.21054	1.29439		8	0.058256	0.0778212	0.230406	0.579616	0.867382	1.05493	1.17093		0.0514129	0.00630884	0.0414978	0.0534773	0.109794	0.172847	0.115784		7.14769	0.0606824	0.0802461	0.225593	0.625491	0.928299	1.11492	1.20738
8.0625	0.0347311	0.0848851	0.189447	0.523466	0.787723	0.863493	1.05942		0.113454	0.0698059	0.233616	0.578373	0.816829	1.0836	1.1478		0.0254075	0.0823086	0.268329	0.63341	0.990957	1.20632	1.28728		8.0625	0.057864	0.0789999	0.230464	0.578416	0.86517	1.05114	1.16483		0.0483671	0.00806578	0.0395353	0.0549721	0.109903	0.173706	0.11488		7.21917	0.0623375	0.0807728	0.226281	0.620015	0.92164	1.11002	1.21005
8.125	0.0363814	0.0858557	0.191101	0.521165	0.784471	0.857768	1.05378		0.109355	0.067868	0.234457	0.576474	0.815163	1.08097	1.14107		0.0271087	0.0878805	0.265827	0.633888	0.987961	1.20109	1.27906		8.125	0.0576149	0.0805347	0.230462	0.577176	0.862532	1.04661	1.15797		0.0450471	0.0110163	0.0375228	0.0563646	0.109704	0.174219	0.113587		7.29136	0.0635867	0.0811489	0.226913	0.614734	0.915342	1.10543	1.21176
8.1875	0.0382915	0.0871035	0.192775	0.518778	0.781006	0.851987	1.04745		0.105356	0.0664832	0.235134	0.574176	0.812998	1.07762	1.13385		0.0288518	0.0932555	0.263189	0.634025	0.984348	1.19524	1.2702		8.1875	0.0574998	0.0822807	0.230366	0.575659	0.859451	1.04161	1.1505		0.0417127	0.0140226	0.0354481	0.0576378	0.109341	0.174434	0.112308		7.36427	0.0644485	0.0813691	0.227466	0.609795	0.909666	1.10123	1.2128
8.25	0.0403597	0.0883282	0.19433	0.51619	0.777334	0.846518	1.04034		0.10167	0.0659051	0.235647	0.571365	0.8106	1.07405	1.12659		0.0305066	0.0979747	0.260458	0.633748	0.980405	1.18933	1.2613		8.25	0.057512	0.0840693	0.230145	0.573768	0.856113	1.03663	1.14275		0.0385576	0.0164536	0.0334056	0.0588159	0.108918	0.17444	0.111365		7.43792	0.0651006	0.0814209	0.228347	0.601489	0.900085	1.09347	1.21296
8.3125	0.0424456	0.0892843	0.195643	0.513422	0.77362	0.841539	1.0328		0.0984466	0.0662217	0.236035	0.568176	0.808267	1.07066	1.11971		0.0319347	0.101795	0.257705	0.633198	0.976527	1.18381	1.25286		8.3125	0.057609	0.0857669	0.229794	0.571599	0.852805	1.032	1.13512		0.0357548	0.0180454	0.0314984	0.0599616	0.108538	0.174377	0.110838		7.5123	0.0648793	0.0810869	0.228771	0.598192	0.89586	1.08938	1.21162
8.375	0.0443983	0.0897921	0.196692	0.510559	0.770046	0.836969	1.02539		0.095956	0.067455	0.236391	0.564867	0.806126	1.06749	1.11332		0.0330441	0.104543	0.255041	0.632521	0.973005	1.17873	1.2451		8.375	0.0577995	0.0872633	0.229375	0.569316	0.849726	1.02773	1.12794		0.0335287	0.0186727	0.0298007	0.0611028	0.108276	0.174314	0.110583		7.58742	0.0643153	0.0804717	0.229184	0.595303	0.891768	1.08486	1.20897
8.4375	0.0460812	0.0897471	0.197539	0.507717	0.766652	0.83257	1.01853		0.0942005	0.0694163	0.236751	0.561529	0.804026	1.06444	1.10725		0.0337484	0.106091	0.252576	0.631861	0.969734	1.17381	1.23785		8.4375	0.05801	0.0884181	0.228955	0.567035	0.846804	1.02361	1.12121		0.0319427	0.0183734	0.0283346	0.0622547	0.108088	0.174247	0.110324		7.66329	0.063493	0.079625	0.229551	0.59262	0.887604	1.07981	1.20491
8.5	0.0474047	0.0891368	0.198257	0.504992	0.763348	0.828066	1.01226		0.0928588	0.0718371	0.237069	0.558132	0.801778	1.06115	1.10124		0.0339981	0.106444	0.250392	0.631273	0.9665	1.16871	1.23072		8.5	0.0580872	0.0891394	0.228573	0.564799	0.843876	1.01931	1.11474		0.0308502	0.0173036	0.0270862	0.0634038	0.107921	0.174133	0.109853		7.73993	0.0624993	0.0786459	0.229857	0.59003	0.883313	1.07446	1.19965
8.5625	0.0482579	0.0880302	0.198831	0.502352	0.76003	0.823287	1.00632		0.0916496	0.0743951	0.237254	0.554579	0.799216	1.05728	1.09504		0.0338666	0.105794	0.248383	0.630554	0.963114	1.16313	1.22338		8.5625	0.0579247	0.0894065	0.228156	0.562495	0.840787	1.01457	1.10825		0.03008	0.0157447	0.0259988	0.0644668	0.107735	0.173902	0.10913		7.81733	0.060379	0.0770925	0.2302	0.585038	0.875159	1.06489	1.18759
8.625	0.0485407	0.0864809	0.199192	0.499673	0.756578	0.818241	1.00037		0.0903598	0.0767646	0.237269	0.550717	0.796214	1.05266	1.08849		0.03354	0.104444	0.246454	0.62951	0.95931	1.15701	1.21563		8.625	0.0574802	0.0892298	0.227639	0.559967	0.837367	1.0093	1.1015		0.0294458	0.014043	0.0250594	0.0654109	0.107449	0.173496	0.108215		7.8955	0.0594889	0.0768583	0.230284	0.582858	0.871972	1.06125	1.18185
8.6875	0.0483657	0.0845734	0.199292	0.496826	0.752879	0.81305	0.994166		0.0886836	0.0787918	0.237123	0.546444	0.792704	1.0473	1.08156		0.0332059	0.102847	0.24465	0.628094	0.954996	1.15041	1.20747		8.6875	0.0567517	0.0887373	0.227022	0.557122	0.833526	1.00359	1.0944		0.0286739	0.0125564	0.0243079	0.0662821	0.107064	0.172877	0.107228		7.97445	0.0587915	0.0770949	0.230348	0.581047	0.869498	1.05813	1.17644
8.75	0.047905	0.0825615	0.199133	0.493763	0.748933	0.807935	0.987578		0.086422	0.0803962	0.2368	0.541798	0.788702	1.04139	1.07441		0.0331164	0.101583	0.242994	0.626341	0.950361	1.14356	1.19912		8.75	0.0558145	0.0881803	0.226309	0.553967	0.829332	0.997626	1.08704		0.0275189	0.0116577	0.0237381	0.0671217	0.106684	0.172038	0.106337		8.0542	0.058256	0.0778212	0.230406	0.579616	0.867382	1.05493	1.17093
8.8125	0.0473247	0.0807868	0.198759	0.490514	0.744832	0.803046	0.980649		0.083566	0.0815743	0.236278	0.536891	0.784352	1.03517	1.06735		0.0335828	0.101175	0.241468	0.624365	0.945733	1.13682	1.19103		8.8125	0.0548245	0.0878453	0.225502	0.55059	0.824973	0.991682	1.07968		0.0258218	0.0115504	0.0233051	0.0679688	0.106432	0.171086	0.105733		8.13474	0.0576149	0.0805347	0.230462	0.577176	0.862532	1.04661	1.15797
8.875	0.0468251	0.0795309	0.198142	0.487196	0.740709	0.79843	0.973566		0.0802415	0.0823478	0.235615	0.531861	0.779844	1.02898	1.06061		0.0348601	0.101909	0.240098	0.622274	0.941336	1.1305	1.18352		8.875	0.0539755	0.0879292	0.224618	0.547111	0.82063	0.98597	1.07257		0.0235205	0.0121885	0.0230387	0.068818	0.106351	0.170161	0.105488		8.21609	0.0574998	0.0822807	0.230366	0.575659	0.859451	1.04161	1.1505
8.9375	0.0467038	0.0789913	0.197242	0.483945	0.736666	0.793996	0.966608		0.0764906	0.0827038	0.234867	0.526845	0.775259	1.02293	1.05432		0.0370052	0.10395	0.238973	0.620108	0.937287	1.12463	1.17661		8.9375	0.0533999	0.0885483	0.223694	0.543633	0.816404	0.980517	1.06585		0.0205767	0.0134666	0.0229996	0.0696163	0.106451	0.169347	0.105476		8.29825	0.057512	0.0840693	0.230145	0.573768	0.856113	1.03663	1.14275
9	0.0471585	0.0792399	0.196213	0.480795	0.732707	0.789592	0.959981		0.0724136	0.0827429	0.233996	0.521933	0.77059	1.01682	1.04826		0.0398765	0.107075	0.238194	0.617806	0.933394	1.11903	1.17001		9	0.0531496	0.0896858	0.222801	0.540178	0.81223	0.975147	1.05941		0.0170758	0.0151607	0.0231214	0.0703042	0.106627	0.168626	0.105456		8.38123	0.0577995	0.0872633	0.229375	0.569316	0.849726	1.02773	1.12794
9.0625	0.0482098	0.0801914	0.195329	0.477783	0.72873	0.785098	0.953723		0.0682172	0.082682	0.233041	0.517	0.765721	1.01034	1.0421		0.0432339	0.110802	0.237746	0.61531	0.92939	1.11334	1.16336		9.0625	0.0532203	0.0912252	0.222038	0.536698	0.807947	0.969593	1.05306		0.0132239	0.0169998	0.0232503	0.0708479	0.106787	0.167871	0.105249		8.46504	0.05801	0.0884181	0.228955	0.567035	0.846804	1.02361	1.12121
9.125	0.0497354	0.0817084	0.194696	0.474871	0.724644	0.780524	0.947731		0.0641411	0.0827417	0.232036	0.511956	0.760489	1.00338	1.03556		0.0467772	0.114631	0.237586	0.612557	0.925086	1.10738	1.15638		9.125	0.0535512	0.0930271	0.22144	0.533128	0.803406	0.963764	1.04656		0.00928958	0.0187167	0.0233259	0.0712426	0.106891	0.166992	0.104758		8.54969	0.0580872	0.0891394	0.228573	0.564799	0.843876	1.01931	1.11474
9.1875	0.051562	0.0835937	0.194175	0.47197	0.720452	0.776022	0.941796		0.0604816	0.0830748	0.230989	0.506808	0.754812	0.995985	1.02862		0.0501747	0.118082	0.237606	0.609518	0.920502	1.1013	1.14906		9.1875	0.0540728	0.0949169	0.220923	0.529432	0.798589	0.95777	1.03982		0.00559336	0.0200635	0.0233999	0.0715103	0.106968	0.165973	0.104086		8.63519	0.0574802	0.0892298	0.227639	0.559967	0.837367	1.0093	1.1015
9.25	0.0533886	0.0855387	0.193605	0.469057	0.716237	0.77179	0.935681		0.0574729	0.0837186	0.229865	0.501633	0.7488	0.9883	1.02144		0.0531219	0.120775	0.237715	0.606248	0.915846	1.0954	1.14164		9.25	0.0546612	0.0966773	0.220395	0.525646	0.793627	0.951829	1.03292		0.00243872	0.0208887	0.0235304	0.0716783	0.107089	0.164857	0.103459		8.72154	0.0567517	0.0887373	0.227022	0.557122	0.833526	1.00359	1.0944
9.3125	0.0549332	0.0872904	0.192971	0.466213	0.712086	0.767972	0.929309		0.0553576	0.0848047	0.228631	0.49659	0.74271	0.980541	1.01441		0.0553738	0.122455	0.237968	0.602914	0.911433	1.08986	1.13445		9.3125	0.0552215	0.0981832	0.219857	0.521906	0.788743	0.946125	1.02605		0.000249857	0.0210563	0.0237473	0.0717805	0.10735	0.163682	0.103063		8.80876	0.0558145	0.0881803	0.226309	0.553967	0.829332	0.997626	1.08704
9.375	0.056	0.0886918	0.192355	0.463584	0.70805	0.764575	0.922852		0.0542194	0.0864674	0.227324	0.491836	0.736719	0.972999	1.00776		0.0568638	0.122913	0.238417	0.599672	0.907328	1.08473	1.12771		9.375	0.0556944	0.0993575	0.219365	0.518364	0.784032	0.940769	1.01944		0.00134842	0.0204302	0.02404	0.0718178	0.107735	0.162494	0.102929		8.89685	0.0539755	0.0879292	0.224618	0.547111	0.82063	0.98597	1.07257
9.4375	0.0564194	0.0895704	0.191892	0.461293	0.704212	0.761519	0.916579		0.0538988	0.0887097	0.22603	0.487472	0.730839	0.965838	1.00136		0.057494	0.122059	0.239092	0.596638	0.903344	1.08005	1.12155		9.4375	0.0559374	0.100113	0.219005	0.515134	0.779465	0.935802	1.01316		0.00184542	0.0190105	0.0243718	0.0717876	0.108105	0.161375	0.102995		8.98581	0.0533999	0.0885483	0.223694	0.543633	0.816404	0.980517	1.06585
9.5	0.0560489	0.0898162	0.191719	0.459371	0.700654	0.758677	0.910669		0.0541105	0.0913172	0.224729	0.483501	0.724921	0.958903	0.995049		0.0571676	0.12013	0.239908	0.593733	0.899399	1.07571	1.11588		9.5	0.0557757	0.100421	0.218786	0.512202	0.774991	0.931098	1.0072		0.00154679	0.0170848	0.0246383	0.0716317	0.108421	0.160336	0.103141		9.07567	0.0532203	0.0912252	0.222038	0.536698	0.807947	0.969593	1.05306
9.5625	0.0548252	0.0894748	0.191877	0.457738	0.697328	0.755939	0.905178		0.0545217	0.0940008	0.223396	0.479895	0.71896	0.952	0.988751		0.0561196	0.117469	0.240852	0.590902	0.895414	1.07149	1.11038		9.5625	0.0551555	0.100315	0.218708	0.509512	0.770567	0.926477	1.00143		0.000848604	0.0150275	0.0248216	0.0713517	0.10866	0.159317	0.103185		9.16643	0.0535512	0.0930271	0.22144	0.533128	0.803406	0.963764	1.04656
9.625	0.0528585	0.0886746	0.192356	0.456317	0.69412	0.753268	0.900039		0.0548801	0.096515	0.222037	0.476642	0.712941	0.944994	0.982294		0.0546789	0.114518	0.241971	0.58813	0.891253	1.06717	1.10478		9.625	0.0541392	0.0999027	0.218788	0.50703	0.766105	0.921811	0.995704		0.00111366	0.0132508	0.0249669	0.0709663	0.108789	0.158231	0.103027		9.25809	0.0546612	0.0966773	0.220395	0.525646	0.793627	0.951829	1.03292
9.6875	0.0503324	0.0876178	0.193166	0.455041	0.690994	0.75076	0.895083		0.0549909	0.0986348	0.220602	0.473688	0.706837	0.93788	0.975647		0.0532235	0.111825	0.243204	0.585361	0.886926	1.06271	1.09906		9.6875	0.0528489	0.0993594	0.21899	0.504697	0.761586	0.917116	0.989928		0.00235175	0.0121201	0.0250578	0.0704765	0.108837	0.157007	0.102733		9.35067	0.0552215	0.0981832	0.219857	0.521906	0.788743	0.946125	1.02605
9.75	0.0475506	0.0866184	0.194299	0.453938	0.687996	0.748538	0.89013		0.0547606	0.100098	0.219086	0.471054	0.700711	0.930856	0.969036		0.0521542	0.109943	0.24448	0.582609	0.882698	1.05836	1.09342		9.75	0.0514885	0.0988864	0.219289	0.502534	0.757135	0.912583	0.984195		0.00365079	0.0117093	0.025091	0.0698735	0.108926	0.155715	0.102489		9.44418	0.0559374	0.100113	0.219005	0.515134	0.779465	0.935802	1.01316
9.8125	0.0447416	0.0860084	0.195699	0.453031	0.685174	0.746653	0.885124		0.0542287	0.10067	0.21749	0.468875	0.694777	0.924204	0.962744		0.0518643	0.109226	0.245769	0.580054	0.878746	1.05446	1.08828		9.8125	0.0502782	0.0986348	0.219653	0.500654	0.752899	0.908439	0.978715		0.00493842	0.011742	0.0251051	0.069218	0.109092	0.154508	0.102513		9.53862	0.0557757	0.100421	0.218786	0.512202	0.774991	0.931098	1.0072
9.875	0.0422671	0.0860843	0.197352	0.452382	0.682558	0.745092	0.880196		0.0534139	0.100258	0.215893	0.46731	0.689233	0.918136	0.956976		0.052593	0.109682	0.247101	0.57797	0.875133	1.05113	1.0838		9.875	0.0494247	0.0986746	0.220115	0.499221	0.748975	0.904787	0.973659		0.0062122	0.0118782	0.0251419	0.0686062	0.109307	0.153457	0.102824		9.63401	0.0541392	0.0999027	0.218788	0.50703	0.766105	0.921811	0.995704
9.9375	0.0404843	0.0870911	0.199307	0.452098	0.680224	0.743752	0.875592		0.0522973	0.0989543	0.2144	0.466399	0.684203	0.912649	0.951782		0.054374	0.111259	0.248637	0.576436	0.871796	1.04831	1.07998		9.9375	0.0490519	0.0991014	0.220781	0.498311	0.745407	0.90157	0.969119		0.00749203	0.0120845	0.0252769	0.0680347	0.109474	0.152581	0.103293		9.73035	0.0528489	0.0993594	0.21899	0.504697	0.761586	0.917116	0.989928
10	0.039574	0.0890784	0.201607	0.452203	0.678179	0.742471	0.871477		0.0509435	0.0967135	0.213025	0.466101	0.679599	0.907537	0.947004		0.0568885	0.113722	0.250344	0.575357	0.86864	1.0457	1.07669		10	0.0491353	0.0998381	0.221659	0.497887	0.742139	0.898569	0.965057		0.00879772	0.0126155	0.0254899	0.0674501	0.109555	0.151812	0.103791		9.82765	0.0502782	0.0986348	0.219653	0.500654	0.752899	0.908439	0.978715
10.0625	0.0395683	0.0919433	0.204288	0.452631	0.67634	0.74113	0.867781		0.0494673	0.0936366	0.211611	0.466339	0.675231	0.902535	0.942392		0.0596463	0.116551	0.25207	0.574593	0.865633	1.04296	1.07371		10.0625	0.0495607	0.10071	0.222657	0.497854	0.739068	0.895542	0.961295		0.0100393	0.0137445	0.0257348	0.06681	0.10961	0.151037	0.104258		9.92593	0.0494247	0.0986746	0.220115	0.499221	0.748975	0.904787	0.973659
10.125	0.0401954	0.0955017	0.20736	0.453267	0.674551	0.7397	0.864289		0.0480743	0.0899343	0.210047	0.466982	0.670993	0.897549	0.937812		0.0622212	0.119224	0.253651	0.574045	0.862665	1.03998	1.07077		10.125	0.0501636	0.101553	0.223686	0.498098	0.73607	0.892408	0.957622		0.0111606	0.0155546	0.0259853	0.0661282	0.109649	0.150205	0.104654		10.0252	0.0491353	0.0998381	0.221659	0.497887	0.742139	0.898569	0.965057
10.1875	0.0411232	0.0993865	0.210787	0.454035	0.672737	0.738244	0.86079		0.0469627	0.0857928	0.208399	0.467946	0.666898	0.892656	0.933327		0.0643084	0.121306	0.255124	0.57366	0.859711	1.03681	1.06786		10.1875	0.0507981	0.102162	0.22477	0.498547	0.733115	0.889237	0.953993		0.0120591	0.0179185	0.0263141	0.0654207	0.109674	0.149313	0.105071		10.1254	0.0501636	0.101553	0.223686	0.498098	0.73607	0.892408	0.957622
10.25	0.0419497	0.103191	0.214479	0.454915	0.670944	0.73688	0.857157		0.0463257	0.0814896	0.206711	0.469216	0.663036	0.888019	0.929154		0.0657018	0.122468	0.256468	0.573475	0.856879	1.03365	1.06522		10.25	0.0513258	0.102383	0.225886	0.499202	0.730286	0.886183	0.950509		0.0126409	0.0205013	0.0267683	0.0647185	0.109704	0.148394	0.10566		10.2267	0.0507981	0.102162	0.22477	0.498547	0.733115	0.889237	0.953993
10.3125	0.0423311	0.106696	0.218342	0.45593	0.669259	0.735657	0.853413		0.0463723	0.077367	0.204971	0.470829	0.659576	0.883788	0.925476		0.0663023	0.122502	0.257739	0.573519	0.854301	1.03069	1.06304		10.3125	0.0516685	0.102188	0.227017	0.500093	0.727712	0.88338	0.94731		0.0128332	0.0229026	0.0274328	0.0640241	0.109736	0.147519	0.106506		10.329	0.0516685	0.102188	0.227017	0.500093	0.727712	0.88338	0.94731
10.375	0.0420548	0.109748	0.222315	0.457123	0.667729	0.734508	0.849719		0.0472808	0.0736453	0.203238	0.472749	0.656757	0.880013	0.922411		0.0661416	0.121372	0.259009	0.573907	0.852153	1.02805	1.06131		10.375	0.0518257	0.101589	0.228188	0.50126	0.725546	0.880858	0.944479		0.0126703	0.0248878	0.0283456	0.0633974	0.109782	0.146774	0.107506		10.4323	0.0518257	0.101589	0.228188	0.50126	0.725546	0.880858	0.944479
10.4375	0.0410102	0.112165	0.226357	0.458488	0.666345	0.733372	0.846251		0.0489849	0.070335	0.201553	0.474975	0.654622	0.876697	0.919989		0.0652798	0.119142	0.260295	0.574731	0.850597	1.02566	1.06003		10.4375	0.0517583	0.100547	0.229402	0.502731	0.723854	0.878576	0.942089		0.0123702	0.0263961	0.029489	0.0628962	0.109918	0.146153	0.108587		10.5366	0.0514173	0.0990994	0.230672	0.504476	0.722502	0.876432	0.940087
10.5	0.0390625	0.113881	0.230478	0.459977	0.665009	0.732142	0.843095		0.0513569	0.0674413	0.199953	0.477509	0.652992	0.873788	0.918077		0.0638326	0.115977	0.261585	0.575943	0.849506	1.02337	1.05909		10.5	0.0514173	0.0990994	0.230672	0.504476	0.722502	0.876432	0.940087		0.0123851	0.0274368	0.0308165	0.0625099	0.110152	0.14563	0.109667		10.6419	0.0502689	0.0954374	0.233347	0.508172	0.720101	0.871943	0.936529
10.5625	0.0362853	0.114928	0.234694	0.461559	0.663594	0.730686	0.840204		0.0542426	0.0649445	0.198499	0.480141	0.651651	0.871108	0.91645		0.0620966	0.112193	0.262792	0.577331	0.848629	1.02098	1.05824		10.5625	0.0508748	0.0973553	0.231995	0.506344	0.721291	0.874258	0.938297		0.0132311	0.0281018	0.0322312	0.0621751	0.110439	0.145173	0.110646		10.7484	0.049734	0.0935274	0.23469	0.509898	0.718912	0.86954	0.93471
10.625	0.0329704	0.115391	0.238955	0.463106	0.662013	0.728974	0.837431		0.0574008	0.0626621	0.197147	0.482685	0.650482	0.868453	0.914932		0.0604356	0.108259	0.263939	0.578725	0.847808	1.0184	1.05722		10.625	0.0502689	0.0954374	0.233347	0.508172	0.720101	0.871943	0.936529		0.0150576	0.0286073	0.0337471	0.0618799	0.110748	0.144745	0.111476		10.8558	0.0492988	0.0905071	0.237162	0.512982	0.716882	0.865072	0.931136
10.6875	0.029461	0.115489	0.243146	0.464549	0.660217	0.727153	0.834594		0.0605539	0.0604034	0.195909	0.485057	0.649448	0.865809	0.91351		0.0591872	0.104689	0.265016	0.580088	0.847069	1.01566	1.05603		10.6875	0.049734	0.0935274	0.23469	0.509898	0.718912	0.86954	0.93471		0.0175702	0.02919	0.0353209	0.0616454	0.111118	0.144289	0.112228		10.9644	0.0501344	0.089163	0.23937	0.515914	0.716061	0.861864	0.928544
10.75	0.026106	0.115499	0.247139	0.465849	0.65824	0.725391	0.831544		0.0634785	0.0579926	0.194792	0.487222	0.648593	0.863291	0.912276		0.0585753	0.102009	0.265981	0.581427	0.846563	1.01291	1.05478		10.75	0.0493866	0.0918335	0.235971	0.5115	0.717799	0.867196	0.932866		0.0203101	0.0300733	0.036885	0.0614945	0.111617	0.143797	0.113032		11.074	0.0515988	0.0890943	0.241491	0.518783	0.716101	0.859557	0.927018
10.8125	0.0233164	0.115635	0.250839	0.466986	0.656195	0.723746	0.828319		0.0659436	0.055271	0.193814	0.489218	0.648027	0.861077	0.911398		0.0586364	0.100615	0.266833	0.582741	0.846425	1.01039	1.05369		10.8125	0.0492988	0.0905071	0.237162	0.512982	0.716882	0.865072	0.931136		0.0227961	0.0314259	0.0383831	0.0614274	0.112262	0.143366	0.113975		11.1848	0.0521401	0.0892273	0.242491	0.51996	0.716106	0.858375	0.926316
10.875	0.021502	0.116105	0.25419	0.468009	0.65421	0.722182	0.825182		0.0678822	0.052095	0.192979	0.491072	0.64792	0.859374	0.910987		0.0592864	0.100663	0.267696	0.584204	0.846741	1.0083	1.05285		10.875	0.0495569	0.0896208	0.238288	0.514428	0.71629	0.863285	0.929674		0.0246735	0.0334029	0.0398159	0.0615179	0.113018	0.143099	0.114981		11.2966	0.052615	0.0895233	0.244237	0.521455	0.716044	0.85623	0.924834
10.9375	0.0207868	0.11709	0.257166	0.469	0.652353	0.720672	0.82238		0.0692627	0.0483945	0.192343	0.492838	0.648276	0.858246	0.911023		0.0603537	0.102005	0.268601	0.585906	0.847552	1.00667	1.05223		10.9375	0.0501344	0.089163	0.23937	0.515914	0.716061	0.861864	0.928544		0.0258032	0.0361032	0.0411259	0.0617754	0.113893	0.143034	0.115923		11.4096	0.0526773	0.0905492	0.245555	0.522343	0.716202	0.855323	0.923859
11	0.0210245	0.118623	0.259752	0.469952	0.650569	0.719149	0.820042		0.0699584	0.0441925	0.192042	0.49449	0.648972	0.857586	0.911388		0.0616635	0.104278	0.269529	0.587766	0.848617	1.00532	1.05169		11	0.0508822	0.089031	0.240441	0.517403	0.716053	0.860684	0.927707		0.026188	0.0394881	0.0421987	0.0621596	0.114807	0.143109	0.116683		11.5237	0.053035	0.0915976	0.246453	0.522757	0.716814	0.855467	0.923881
11.0625	0.0217724	0.12058	0.261916	0.470754	0.648762	0.717548	0.818163		0.0700144	0.0396704	0.192067	0.495941	0.649852	0.857189	0.911859		0.0630096	0.107033	0.27049	0.589656	0.849689	1.00393	1.05103		11.0625	0.0515988	0.0890943	0.241491	0.518783	0.716101	0.859557	0.927018		0.0260668	0.043335	0.0430163	0.0626557	0.115692	0.143207	0.117172		11.6389	0.0543495	0.0918473	0.246775	0.522576	0.717171	0.855504	0.924103
11.125	0.0225169	0.122712	0.26362	0.471327	0.646889	0.715873	0.816627		0.0696774	0.0352361	0.19234	0.497114	0.650775	0.856852	0.912232		0.064226	0.109734	0.271512	0.591438	0.850652	1.0024	1.05009		11.125	0.0521401	0.0892273	0.242491	0.51996	0.716106	0.858375	0.926316		0.0257988	0.0472059	0.043611	0.0632306	0.116537	0.143269	0.117366		11.7553	0.0574097	0.0919376	0.24637	0.521588	0.716774	0.855255	0.923887
11.1875	0.022887	0.124718	0.264882	0.471614	0.645003	0.714228	0.815313		0.0693484	0.031409	0.192772	0.497862	0.651661	0.856596	0.912503		0.0651705	0.111905	0.272581	0.593021	0.851545	1.00081	1.04887		11.1875	0.0524686	0.0893439	0.243412	0.520833	0.716069	0.857211	0.925561		0.0257035	0.0505804	0.0440242	0.06388	0.117372	0.143291	0.117324		11.8729	0.0593476	0.0923677	0.245831	0.520854	0.716482	0.855275	0.923859
11.25	0.0226117	0.12635	0.265751	0.471643	0.643171	0.712773	0.814172		0.0694133	0.0289421	0.193368	0.498251	0.652527	0.856513	0.912783		0.0658201	0.113278	0.273593	0.594469	0.852434	0.999404	1.04755		11.25	0.052615	0.0895233	0.244237	0.521455	0.716044	0.85623	0.924834		0.0260457	0.0528704	0.0442284	0.0646172	0.11821	0.143316	0.117155		11.9916	0.0631847	0.09467	0.244031	0.5194	0.716169	0.855995	0.924459
11.3125	0.0215081	0.127405	0.266198	0.471496	0.641444	0.711578	0.813264		0.0702575	0.0286465	0.194148	0.498488	0.653426	0.85675	0.913117		0.0661745	0.113754	0.274508	0.595839	0.853359	0.998446	1.04632		11.3125	0.0526467	0.0899354	0.244951	0.521941	0.716076	0.855592	0.924234		0.027044	0.0535148	0.0441928	0.0654054	0.119041	0.143437	0.116925		12.1115	0.066424	0.098919	0.241351	0.517916	0.715845	0.856564	0.925639
11.375	0.0197094	0.127717	0.266119	0.471232	0.639906	0.710608	0.812736		0.0721425	0.0306919	0.195136	0.4987	0.654322	0.857417	0.913494		0.0661799	0.113239	0.27541	0.597096	0.854377	0.997945	1.04535		11.375	0.0526773	0.0905492	0.245555	0.522343	0.716202	0.855323	0.923859		0.0287062	0.052341	0.0439108	0.0661789	0.11988	0.14368	0.116652		12.2326	0.0687549	0.104101	0.238169	0.515896	0.714702	0.856064	0.92612
11.4375	0.0174728	0.127226	0.265478	0.47088	0.638681	0.70975	0.812742		0.0750423	0.0344786	0.196315	0.498855	0.655253	0.858515	0.914002		0.0658496	0.111777	0.276365	0.598133	0.855467	0.997712	1.04454		11.4375	0.0527882	0.0911606	0.246053	0.522622	0.716467	0.855325	0.923762		0.0309275	0.0496921	0.0434169	0.0668732	0.120663	0.144007	0.116209		12.355	0.0702455	0.109179	0.234294	0.513537	0.712985	0.85509	0.925989
11.5	0.0150337	0.125964	0.26437	0.470422	0.637756	0.708882	0.813353		0.0788073	0.0391778	0.197648	0.498876	0.656211	0.859926	0.914517		0.0652639	0.109651	0.277342	0.598972	0.856475	0.997593	1.04378		11.5	0.053035	0.0915976	0.246453	0.522757	0.716814	0.855467	0.923881		0.0335995	0.0461239	0.0427614	0.0675203	0.121302	0.144407	0.115496		12.4785	0.0706689	0.112939	0.22969	0.511399	0.711458	0.854303	0.925891
11.5625	0.012816	0.124006	0.262908	0.46985	0.637039	0.707979	0.814501		0.083185	0.0441843	0.199006	0.498726	0.65704	0.861324	0.91478		0.0645521	0.107243	0.278189	0.599651	0.857193	0.997333	1.04285		11.5625	0.0535177	0.091811	0.246701	0.522742	0.717091	0.855545	0.924043		0.0364591	0.0420889	0.042006	0.0681519	0.121743	0.144763	0.114454		12.6033	0.0701665	0.114804	0.224996	0.509213	0.70981	0.852962	0.925722
11.625	0.0114697	0.121496	0.261158	0.469144	0.636441	0.70709	0.816059		0.0877359	0.0491122	0.200319	0.498456	0.657608	0.862556	0.914607		0.0638431	0.104934	0.278847	0.600128	0.857463	0.996866	1.04164		11.625	0.0543495	0.0918473	0.246775	0.522576	0.717171	0.855504	0.924103		0.0390094	0.0379249	0.0411929	0.0687421	0.121957	0.145017	0.113091		12.7293	0.0691229	0.115112	0.220296	0.506714	0.707244	0.850466	0.924675
11.6875	0.0115832	0.118651	0.259167	0.46826	0.635922	0.706279	0.81787		0.0920567	0.0537608	0.201582	0.49806	0.65789	0.8636	0.913973		0.0633405	0.103071	0.279264	0.600259	0.857313	0.996246	1.04022		11.6875	0.0556602	0.0918274	0.246671	0.522193	0.717042	0.855375	0.92402		0.0407828	0.0338745	0.0403209	0.0692297	0.121974	0.145158	0.111514		12.8566	0.0681538	0.114932	0.215656	0.503953	0.704326	0.847867	0.922921
11.75	0.0131071	0.115734	0.25692	0.467193	0.635536	0.70562	0.819767		0.0958317	0.0580551	0.202801	0.497555	0.657876	0.86453	0.913076		0.0632902	0.102024	0.279389	0.600018	0.856908	0.995615	1.03882		11.75	0.0574097	0.0919376	0.24637	0.521588	0.716774	0.855255	0.923887		0.0416746	0.0301332	0.0393687	0.0695978	0.121873	0.14522	0.109926		12.9852	0.0675418	0.115668	0.211497	0.501751	0.701913	0.845923	0.921423
11.8125	0.0153413	0.113063	0.254373	0.466058	0.6354	0.705197	0.821713		0.0988571	0.0619602	0.203929	0.497039	0.657664	0.865528	0.91217		0.0638443	0.10208	0.279191	0.599465	0.856381	0.9951	1.03769		11.8125	0.0593476	0.0923677	0.245831	0.520854	0.716482	0.855275	0.923859		0.0419391	0.0269003	0.0383512	0.069819	0.121667	0.145224	0.108463		13.115	0.0670237	0.117764	0.208272	0.500082	0.699515	0.843862	0.919934
11.875	0.0176977	0.110944	0.251558	0.464978	0.635557	0.705009	0.823835		0.101075	0.0655239	0.204891	0.49666	0.657445	0.866748	0.91135		0.0651273	0.103271	0.278677	0.598683	0.855836	0.994879	1.03694		11.875	0.0613001	0.093246	0.245042	0.520107	0.71628	0.855545	0.924042		0.0418203	0.0243127	0.0373223	0.0698683	0.121354	0.145259	0.107119		13.2462	0.0662826	0.120537	0.205748	0.498309	0.69651	0.841144	0.917446
11.9375	0.0198297	0.109577	0.248492	0.46403	0.635996	0.704921	0.8263		0.102557	0.0688922	0.205658	0.496438	0.657241	0.86809	0.91058		0.0671673	0.105541	0.277942	0.597732	0.85527	0.994975	1.0365		11.9375	0.0631847	0.09467	0.244031	0.5194	0.716169	0.855995	0.924459		0.0415073	0.0224153	0.0363478	0.0697459	0.120932	0.145405	0.105784		13.3787	0.0649552	0.123746	0.203774	0.49586	0.692027	0.837958	0.912551
12	0.0215452	0.109043	0.245121	0.463192	0.636701	0.704799	0.829216		0.103397	0.0721637	0.20625	0.496297	0.65687	0.869227	0.909678		0.0698141	0.108593	0.27701	0.59658	0.854623	0.995164	1.03626		12	0.0649189	0.0966	0.242794	0.51869	0.716065	0.856397	0.925053		0.0411451	0.0211636	0.0354377	0.0694564	0.120418	0.145607	0.104377		13.5124	0.0637285	0.124056	0.204032	0.495191	0.689923	0.836844	0.909635
12.0625	0.0227076	0.109277	0.241565	0.462461	0.637582	0.704584	0.832464		0.103746	0.0755604	0.206733	0.496108	0.656206	0.869936	0.908424		0.0728186	0.111919	0.275755	0.595179	0.853746	0.995173	1.03603		12.0625	0.066424	0.098919	0.241351	0.517916	0.715845	0.856564	0.925639		0.0408958	0.0202722	0.0345116	0.068994	0.119788	0.145755	0.102868		13.6476	0.0619773	0.122803	0.205467	0.495086	0.687844	0.835488	0.906147
12.125	0.0232774	0.11007	0.23814	0.461814	0.638503	0.704307	0.835711		0.103903	0.079302	0.207116	0.495798	0.655132	0.870139	0.906715		0.0759034	0.115037	0.274139	0.593361	0.852565	0.994867	1.0356		12.125	0.0676947	0.10147	0.239798	0.516991	0.7154	0.856438	0.926009		0.040935	0.0193578	0.0335425	0.0682866	0.119079	0.145764	0.101332		13.784	0.060175	0.120907	0.207853	0.495116	0.685495	0.834091	0.901506
12.1875	0.0232326	0.111135	0.234969	0.461206	0.639383	0.704053	0.838678		0.104168	0.0835494	0.207324	0.49539	0.65366	0.869867	0.904644		0.0788642	0.117617	0.272214	0.591092	0.851063	0.994273	1.03504		12.1875	0.0687549	0.104101	0.238169	0.515896	0.714702	0.856064	0.92612		0.0414038	0.0180905	0.0325629	0.0673276	0.118308	0.145601	0.0999261		13.9219	0.0591411	0.120188	0.210914	0.49555	0.68383	0.833611	0.896825
12.25	0.0226272	0.112243	0.231858	0.460642	0.640214	0.703887	0.841235		0.104737	0.0885156	0.20726	0.494993	0.651855	0.869227	0.902462		0.0814833	0.119386	0.269946	0.588495	0.849475	0.9936	1.03453		12.25	0.0696159	0.106715	0.236355	0.51471	0.713848	0.855571	0.926076		0.0423219	0.0161606	0.0315838	0.0661678	0.117601	0.145338	0.0987875		14.0611	0.0595567	0.121152	0.214818	0.497016	0.683352	0.834268	0.893013
12.3125	0.0215688	0.113234	0.228579	0.460178	0.64104	0.703823	0.84339		0.1056	0.0942593	0.206953	0.494738	0.649843	0.86832	0.900384		0.0835683	0.120045	0.26735	0.585695	0.84807	0.993126	1.03419		12.3125	0.0702455	0.109179	0.234294	0.513537	0.712985	0.85509	0.925989		0.0435708	0.0133625	0.0306011	0.0648359	0.11707	0.145104	0.0979453		14.2017	0.0622103	0.123482	0.222423	0.499584	0.682717	0.834852	0.887182
12.375	0.02019	0.113935	0.225116	0.459906	0.641931	0.703868	0.845241		0.106575	0.100497	0.206439	0.49462	0.647739	0.867283	0.898462		0.0849956	0.119448	0.264565	0.582783	0.846875	0.992927	1.03408		12.375	0.0705868	0.111293	0.23204	0.512436	0.712182	0.854693	0.925926		0.0449588	0.00974786	0.0296751	0.0633462	0.116684	0.14494	0.0973667		14.3437	0.0641448	0.123981	0.227579	0.50094	0.682274	0.83533	0.883207
12.4375	0.0186479	0.114211	0.221617	0.459892	0.642942	0.703946	0.846874		0.107594	0.107007	0.205818	0.494572	0.645609	0.866068	0.896663		0.0857644	0.1176	0.261636	0.579733	0.845821	0.992896	1.03414		12.4375	0.0706689	0.112939	0.22969	0.511399	0.711458	0.854303	0.925891		0.0463548	0.00540986	0.0287719	0.0616666	0.11637	0.144834	0.0969923		14.4872	0.0653158	0.123083	0.232527	0.502375	0.682327	0.836312	0.880316
12.5	0.0171101	0.114024	0.218172	0.460067	0.644002	0.703958	0.848369		0.108506	0.113636	0.205206	0.494463	0.643393	0.864589	0.894907		0.0859339	0.114667	0.25864	0.576463	0.844759	0.992754	1.03429		12.5	0.0705167	0.114109	0.227339	0.510331	0.710718	0.853767	0.925855		0.0476085	0.000520705	0.0278719	0.0597983	0.116083	0.144702	0.0967479		14.632	0.0641925	0.119698	0.239225	0.504011	0.682351	0.836753	0.877714
12.5625	0.0157563	0.113395	0.214792	0.460358	0.644961	0.703849	0.849729		0.10906	0.120187	0.204547	0.494236	0.640933	0.862698	0.893081		0.0856831	0.110829	0.255649	0.573046	0.843536	0.992338	1.03436		12.5625	0.0701665	0.114804	0.224996	0.509213	0.70981	0.852962	0.925722		0.0485487	0.00483542	0.0270362	0.0578177	0.115827	0.144491	0.0965442		14.7784	0.0618263	0.117069	0.242629	0.503903	0.681298	0.835561	0.875919
12.625	0.0147902	0.112425	0.211548	0.460725	0.645678	0.703639	0.850791		0.109001	0.126472	0.203765	0.493871	0.638095	0.8603	0.891075		0.0852424	0.106398	0.252624	0.569466	0.842141	0.991566	1.03416		12.625	0.069678	0.115098	0.222646	0.508021	0.708638	0.851835	0.925344		0.0489961	0.0103006	0.0262518	0.0557341	0.115679	0.14415	0.0963701		14.9261	0.0594606	0.115699	0.244889	0.502956	0.680062	0.834286	0.87487
12.6875	0.0144315	0.111285	0.208527	0.461121	0.646147	0.70341	0.851338		0.108109	0.132279	0.202818	0.493362	0.634888	0.857487	0.888984		0.0848286	0.101771	0.249543	0.565659	0.840698	0.9905	1.0337		12.6875	0.0691229	0.115112	0.220296	0.506714	0.707244	0.850466	0.924675		0.0487735	0.0156098	0.0254888	0.0535328	0.115711	0.143674	0.0962789		15.0754	0.0583368	0.116217	0.246137	0.500654	0.677762	0.83148	0.875454
12.75	0.0148159	0.11014	0.205685	0.46153	0.646425	0.703238	0.851252		0.106217	0.137453	0.201733	0.492781	0.631532	0.854553	0.887094		0.0847541	0.0973926	0.246474	0.561653	0.839313	0.989458	1.03309		12.75	0.0685955	0.114995	0.217964	0.505321	0.705757	0.849083	0.92381		0.0477949	0.0204666	0.0247694	0.0512261	0.115903	0.143189	0.0963166		15.2262	0.0594573	0.116881	0.245584	0.498018	0.674971	0.827959	0.875719
12.8125	0.0158974	0.109228	0.202925	0.461982	0.646566	0.703196	0.850588		0.103258	0.141866	0.200551	0.49225	0.628329	0.85175	0.885695		0.0853058	0.0937005	0.24349	0.557627	0.838084	0.988654	1.03248		12.8125	0.0681538	0.114932	0.215656	0.503953	0.704326	0.847867	0.922921		0.046137	0.024584	0.0241349	0.0488844	0.116196	0.142768	0.0964914		15.3784	0.0622026	0.117144	0.242426	0.492575	0.670004	0.822297	0.876218
12.875	0.0174929	0.108871	0.200272	0.4625	0.646629	0.703252	0.849514		0.0992971	0.145481	0.199393	0.491893	0.625472	0.849187	0.884859		0.0866234	0.091004	0.240704	0.553855	0.837087	0.988089	1.03199		12.875	0.0678044	0.115119	0.213457	0.502749	0.703063	0.846843	0.922122		0.0440295	0.0277704	0.0236011	0.0466351	0.11655	0.142433	0.0967778		15.5322	0.0633824	0.116642	0.2393	0.488804	0.666991	0.818659	0.877332
12.9375	0.0194062	0.109298	0.19786	0.46309	0.646581	0.703289	0.848179		0.0945146	0.148355	0.198367	0.491743	0.622858	0.846819	0.884439		0.0887046	0.0893498	0.238265	0.550421	0.836299	0.987661	1.03165		12.9375	0.0675418	0.115668	0.211497	0.501751	0.701913	0.845923	0.921423		0.0417877	0.030014	0.0231828	0.0445172	0.116985	0.142188	0.0971669		15.6875	0.0625877	0.115001	0.233898	0.482506	0.661996	0.812434	0.878487
13	0.0214544	0.110575	0.195729	0.463772	0.646372	0.703191	0.846672		0.0891266	0.150542	0.197488	0.491732	0.620347	0.844581	0.884271		0.091324	0.0885833	0.236156	0.547173	0.835584	0.987136	1.03132		13	0.0673017	0.116567	0.209791	0.500892	0.700768	0.844969	0.920753		0.0397201	0.0314107	0.0228498	0.0424486	0.117478	0.141973	0.0975787		15.8444	0.0607068	0.114389	0.229821	0.477815	0.658725	0.808738	0.878545
13.0625	0.023466	0.112635	0.19387	0.464487	0.645919	0.70293	0.845012		0.0834526	0.152149	0.196665	0.491769	0.617884	0.842349	0.884147		0.0941524	0.0885081	0.234282	0.543991	0.834741	0.986308	1.03064		13.0625	0.0670237	0.117764	0.208272	0.500082	0.699515	0.843862	0.919934		0.0380996	0.0321289	0.0225685	0.0403986	0.117945	0.141695	0.0978544		16.0028	0.0587014	0.115772	0.224165	0.471694	0.655921	0.805417	0.879471
13.125	0.0253044	0.115292	0.192363	0.465111	0.645176	0.702533	0.843103		0.0778668	0.153361	0.195786	0.491772	0.615427	0.839979	0.884		0.0968666	0.0887487	0.232597	0.540796	0.833649	0.985143	1.02944		13.125	0.0666792	0.119134	0.206915	0.499226	0.698084	0.842552	0.918847		0.0370696	0.0324769	0.0223066	0.0383891	0.118341	0.141322	0.0979327		16.1629	0.0603498	0.118009	0.220825	0.468351	0.65474	0.803454	0.879787
13.1875	0.0268624	0.118341	0.191313	0.465545	0.644122	0.702098	0.8408		0.0727826	0.154427	0.194787	0.491729	0.613016	0.837606	0.883845		0.0992027	0.0888425	0.231142	0.537652	0.832392	0.98373	1.02769		13.1875	0.0662826	0.120537	0.205748	0.498309	0.69651	0.841144	0.917446		0.0366056	0.0328472	0.0220611	0.0365011	0.1187	0.140849	0.0978727		16.3245	0.0639394	0.121459	0.216462	0.463407	0.653354	0.801085	0.878296
13.25	0.0280788	0.121552	0.190758	0.465746	0.642806	0.701691	0.838035		0.0685458	0.155647	0.193705	0.491734	0.61078	0.835572	0.883829		0.100984	0.0883904	0.229965	0.534661	0.831129	0.982212	1.02563		13.25	0.0658695	0.121863	0.204809	0.49738	0.694905	0.839825	0.915831		0.0365262	0.0336292	0.0218352	0.0348028	0.119055	0.140309	0.0978067		16.4877	0.065733	0.122698	0.21454	0.461043	0.653691	0.800842	0.877061
13.3125	0.028918	0.124603	0.190679	0.465735	0.641352	0.701341	0.834875		0.0653897	0.157211	0.19265	0.491881	0.608831	0.834129	0.884086		0.101992	0.087104	0.229077	0.53196	0.829932	0.980756	1.02351		13.3125	0.0654333	0.122973	0.204135	0.496525	0.693372	0.838742	0.914157		0.0365371	0.0350821	0.0216225	0.0333555	0.119377	0.139764	0.0978477		16.6526	0.0658533	0.121906	0.213215	0.459191	0.654884	0.800851	0.874302
13.375	0.0293663	0.1272	0.191017	0.465599	0.639871	0.701046	0.831462		0.0633987	0.159201	0.191784	0.492317	0.607303	0.833257	0.884759		0.102101	0.0848361	0.228521	0.529664	0.828907	0.979571	1.02143		13.375	0.0649552	0.123746	0.203774	0.49586	0.692027	0.837958	0.912551		0.0363921	0.0373025	0.0214348	0.0321792	0.119655	0.139322	0.0979863		16.8191	0.0651809	0.119391	0.213409	0.4578	0.65562	0.800435	0.869282
13.4375	0.0293732	0.12916	0.19171	0.46542	0.638377	0.700725	0.827973		0.062414	0.161474	0.191176	0.493045	0.606261	0.83282	0.885889		0.101397	0.0816751	0.228353	0.527791	0.82809	0.978609	1.01937		13.4375	0.0643947	0.124103	0.203746	0.495419	0.690909	0.837385	0.911077		0.0360526	0.0401389	0.0213119	0.0312534	0.119883	0.138998	0.0981529		16.9873	0.0657064	0.118926	0.21421	0.457737	0.656786	0.801187	0.866111
13.5	0.0289946	0.130414	0.192738	0.465225	0.636772	0.700265	0.824558		0.0621219	0.163875	0.190749	0.494079	0.605647	0.832647	0.887211		0.100069	0.0778806	0.22861	0.526268	0.827351	0.977619	1.01713		13.5	0.0637285	0.124056	0.204032	0.495191	0.689923	0.836844	0.909635		0.0355643	0.0433483	0.0213081	0.0305363	0.120029	0.138725	0.0982271		17.1572	0.0670538	0.120827	0.216618	0.459111	0.65878	0.801746	0.861599
13.5625	0.0283338	0.130981	0.194132	0.464958	0.634981	0.699581	0.821185		0.0621848	0.166179	0.190489	0.495332	0.605293	0.832629	0.888435		0.0982101	0.0736389	0.229231	0.525034	0.826501	0.976427	1.01449		13.5625	0.0629096	0.1236	0.204617	0.495108	0.688925	0.836212	0.908037		0.0349438	0.0467095	0.0213938	0.0300388	0.120066	0.138458	0.0981334		17.3288	0.0683416	0.12266	0.21972	0.46015	0.659656	0.800782	0.855713
13.625	0.0275331	0.130924	0.195901	0.464474	0.633022	0.698703	0.817666		0.0623339	0.168161	0.190398	0.496708	0.605076	0.83276	0.889434		0.0960649	0.0693236	0.230103	0.524075	0.825434	0.975002	1.01134		13.625	0.0619773	0.122803	0.205467	0.495086	0.687844	0.835488	0.906147		0.0342673	0.0499168	0.0215121	0.0298335	0.119973	0.13817	0.0979134		17.5021	0.0680024	0.121626	0.222554	0.461634	0.660719	0.799805	0.850666
13.6875	0.0267705	0.130332	0.197981	0.463709	0.630973	0.697754	0.813843		0.0623503	0.169603	0.190498	0.498204	0.604955	0.833084	0.890179		0.0939574	0.0655404	0.231202	0.523356	0.824096	0.973413	1.00778		13.6875	0.0610261	0.121825	0.20656	0.49509	0.686675	0.83475	0.903933		0.033613	0.0525501	0.0216658	0.0299453	0.119719	0.137837	0.0976957		17.6771	0.0664008	0.118976	0.224149	0.462694	0.660988	0.798085	0.847564
13.75	0.0262731	0.12937	0.200272	0.462649	0.628899	0.696833	0.809693		0.0620472	0.170329	0.190775	0.499812	0.604971	0.833669	0.890801		0.0922048	0.0630221	0.23251	0.522886	0.822613	0.97177	1.00402		13.75	0.060175	0.120907	0.207853	0.495116	0.685495	0.834091	0.901506		0.0330057	0.0541517	0.0218759	0.0303921	0.119349	0.137469	0.0976066		17.8539	0.0637955	0.113989	0.22539	0.463224	0.660113	0.794303	0.842198
13.8125	0.0262036	0.128357	0.202693	0.461392	0.626885	0.695971	0.805326		0.0613026	0.170198	0.191252	0.501576	0.60528	0.834705	0.891547		0.0910212	0.062369	0.233976	0.522715	0.821322	0.970337	1.00032		13.8125	0.0595092	0.120308	0.209307	0.495228	0.684496	0.833671	0.899065		0.032446	0.0543632	0.0221166	0.0311506	0.118986	0.137186	0.0977151		18.0324	0.0641914	0.111382	0.225163	0.463312	0.659295	0.791166	0.838678
13.875	0.0266821	0.127703	0.205202	0.46008	0.625055	0.695163	0.800935		0.060232	0.169122	0.191915	0.503688	0.605968	0.836312	0.89262		0.0905092	0.0637401	0.235625	0.522881	0.820469	0.969356	0.996921		13.875	0.0591411	0.120188	0.210914	0.49555	0.68383	0.833611	0.896825		0.0319275	0.0530912	0.0224075	0.0321819	0.118716	0.137116	0.098061		18.2127	0.0671727	0.111532	0.223257	0.463317	0.65729	0.787064	0.835843
13.9375	0.0277816	0.127705	0.207778	0.458768	0.623433	0.694328	0.796708		0.0590552	0.167099	0.192859	0.506287	0.607005	0.838458	0.89399		0.0906229	0.0667149	0.237547	0.523474	0.820069	0.968817	0.993845		13.9375	0.0591532	0.120506	0.212728	0.496176	0.683502	0.833868	0.894848		0.0314208	0.0505778	0.0227517	0.0335169	0.118555	0.137302	0.0985714		18.3949	0.0696762	0.111668	0.220191	0.462301	0.654186	0.783504	0.833584
14	0.0293822	0.128442	0.210403	0.457394	0.621977	0.693352	0.79277		0.0580968	0.164305	0.19421	0.509207	0.608259	0.840989	0.895387		0.091191	0.0707091	0.239841	0.524445	0.819819	0.968463	0.990881		14	0.0595567	0.121152	0.214818	0.497016	0.683352	0.834268	0.893013		0.0309303	0.0472219	0.0231335	0.0351485	0.118383	0.137679	0.0990768		18.5788	0.0707004	0.109049	0.21683	0.461414	0.650996	0.781194	0.833818
14.0625	0.0312655	0.129838	0.21306	0.455919	0.620634	0.692164	0.789114		0.0576175	0.160946	0.196028	0.512167	0.609586	0.84362	0.89652		0.0919666	0.0751316	0.242538	0.525684	0.819429	0.968001	0.987894		14.0625	0.0602832	0.121972	0.217209	0.497923	0.683217	0.834595	0.891176		0.0304382	0.0434449	0.0235308	0.0369992	0.118093	0.13814	0.0994975		18.7646	0.0719257	0.103281	0.213941	0.459388	0.646395	0.778103	0.834587
14.125	0.0332202	0.131735	0.215715	0.454357	0.619373	0.690797	0.785603		0.0577362	0.157318	0.198228	0.514979	0.610796	0.846176	0.897254		0.0926606	0.079331	0.245464	0.527077	0.81883	0.967324	0.984839		14.125	0.0612057	0.122795	0.219802	0.498804	0.683	0.834766	0.889232		0.0298717	0.0397549	0.0238819	0.0389651	0.117711	0.138616	0.0998599		18.9522	0.0741969	0.0982482	0.212212	0.456497	0.642	0.776032	0.836451
14.1875	0.0350133	0.133845	0.218283	0.452666	0.618204	0.689389	0.782054		0.0586109	0.153804	0.200623	0.517565	0.611817	0.848654	0.897693		0.0930066	0.0827979	0.248361	0.528521	0.818131	0.966514	0.9818		14.1875	0.0622103	0.123482	0.222423	0.499584	0.682717	0.834852	0.887182		0.0291638	0.0366196	0.024137	0.0409999	0.117315	0.139077	0.100287		19.1418	0.0763958	0.0978986	0.212762	0.453288	0.638308	0.773903	0.83955
14.25	0.0364607	0.135839	0.22065	0.450837	0.617181	0.688076	0.778371		0.0603552	0.15069	0.203173	0.520002	0.612706	0.851218	0.898029		0.0928497	0.0851972	0.251212	0.529989	0.81745	0.96572	0.978982		14.25	0.0632219	0.123909	0.225012	0.500276	0.682446	0.835005	0.885127		0.0283036	0.0343378	0.0243145	0.0431056	0.116938	0.13953	0.100926		19.3332	0.0776634	0.100532	0.215318	0.448631	0.634549	0.770994	0.841556
14.3125	0.0374475	0.137425	0.222774	0.44893	0.616378	0.686884	0.774643		0.062803	0.14818	0.20588	0.522383	0.613618	0.854022	0.898429		0.0921838	0.08634	0.254084	0.531508	0.816826	0.965083	0.97655		14.3125	0.0641448	0.123981	0.227579	0.50094	0.682274	0.83533	0.883207		0.0273928	0.033039	0.0244585	0.0452729	0.116534	0.140038	0.10181		19.5265	0.0774658	0.102329	0.219537	0.443896	0.632594	0.769259	0.844005
14.375	0.0379025	0.13842	0.224695	0.447039	0.615832	0.685768	0.771112		0.0657317	0.146407	0.208671	0.524753	0.614593	0.857049	0.898929		0.0909843	0.086241	0.256904	0.533141	0.816286	0.964574	0.974742		14.375	0.0648728	0.123689	0.23009	0.501644	0.682237	0.835797	0.881594		0.0265514	0.0326761	0.0245648	0.0474755	0.116091	0.140612	0.102916		19.7218	0.0756057	0.101211	0.224892	0.439015	0.631015	0.76607	0.844727
14.4375	0.0377676	0.138839	0.226431	0.4452	0.615594	0.684656	0.768058		0.0689353	0.145367	0.211554	0.527033	0.615563	0.860189	0.899432		0.0892444	0.0850444	0.259596	0.534891	0.815823	0.964089	0.973459		14.4375	0.0653158	0.123083	0.232527	0.502375	0.682327	0.836312	0.880316		0.0259286	0.0331041	0.0245943	0.0496704	0.115611	0.141238	0.104026		19.919	0.073567	0.100758	0.229727	0.433683	0.629308	0.762432	0.842924
14.5	0.0369978	0.138723	0.22794	0.443491	0.615635	0.683445	0.765629		0.0720224	0.144827	0.21452	0.529079	0.616458	0.863262	0.899884		0.0870904	0.0829863	0.26227	0.536597	0.815322	0.963489	0.972517		14.5	0.0653702	0.122179	0.23491	0.503056	0.682472	0.836732	0.879343		0.0257003	0.0340787	0.0246261	0.0517215	0.115053	0.141894	0.104963		20.1182	0.0725462	0.105554	0.233963	0.429317	0.62858	0.760128	0.841034
14.5625	0.035579	0.138077	0.229191	0.441861	0.615826	0.682071	0.763745		0.0747083	0.144514	0.217394	0.530846	0.617133	0.866063	0.900096		0.0846569	0.0804815	0.264933	0.538171	0.81461	0.962623	0.971764		14.5625	0.0649814	0.121024	0.237173	0.503626	0.682523	0.836919	0.878535		0.0259445	0.0352582	0.024754	0.0536152	0.114393	0.142529	0.105672		20.3194	0.0715723	0.115761	0.237565	0.423957	0.62614	0.757153	0.8369
14.625	0.0335779	0.137005	0.230204	0.440233	0.616007	0.680557	0.762213		0.0768386	0.144117	0.220047	0.532245	0.617451	0.868413	0.89989		0.0821611	0.0779709	0.267425	0.539555	0.813596	0.96129	0.971039		14.625	0.0641925	0.119698	0.239225	0.504011	0.682351	0.836753	0.877714		0.0266463	0.036311	0.0249442	0.0553543	0.113664	0.143019	0.106164		20.5226	0.0692363	0.120518	0.23863	0.421209	0.624306	0.756768	0.834508
14.6875	0.0311834	0.135697	0.231034	0.438547	0.616134	0.678969	0.760879		0.0783065	0.143334	0.22246	0.533161	0.617392	0.870268	0.899272		0.0798321	0.07593	0.269672	0.540612	0.812232	0.959505	0.970289		14.6875	0.0631074	0.11832	0.241055	0.504107	0.681919	0.836248	0.876813		0.0276575	0.0369092	0.0251509	0.0568986	0.112856	0.143329	0.106496		20.7278	0.0647815	0.120874	0.239055	0.418949	0.621274	0.755777	0.832085
14.75	0.0285135	0.134428	0.23169	0.436801	0.616242	0.677426	0.759701		0.079038	0.141975	0.224555	0.533605	0.617027	0.871777	0.898372		0.0779273	0.0748041	0.271643	0.541304	0.810625	0.957479	0.969684		14.75	0.0618263	0.117069	0.242629	0.503903	0.681298	0.835561	0.875919		0.028855	0.0367967	0.0253785	0.05824	0.112001	0.143496	0.106777		20.9351	0.0602021	0.120967	0.238491	0.416922	0.617015	0.754816	0.829473
14.8125	0.0257944	0.13358	0.232126	0.435047	0.616332	0.676052	0.758743		0.0790859	0.139999	0.226279	0.533694	0.616525	0.873158	0.897444		0.0767935	0.0748914	0.273322	0.541731	0.809102	0.955416	0.969448		14.8125	0.0605579	0.116157	0.243909	0.503491	0.680653	0.834875	0.875212		0.0301279	0.0358806	0.0256395	0.0594098	0.11124	0.143563	0.107098		21.1444	0.0577789	0.125915	0.237387	0.416687	0.611927	0.75378	0.827891
14.875	0.0232584	0.13347	0.232316	0.433379	0.616425	0.674849	0.758133		0.078459	0.137442	0.227642	0.533531	0.615983	0.8745	0.8967		0.0766643	0.0761849	0.274707	0.541958	0.807778	0.953508	0.969776		14.875	0.0594606	0.115699	0.244889	0.502956	0.680062	0.834286	0.87487		0.0313648	0.034278	0.0259295	0.0604022	0.110606	0.143616	0.107497		21.3559	0.0580904	0.129219	0.236173	0.417123	0.607432	0.751028	0.825239
14.9375	0.021121	0.134201	0.23229	0.4318	0.616535	0.673657	0.758034		0.0773456	0.134342	0.228603	0.533103	0.615334	0.875691	0.896148		0.0775536	0.0784397	0.275835	0.5421	0.806471	0.951623	0.970541		14.9375	0.0586734	0.115661	0.245576	0.502334	0.679447	0.833657	0.874907		0.0325215	0.0322344	0.0262697	0.0612499	0.110008	0.143671	0.107834		21.5694	0.0583993	0.128327	0.234014	0.420053	0.603037	0.747041	0.821492
15	0.0195855	0.135713	0.232162	0.43028	0.616585	0.672351	0.758558		0.0759719	0.130693	0.229036	0.532322	0.614523	0.876458	0.895503		0.079328	0.0812364	0.276732	0.54215	0.805033	0.949459	0.971432		15	0.0582951	0.115881	0.245977	0.501584	0.678714	0.832756	0.875164		0.0335655	0.0301077	0.0266807	0.0619461	0.109401	0.14363	0.107885		21.7851	0.0571351	0.124724	0.231562	0.423385	0.599766	0.742299	0.817386
15.0625	0.0187689	0.137859	0.23207	0.428874	0.616479	0.670916	0.759706		0.0744579	0.126693	0.228994	0.531209	0.613505	0.876637	0.894538		0.0817838	0.0840993	0.277348	0.541878	0.8033	0.946888	0.97212		15.0625	0.0583368	0.116217	0.246137	0.500654	0.677762	0.83148	0.875454		0.0344621	0.0283695	0.0270728	0.0623914	0.10873	0.143421	0.107485		22.003	0.0561781	0.124253	0.227114	0.429541	0.597774	0.737513	0.812622
15.125	0.0185891	0.140471	0.232	0.427522	0.616131	0.669383	0.761322		0.073016	0.122602	0.228501	0.529776	0.612244	0.876238	0.893202		0.0846554	0.0866241	0.277597	0.541117	0.801148	0.943905	0.972429		15.125	0.0587535	0.116566	0.246033	0.499472	0.676508	0.829842	0.875651		0.0352669	0.0274261	0.0273915	0.0625676	0.107959	0.143021	0.106642		22.223	0.0574032	0.127227	0.223571	0.434395	0.596764	0.733403	0.809368
15.1875	0.0187854	0.143393	0.231801	0.426137	0.615511	0.667876	0.763185		0.0718806	0.118697	0.227499	0.527995	0.610723	0.875343	0.891565		0.087706	0.0885515	0.277451	0.539923	0.79868	0.940656	0.972407		15.1875	0.0594573	0.116881	0.245584	0.498018	0.674971	0.827959	0.875719		0.0361008	0.0274661	0.0276818	0.0625359	0.107162	0.14243	0.105507		22.4452	0.0602224	0.130815	0.218058	0.439171	0.59532	0.729097	0.805128
15.25	0.0191226	0.14639	0.231435	0.424689	0.614663	0.666551	0.765177		0.0712243	0.115255	0.225989	0.525887	0.609081	0.874128	0.889829		0.0906743	0.0896918	0.276962	0.538397	0.796106	0.937315	0.972233		15.25	0.0603404	0.117112	0.244795	0.496324	0.673283	0.825998	0.875746		0.0369967	0.0283948	0.0279902	0.0623527	0.106405	0.141654	0.104244		22.6697	0.0610598	0.131698	0.214591	0.441432	0.59466	0.726833	0.802744
15.3125	0.0194333	0.149192	0.231003	0.423239	0.613705	0.665466	0.76734		0.071049	0.11249	0.223992	0.523514	0.607471	0.872791	0.888247		0.0934023	0.0899336	0.276182	0.536653	0.793612	0.934028	0.972053		15.3125	0.0612949	0.117205	0.243726	0.494469	0.671596	0.824095	0.87588		0.0379369	0.0299092	0.0283257	0.0620356	0.105715	0.140748	0.102915		22.8964	0.0612083	0.134514	0.210886	0.440755	0.593299	0.725412	0.798889
15.375	0.0195505	0.15163	0.230565	0.421867	0.612684	0.664526	0.769768		0.0712574	0.11051	0.221572	0.52099	0.606026	0.871372	0.886882		0.0958	0.0892907	0.275141	0.534868	0.791304	0.930992	0.972004		15.375	0.0622026	0.117144	0.242426	0.492575	0.670004	0.822297	0.876218		0.0389229	0.0316945	0.0286867	0.0616266	0.105101	0.139847	0.101539		23.1253	0.0657774	0.144011	0.209138	0.438156	0.593755	0.727133	0.796714
15.4375	0.0193138	0.153587	0.230141	0.420592	0.611572	0.663627	0.772508		0.0716804	0.109341	0.218842	0.518431	0.604702	0.869799	0.885572		0.0978176	0.087936	0.273802	0.533071	0.789193	0.928135	0.972141		15.4375	0.0629373	0.116955	0.240928	0.490698	0.668489	0.82052	0.87674		0.0399756	0.0334812	0.0290247	0.0611531	0.104589	0.138969	0.100109		23.3566	0.0711167	0.151626	0.208563	0.434479	0.59397	0.728445	0.794257
15.5	0.0186446	0.154944	0.229757	0.419426	0.610349	0.662677	0.77557		0.0720672	0.108875	0.215947	0.515824	0.603437	0.867978	0.884204		0.0994353	0.086108	0.272195	0.531162	0.787188	0.925323	0.972222		15.5	0.0633824	0.116642	0.2393	0.488804	0.666991	0.818659	0.877332		0.0410896	0.035069	0.0293131	0.0605707	0.104151	0.138094	0.0985063		23.5901	0.0763719	0.156907	0.20898	0.430073	0.59673	0.731775	0.792618
15.5625	0.0174685	0.155666	0.229425	0.418382	0.608973	0.661652	0.7789		0.0721909	0.108809	0.212964	0.513043	0.602149	0.865881	0.882728		0.1007	0.0840308	0.270434	0.52913	0.785178	0.922496	0.972036		15.5625	0.0634533	0.116169	0.237607	0.486852	0.665433	0.816676	0.877888		0.0422983	0.0363801	0.0295957	0.0598394	0.103758	0.137207	0.0966587		23.8261	0.075815	0.157247	0.209819	0.425998	0.600433	0.733262	0.791267
15.625	0.0158843	0.155815	0.229144	0.417403	0.607435	0.660614	0.782305		0.0719054	0.108829	0.20979	0.509948	0.600763	0.863489	0.881049		0.101734	0.0821009	0.268511	0.526912	0.783092	0.919617	0.971511		15.625	0.0631747	0.115582	0.235815	0.484754	0.663763	0.814574	0.878288		0.0435859	0.0373183	0.0299236	0.0589415	0.103395	0.136254	0.0946328		24.0643	0.0781584	0.160452	0.211385	0.423391	0.605424	0.73421	0.791761
15.6875	0.014009	0.155494	0.228925	0.416435	0.605791	0.659694	0.785579		0.0710756	0.108717	0.206416	0.506555	0.599275	0.8609	0.879161		0.102679	0.0807936	0.266355	0.524528	0.780923	0.916709	0.970722		15.6875	0.0625877	0.115001	0.233898	0.482506	0.661996	0.812434	0.878487		0.04494	0.0377444	0.0302773	0.0579202	0.103045	0.135188	0.0925735		24.305	0.0836739	0.163084	0.213464	0.421424	0.608028	0.732682	0.791564
15.75	0.0118399	0.154891	0.228726	0.415459	0.604101	0.659008	0.788621		0.0696288	0.108205	0.202946	0.502949	0.597838	0.858313	0.877185		0.103751	0.0805934	0.263961	0.522087	0.77884	0.91398	0.969765		15.75	0.06174	0.114563	0.231878	0.480165	0.660259	0.810433	0.878524		0.0464608	0.0375548	0.0306295	0.0568481	0.102741	0.13406	0.090579		24.548	0.0905729	0.16123	0.217554	0.419541	0.610405	0.731809	0.792448
15.8125	0.0094097	0.154257	0.228464	0.414467	0.602412	0.658583	0.791394		0.0675439	0.107088	0.199591	0.49922	0.596628	0.855972	0.875362		0.105167	0.0818209	0.261407	0.519758	0.777135	0.911658	0.96888		15.8125	0.0607068	0.114389	0.229821	0.477815	0.658725	0.808738	0.878545		0.0482433	0.0367657	0.0309306	0.0558141	0.102587	0.132985	0.0887859		24.7935	0.0934001	0.153464	0.223264	0.418118	0.609452	0.730819	0.793581
15.875	0.00698669	0.153772	0.22813	0.413552	0.600798	0.658365	0.793941		0.0647978	0.105361	0.196505	0.49545	0.595704	0.853999	0.873873		0.107063	0.0844592	0.258799	0.517685	0.775991	0.909827	0.968331		15.875	0.0596158	0.11453	0.227811	0.475562	0.657498	0.807397	0.878715		0.050239	0.0355545	0.0311481	0.0548413	0.102649	0.13205	0.0872959		25.0414	0.0968275	0.14749	0.228919	0.416341	0.605888	0.732	0.795227
15.9375	0.00529312	0.153582	0.227821	0.412813	0.599352	0.658269	0.796405		0.0616245	0.10325	0.193776	0.49177	0.595089	0.85234	0.872652		0.109488	0.0881634	0.256193	0.51595	0.775319	0.90839	0.968119		15.9375	0.0588019	0.114999	0.22593	0.473511	0.656587	0.806333	0.879059		0.0521549	0.0342549	0.0312514	0.0539382	0.102847	0.131254	0.0860363		25.2918	0.10138	0.145803	0.233121	0.4151	0.599756	0.732989	0.796123
16	0.00543931	0.153865	0.227625	0.412256	0.598077	0.658182	0.798861		0.0582418	0.100902	0.191298	0.488231	0.594757	0.850881	0.871489		0.112423	0.0925495	0.253572	0.514593	0.774929	0.907187	0.968062		16	0.0587014	0.115772	0.224165	0.471694	0.655921	0.805417	0.879471		0.0534933	0.0332529	0.0312805	0.0531351	0.103077	0.13058	0.0848826		25.5448	0.102473	0.141737	0.234268	0.413953	0.593779	0.734561	0.795984
16.0625	0.00726756	0.154695	0.227425	0.411833	0.596901	0.658016	0.801191		0.0549348	0.0984368	0.189066	0.484762	0.594485	0.849394	0.870194		0.1158	0.0973111	0.250942	0.513434	0.774653	0.906025	0.96791		16.0625	0.0593342	0.116814	0.222478	0.47001	0.655346	0.804479	0.879765		0.0544	0.0328105	0.0312331	0.0523824	0.10333	0.129962	0.0837705		25.8002	0.0984887	0.132644	0.233168	0.412121	0.587938	0.733712	0.793009
16.125	0.00972526	0.155949	0.227019	0.411494	0.595777	0.657768	0.80317		0.0519458	0.0960587	0.187152	0.48119	0.594081	0.847774	0.868617		0.119378	0.102019	0.248305	0.512369	0.774363	0.904818	0.967572		16.125	0.0603498	0.118009	0.220825	0.468351	0.65474	0.803454	0.879787		0.0553075	0.0329918	0.0310432	0.0516482	0.1036	0.129351	0.0827678		26.0582	0.0958643	0.126022	0.230448	0.409422	0.584077	0.732304	0.788847
16.1875	0.0122054	0.157401	0.22643	0.411157	0.594715	0.657576	0.804595		0.04957	0.0940716	0.185585	0.477427	0.593499	0.846092	0.866743		0.12281	0.106283	0.245622	0.511355	0.774124	0.903675	0.96713		16.1875	0.0615285	0.119252	0.219213	0.466646	0.654113	0.802448	0.879489		0.0562637	0.0335978	0.0306625	0.0509611	0.103935	0.128724	0.082014		26.3188	0.10007	0.124894	0.228394	0.404558	0.580613	0.727432	0.783081
16.25	0.0143678	0.158768	0.225843	0.410802	0.593789	0.657586	0.805365		0.0480991	0.0926823	0.184424	0.4736	0.59292	0.844497	0.864683		0.125774	0.109855	0.24293	0.510477	0.774109	0.902784	0.966783		16.25	0.0627468	0.120435	0.217732	0.46496	0.653606	0.801622	0.878943		0.057129	0.0342896	0.0300847	0.0503964	0.104359	0.128098	0.0816484		26.582	0.102443	0.123248	0.229011	0.399907	0.579396	0.723367	0.780639
16.3125	0.0160402	0.159757	0.225297	0.410477	0.593075	0.657878	0.805542		0.0477095	0.0919923	0.183711	0.469885	0.59256	0.843161	0.862632		0.128068	0.112626	0.240378	0.509858	0.774426	0.902217	0.966715		16.3125	0.0639394	0.121459	0.216462	0.463407	0.653354	0.801085	0.878296		0.0577506	0.0347351	0.0293484	0.0500065	0.104852	0.127488	0.0817202		26.8478	0.0989104	0.121922	0.231587	0.395288	0.577188	0.717473	0.778753
16.375	0.0170649	0.16013	0.224664	0.41022	0.592581	0.658399	0.805287		0.0483018	0.0921335	0.183475	0.46647	0.592465	0.842188	0.860786		0.129568	0.114467	0.238051	0.509571	0.775142	0.901938	0.966931		16.375	0.0649783	0.122243	0.215397	0.462087	0.653396	0.800842	0.877668		0.058076	0.0346587	0.0284436	0.0498203	0.105435	0.126925	0.082134		27.1163	0.096485	0.129425	0.235899	0.393702	0.576888	0.714722	0.779767
16.4375	0.0173709	0.159718	0.22386	0.410034	0.592288	0.659024	0.80474		0.0496756	0.0930577	0.183738	0.463466	0.592593	0.841554	0.859142		0.130153	0.115317	0.236023	0.509628	0.776192	0.901948	0.967301		16.4375	0.065733	0.122698	0.21454	0.461043	0.653691	0.800842	0.877061		0.0580802	0.0339376	0.0273602	0.0498413	0.106089	0.126476	0.0827486		27.3874	0.0941342	0.142741	0.242066	0.394526	0.576551	0.713961	0.780897
16.5	0.0170553	0.158457	0.222954	0.409964	0.592174	0.659639	0.803965		0.0515716	0.0945832	0.18449	0.460839	0.592813	0.841063	0.857475		0.129791	0.115338	0.234206	0.510037	0.777409	0.902116	0.967652		16.5	0.0661392	0.122793	0.213883	0.46028	0.654132	0.800939	0.876364		0.0577622	0.0325827	0.0260699	0.0500393	0.106762	0.12612	0.0834623		27.6613	0.0856428	0.148593	0.246181	0.398097	0.577193	0.717522	0.781872
16.5625	0.0163056	0.156412	0.222044	0.40999	0.592137	0.660193	0.80293		0.0536712	0.0964455	0.185638	0.458521	0.592981	0.840512	0.855653		0.128487	0.114715	0.232643	0.510594	0.778564	0.902189	0.96784		16.5625	0.0661547	0.122524	0.213442	0.459702	0.654561	0.800965	0.875474		0.0571233	0.0307365	0.0246553	0.0503122	0.107391	0.125752	0.084223		27.9379	0.0737181	0.154491	0.248228	0.403548	0.577697	0.724034	0.779801
16.625	0.0155355	0.153703	0.221151	0.410049	0.592093	0.660722	0.801535		0.0557333	0.0983002	0.187115	0.456383	0.593043	0.839795	0.853624		0.126291	0.113713	0.231379	0.511143	0.779515	0.902035	0.967745		16.625	0.0658533	0.121906	0.213215	0.459191	0.654884	0.800851	0.874302		0.056067	0.0285955	0.0231744	0.0506055	0.107935	0.125282	0.0850119		28.2173	0.0691942	0.162393	0.247147	0.408913	0.577958	0.729388	0.777609
16.6875	0.0152677	0.150515	0.22024	0.410066	0.59201	0.661346	0.799685		0.0576361	0.0998775	0.188889	0.454377	0.59304	0.838905	0.851419		0.123427	0.112731	0.230342	0.511599	0.78026	0.901667	0.967335		16.6875	0.0654437	0.121041	0.213157	0.458681	0.655103	0.800639	0.872813		0.0545008	0.0263219	0.0216154	0.0509028	0.10839	0.124646	0.0858479		28.4995	0.0647619	0.166243	0.243212	0.413152	0.577836	0.732763	0.774505
16.75	0.0160728	0.147169	0.219268	0.410025	0.591916	0.662173	0.797369		0.0592415	0.100985	0.19091	0.452536	0.593035	0.837992	0.849075		0.120232	0.112226	0.22949	0.511988	0.780964	0.90117	0.966803		16.75	0.0651821	0.120127	0.213223	0.458183	0.655305	0.800445	0.871082		0.0523332	0.0240847	0.019988	0.0512157	0.108825	0.123844	0.0868341		28.7845	0.0576129	0.164434	0.236926	0.417211	0.577374	0.73179	0.771215
16.8125	0.0181908	0.143978	0.218226	0.409986	0.591876	0.663237	0.794672		0.060391	0.10152	0.19311	0.451013	0.593123	0.83733	0.846781		0.116961	0.112676	0.228892	0.512401	0.781862	0.90074	0.966392		16.8125	0.0651809	0.119391	0.213409	0.4578	0.65562	0.800435	0.869282		0.049559	0.0220116	0.0183707	0.0515435	0.10933	0.122975	0.0880433		29.0723	0.0579278	0.167122	0.230678	0.418618	0.578683	0.726842	0.770745
16.875	0.021371	0.141188	0.21712	0.410039	0.591967	0.664499	0.791789		0.0609878	0.101382	0.195463	0.450012	0.593413	0.837054	0.844839		0.113812	0.114359	0.228625	0.512847	0.782959	0.900601	0.966159		16.875	0.0653903	0.118976	0.213736	0.457633	0.656113	0.800718	0.867596		0.0463776	0.0203011	0.0168382	0.0518261	0.109854	0.122173	0.089385		29.363	0.0612878	0.168387	0.226958	0.416831	0.580597	0.719697	0.77153
16.9375	0.0251605	0.139081	0.21593	0.410205	0.592204	0.665822	0.788981		0.0610834	0.10052	0.197993	0.449684	0.594072	0.837058	0.84331		0.110875	0.117177	0.228707	0.513321	0.784083	0.900682	0.96604		16.9375	0.0657064	0.118926	0.21421	0.457737	0.656786	0.801187	0.866111		0.0430439	0.0193401	0.0154291	0.0520276	0.110246	0.12147	0.0907046		29.6567	0.0629744	0.161102	0.223482	0.414111	0.586291	0.710837	0.774818
17	0.0292142	0.13785	0.21464	0.410502	0.592507	0.66702	0.78642		0.0607833	0.0990548	0.200736	0.449976	0.595023	0.837097	0.841934		0.108303	0.12098	0.22922	0.513859	0.785141	0.900717	0.96584		17	0.0661003	0.119295	0.214865	0.458113	0.657557	0.801611	0.864731		0.0398118	0.0194523	0.0142433	0.0521568	0.110498	0.120822	0.091857		29.9532	0.0663061	0.151067	0.220505	0.411048	0.591887	0.702637	0.777337
17.0625	0.0332066	0.137436	0.213263	0.410851	0.592751	0.668001	0.78408		0.0603633	0.0971342	0.203607	0.45067	0.59601	0.836957	0.840394		0.106135	0.125385	0.230171	0.514348	0.786007	0.900492	0.965323		17.0625	0.0665684	0.119985	0.21568	0.458623	0.658256	0.801817	0.863266		0.0368581	0.0206864	0.0134463	0.0522045	0.110648	0.120163	0.0927606		30.2528	0.0658817	0.14571	0.217626	0.410758	0.595862	0.697344	0.779094
17.125	0.0368332	0.137578	0.211833	0.411164	0.592818	0.668833	0.781819		0.0601523	0.0949933	0.206551	0.45156	0.596938	0.83653	0.838579		0.104176	0.129909	0.231469	0.514607	0.786584	0.899876	0.964399		17.125	0.0670538	0.120827	0.216618	0.459111	0.65878	0.801746	0.861599		0.0341977	0.0226986	0.0131298	0.0521334	0.1107	0.119384	0.0934413		30.5553	0.0592441	0.139002	0.215703	0.413258	0.597143	0.695996	0.779158
17.1875	0.0399146	0.137843	0.210411	0.411407	0.592669	0.669604	0.779482		0.0604376	0.0929507	0.209482	0.452603	0.597851	0.835814	0.836552		0.10229	0.134113	0.233003	0.51449	0.786867	0.898906	0.963147		17.1875	0.0675473	0.121636	0.217632	0.4595	0.659129	0.801441	0.859727		0.0317896	0.0249118	0.0133197	0.0518864	0.110655	0.118452	0.0940004		30.8608	0.0541707	0.128545	0.215858	0.418528	0.595749	0.69466	0.77618
17.25	0.042336	0.137822	0.209003	0.411626	0.592316	0.670394	0.777016		0.0614682	0.0913337	0.212339	0.453829	0.598858	0.835001	0.834453		0.100226	0.137661	0.234714	0.514006	0.786966	0.897823	0.961686		17.25	0.06801	0.122272	0.218685	0.45982	0.65938	0.801073	0.857718		0.029494	0.0267936	0.0139809	0.0514523	0.110541	0.11745	0.0945078		31.1695	0.0579274	0.127166	0.22016	0.426007	0.593699	0.694182	0.772511
17.3125	0.0440065	0.137282	0.207532	0.411838	0.591858	0.671213	0.774544		0.0633344	0.0903735	0.215065	0.455332	0.600022	0.834293	0.832471		0.0976838	0.140324	0.236563	0.513279	0.787088	0.896839	0.960124		17.3125	0.0683416	0.12266	0.21972	0.46015	0.659656	0.800782	0.855713		0.0271867	0.0280019	0.0150649	0.0508918	0.110435	0.116486	0.0949484		31.4811	0.0691073	0.128327	0.227397	0.433468	0.590288	0.692527	0.769336
17.375	0.0449064	0.136072	0.205933	0.412045	0.591416	0.671966	0.772311		0.065997	0.0901268	0.217528	0.45711	0.601281	0.833786	0.830649		0.0944969	0.141947	0.238639	0.512439	0.787287	0.895882	0.958611		17.375	0.0684668	0.122716	0.2207	0.460531	0.659995	0.800545	0.853857		0.0248873	0.0283751	0.0165821	0.0502844	0.110349	0.1156	0.0952933		31.796	0.0775447	0.124549	0.234062	0.438285	0.585724	0.69038	0.769329
17.4375	0.0451826	0.134098	0.204205	0.412277	0.590988	0.672509	0.770487		0.069325	0.0906092	0.219753	0.459211	0.602632	0.833455	0.828902		0.0906087	0.142452	0.240942	0.511616	0.787482	0.894824	0.957188		17.4375	0.0683721	0.122386	0.221634	0.461035	0.660367	0.800263	0.852192		0.022728	0.0278351	0.0184405	0.0496949	0.110238	0.114814	0.0955047		32.1139	0.083584	0.126427	0.23599	0.439129	0.580665	0.689721	0.773428
17.5	0.0450316	0.131336	0.202404	0.412502	0.590503	0.672747	0.769088		0.0729816	0.0917004	0.22182	0.461636	0.604124	0.83313	0.8272		0.0859939	0.141842	0.24344	0.510765	0.787531	0.893538	0.955711		17.5	0.0680024	0.121626	0.222554	0.461634	0.660719	0.799805	0.850666		0.0209302	0.0264435	0.0205279	0.0491316	0.110033	0.114106	0.0954986		32.4351	0.0907329	0.132538	0.231705	0.435109	0.574767	0.688448	0.778266
17.5625	0.0446979	0.127845	0.200587	0.412708	0.589908	0.672674	0.768054		0.0766389	0.0931256	0.223625	0.464292	0.605661	0.832655	0.825382		0.080634	0.140424	0.246018	0.509674	0.787296	0.891944	0.954065		17.5625	0.0673236	0.120465	0.22341	0.462225	0.660955	0.799091	0.849167		0.019696	0.0244976	0.022716	0.0485159	0.109698	0.113423	0.0952593		32.7594	0.0890006	0.131503	0.221331	0.427577	0.570169	0.686031	0.784689
17.625	0.044505	0.123788	0.198744	0.412894	0.589172	0.672324	0.767189		0.0799789	0.0945387	0.225067	0.46694	0.607021	0.831944	0.823326		0.0747184	0.138603	0.248635	0.508247	0.786772	0.889987	0.952175		17.625	0.0664008	0.118976	0.224149	0.462694	0.660988	0.798085	0.847564		0.0191439	0.0224226	0.0249582	0.0478181	0.109296	0.112713	0.0948449		33.087	0.0874912	0.13058	0.212403	0.422827	0.56894	0.683525	0.787716
17.6875	0.0447918	0.119436	0.196811	0.413021	0.588264	0.671746	0.766256		0.0827894	0.0956351	0.226153	0.46945	0.608151	0.831	0.82107		0.0686256	0.13681	0.251191	0.506507	0.786035	0.887757	0.95002		17.6875	0.0654023	0.117294	0.224718	0.462993	0.660817	0.796834	0.845782		0.0192028	0.0206711	0.0272181	0.0470763	0.108897	0.111985	0.0943414		33.4179	0.0917452	0.13191	0.205259	0.421266	0.568882	0.678927	0.785506
17.75	0.0457558	0.115093	0.194777	0.413048	0.587243	0.671085	0.765202		0.084942	0.0961594	0.226935	0.47189	0.609133	0.82999	0.818772		0.0627299	0.135475	0.253657	0.504532	0.785116	0.885509	0.947776		17.75	0.0644759	0.115576	0.225123	0.463157	0.660497	0.795528	0.843917		0.0196514	0.0196621	0.0294821	0.0463631	0.108476	0.111289	0.0938484		33.752	0.0912761	0.122664	0.198762	0.42496	0.570872	0.673752	0.77559
17.8125	0.0474517	0.111022	0.19265	0.412955	0.586236	0.670422	0.764148		0.0864154	0.0959806	0.227487	0.474323	0.609958	0.829149	0.8167		0.0575196	0.134963	0.256032	0.502393	0.784146	0.883339	0.945746		17.8125	0.0637955	0.113989	0.22539	0.463224	0.660113	0.794303	0.842198		0.0202258	0.0196599	0.0317431	0.0457402	0.108069	0.110653	0.0934457		34.0896	0.0912962	0.117422	0.194914	0.430129	0.5735	0.670561	0.762238
17.875	0.0497166	0.107436	0.190394	0.412761	0.585318	0.66974	0.763254		0.0872351	0.0950974	0.227849	0.476753	0.610781	0.828618	0.815004		0.0535283	0.135564	0.258288	0.500158	0.783231	0.881324	0.944091		17.875	0.0634933	0.112699	0.22551	0.463224	0.659777	0.793228	0.840783		0.0206491	0.0207401	0.0340071	0.0452421	0.10767	0.110142	0.093134		34.4305	0.0886231	0.119255	0.193685	0.434155	0.574397	0.667339	0.746355
17.9375	0.0522749	0.104521	0.188023	0.412528	0.584518	0.668951	0.762635		0.0875509	0.0936026	0.227935	0.479215	0.611683	0.828304	0.813583		0.0511001	0.137375	0.260397	0.49793	0.782362	0.879408	0.942711		17.9375	0.063642	0.111833	0.225452	0.463224	0.659521	0.792221	0.839643		0.0207141	0.0227838	0.0362512	0.0448902	0.107247	0.109771	0.0928231		34.7748	0.0792161	0.113836	0.195496	0.437005	0.572061	0.664767	0.730804
18	0.0548171	0.102399	0.185615	0.412366	0.583825	0.667959	0.762371		0.0875094	0.0916226	0.227556	0.481763	0.612584	0.828022	0.812313		0.0502478	0.140123	0.26232	0.495807	0.781476	0.877518	0.941351		18	0.0641914	0.111382	0.225163	0.463312	0.659295	0.791166	0.838678		0.0203228	0.0254674	0.0384085	0.0446759	0.106784	0.109533	0.0923569		35.1225	0.076131	0.115667	0.197719	0.436719	0.567854	0.663661	0.723069
18.0625	0.0570633	0.101006	0.183265	0.412261	0.583136	0.666749	0.76247		0.0873268	0.0894548	0.226707	0.484322	0.613202	0.827646	0.811058		0.0507162	0.143344	0.263995	0.49375	0.780399	0.875507	0.939782		18.0625	0.0650354	0.111268	0.224656	0.463445	0.658912	0.789967	0.83777		0.019564	0.0283725	0.0404039	0.044576	0.106279	0.10936	0.0916245		35.4737	0.0757648	0.123464	0.200155	0.431864	0.560227	0.660435	0.719135
18.125	0.0588838	0.100129	0.181069	0.412073	0.582385	0.665383	0.76275		0.0873563	0.08739	0.225537	0.48674	0.613333	0.827064	0.809774		0.0519748	0.14654	0.265437	0.491604	0.778999	0.873261	0.937987		18.125	0.0660716	0.111353	0.224014	0.463472	0.658239	0.78857	0.836837		0.018754	0.0311312	0.0422046	0.0445797	0.10572	0.109155	0.0906987		35.8285	0.0716223	0.128023	0.204615	0.424658	0.552716	0.655613	0.721638
18.1875	0.0601436	0.0995999	0.179038	0.411721	0.581581	0.663981	0.762975		0.0879088	0.0857194	0.224123	0.488887	0.612981	0.826303	0.808466		0.0534656	0.149276	0.266611	0.489342	0.777306	0.870908	0.936087		18.1875	0.0671727	0.111532	0.223257	0.463317	0.65729	0.787064	0.835843		0.0182658	0.033416	0.0437931	0.0446833	0.105117	0.108901	0.0897445		36.1868	0.0712171	0.140735	0.212612	0.420132	0.548864	0.652574	0.72703
18.25	0.0606655	0.0992471	0.177083	0.411231	0.580812	0.662707	0.763089		0.0891519	0.0846871	0.222547	0.490778	0.612294	0.825509	0.807248		0.0547512	0.1512	0.267421	0.487016	0.775513	0.868714	0.934271		18.25	0.0681895	0.111711	0.22235	0.463008	0.656207	0.785644	0.834869		0.0183932	0.0349646	0.0451693	0.0448798	0.104515	0.108635	0.0888709		36.5486	0.0745038	0.153427	0.227477	0.417171	0.545325	0.650318	0.732417
18.3125	0.0604189	0.0988519	0.175129	0.410697	0.58011	0.661661	0.763159		0.0910938	0.0844256	0.220907	0.492494	0.611433	0.824838	0.806389		0.0555941	0.152084	0.267877	0.484727	0.773935	0.866832	0.932662		18.3125	0.0690356	0.111787	0.221304	0.462639	0.655159	0.784444	0.83407		0.0192547	0.035636	0.0463753	0.0451505	0.104048	0.108386	0.0880767		36.9141	0.0732458	0.155685	0.245047	0.417327	0.544307	0.650251	0.733503
18.375	0.059489	0.0982399	0.17319	0.410213	0.579513	0.660811	0.7633		0.0935747	0.0849683	0.219285	0.494151	0.610406	0.824387	0.806081		0.0559649	0.151795	0.268097	0.482539	0.772638	0.865315	0.931369		18.375	0.0696762	0.111668	0.220191	0.462301	0.654186	0.783504	0.833584		0.0207716	0.0353792	0.0474598	0.0454815	0.103739	0.108208	0.0873444		37.2833	0.0774541	0.161011	0.258701	0.416722	0.547028	0.653059	0.730259
18.4375	0.058135	0.0972802	0.171335	0.409821	0.579075	0.660044	0.763649		0.0963041	0.0861396	0.217675	0.495815	0.609175	0.824099	0.806236		0.0559245	0.150275	0.268154	0.480421	0.77144	0.864081	0.930459		18.4375	0.0701212	0.111232	0.219055	0.462019	0.65323	0.782741	0.833448		0.022702	0.0342686	0.0484241	0.0458553	0.103473	0.108123	0.0866705		37.6561	0.0773266	0.158198	0.263281	0.411073	0.552294	0.656794	0.724771
18.5	0.0566536	0.0959037	0.169657	0.409433	0.57876	0.659261	0.764328		0.0990489	0.0876568	0.216097	0.497435	0.607689	0.823791	0.806655		0.0556242	0.147566	0.267999	0.478381	0.770107	0.862988	0.929724		18.5	0.0704422	0.110376	0.217918	0.46175	0.652185	0.782013	0.833569		0.0247795	0.032471	0.049196	0.0462984	0.103142	0.108098	0.0859201		38.0327	0.0786875	0.153145	0.258949	0.400115	0.556937	0.659692	0.719932
18.5625	0.0552993	0.0941415	0.168275	0.409007	0.578495	0.658433	0.765409		0.101585	0.089187	0.214656	0.49886	0.605979	0.823285	0.80719		0.0552167	0.143818	0.267559	0.476374	0.768514	0.861864	0.928855		18.5625	0.0707004	0.109049	0.21683	0.461414	0.650996	0.781194	0.833818		0.0267469	0.0302129	0.049678	0.0467575	0.102697	0.10805	0.0849142		38.413	0.0827929	0.153628	0.2502	0.389518	0.557911	0.661221	0.719355
18.625	0.0543251	0.0921106	0.167264	0.408503	0.578228	0.657599	0.766813		0.103667	0.0904638	0.213394	0.499983	0.603978	0.822474	0.807737		0.0549295	0.139421	0.26677	0.474299	0.76665	0.860625	0.927779		18.625	0.0709738	0.107332	0.215809	0.460928	0.649619	0.780233	0.83411		0.0283146	0.0278022	0.0497968	0.0471832	0.102167	0.107903	0.0836614		38.7971	0.0828466	0.144039	0.242454	0.385199	0.554115	0.661452	0.722016
18.6875	0.0540261	0.0899842	0.166594	0.40787	0.577911	0.656822	0.768295		0.105077	0.0912615	0.212223	0.500743	0.601606	0.821323	0.808236		0.0550242	0.134816	0.265707	0.47212	0.764634	0.859309	0.92654		18.6875	0.0713758	0.105354	0.214841	0.460244	0.64805	0.779151	0.834357		0.0291904	0.0255227	0.0496081	0.0475617	0.101657	0.107629	0.0822927		39.1851	0.087863	0.139007	0.238585	0.388239	0.548297	0.661234	0.724642
18.75	0.0544969	0.0879588	0.166172	0.407143	0.577562	0.656154	0.769697		0.105688	0.0914287	0.211212	0.501188	0.598962	0.819936	0.808749		0.0555925	0.130457	0.264438	0.469832	0.762662	0.85822	0.925316		18.75	0.0719257	0.103281	0.213941	0.459388	0.646395	0.778103	0.834587		0.0292439	0.0235985	0.0491901	0.0478849	0.101257	0.107332	0.0809632		39.5769	0.0978642	0.134179	0.237672	0.393857	0.544119	0.659742	0.722094
18.8125	0.0556122	0.0862852	0.165939	0.406423	0.577244	0.655645	0.771065		0.105463	0.0907927	0.210483	0.501392	0.596254	0.818453	0.809425		0.0566849	0.126748	0.263021	0.467472	0.760839	0.857637	0.924347		18.8125	0.0725868	0.101275	0.213148	0.458429	0.644779	0.777245	0.834946		0.0284769	0.0221746	0.048596	0.0481262	0.10096	0.107116	0.0797642		39.9727	0.0990481	0.129252	0.237115	0.394935	0.544336	0.657459	0.713822
18.875	0.05723	0.085288	0.165933	0.40578	0.576953	0.655274	0.772525		0.104527	0.0892421	0.210192	0.501502	0.593644	0.816972	0.810437		0.0583424	0.124034	0.261501	0.465087	0.759268	0.857499	0.92372		18.875	0.0733664	0.0995213	0.212542	0.457456	0.643288	0.776582	0.835561		0.0269915	0.0213203	0.0478274	0.0483153	0.100787	0.106992	0.0786662		40.3724	0.104388	0.138617	0.236318	0.393752	0.546191	0.654597	0.70395
18.9375	0.0591477	0.0852631	0.166199	0.405265	0.576698	0.654908	0.77423		0.10295	0.0869572	0.210438	0.501546	0.591249	0.815471	0.811672		0.0604933	0.122524	0.259999	0.462681	0.758054	0.857717	0.923449		18.9375	0.0741969	0.0982482	0.212212	0.456497	0.642	0.776032	0.836451		0.0249098	0.0210408	0.0469254	0.0484376	0.100768	0.107002	0.0776337		40.7762	0.101166	0.144215	0.236707	0.392744	0.545083	0.649803	0.696823
19	0.0610734	0.0863507	0.166741	0.404877	0.576507	0.654423	0.776287		0.100961	0.0842287	0.211153	0.501468	0.588898	0.813856	0.812867		0.0629925	0.122192	0.258554	0.460281	0.757094	0.858177	0.923384		19	0.075009	0.0975906	0.212149	0.455542	0.640833	0.775485	0.837513		0.0224956	0.0213321	0.0459145	0.0484696	0.100875	0.10716	0.076583		41.1839	0.0976403	0.155303	0.239066	0.39396	0.540312	0.645243	0.698083
19.0625	0.0627589	0.0885148	0.167609	0.404519	0.576276	0.65379	0.778622		0.0988903	0.0812731	0.21223	0.501155	0.586424	0.81197	0.813822		0.0656159	0.122747	0.257168	0.457837	0.756159	0.858629	0.92333		19.0625	0.0757551	0.0975115	0.212336	0.454503	0.63962	0.774797	0.838591		0.0200866	0.0221521	0.0447799	0.048404	0.101053	0.10736	0.0754672		41.5958	0.101686	0.162368	0.239807	0.396081	0.532561	0.640766	0.703297
19.125	0.064027	0.0915532	0.168887	0.404125	0.575927	0.653085	0.780989		0.0970298	0.0783866	0.21361	0.500496	0.583812	0.80969	0.814477		0.0681307	0.123756	0.255791	0.455242	0.755183	0.858935	0.923183		19.125	0.0763958	0.0978986	0.212762	0.453288	0.638308	0.773903	0.83955		0.0179869	0.0233408	0.043458	0.0482151	0.101294	0.10749	0.0743388		42.0117	0.0920231	0.158081	0.233786	0.395333	0.526224	0.638605	0.707489
19.1875	0.0647525	0.0951212	0.170561	0.403737	0.575473	0.65241	0.783134		0.0956686	0.0759546	0.215317	0.499496	0.581173	0.807063	0.814869		0.0703761	0.124797	0.25441	0.452408	0.754211	0.859154	0.922907		19.1875	0.0769324	0.0986242	0.213429	0.45188	0.636952	0.772876	0.840303		0.0164679	0.0246088	0.0419559	0.0478815	0.101589	0.107529	0.0732757		42.4318	0.0896439	0.152709	0.226179	0.393134	0.523122	0.639614	0.708982
19.25	0.0648456	0.0988656	0.172506	0.40341	0.574978	0.651853	0.784953		0.0950395	0.0743585	0.217315	0.498159	0.578597	0.804244	0.81512		0.0722181	0.125441	0.253037	0.449326	0.753419	0.859496	0.922673		19.25	0.0773677	0.0995549	0.214286	0.450298	0.635665	0.771864	0.840915		0.0157419	0.025548	0.0403508	0.047382	0.101994	0.107542	0.0723929		42.8561	0.0783244	0.13635	0.220228	0.393943	0.52158	0.643714	0.709624
19.3125	0.0642536	0.102501	0.174589	0.403168	0.574499	0.651419	0.786534		0.0952148	0.0737325	0.21963	0.496599	0.576186	0.801417	0.81537		0.0735217	0.125361	0.251735	0.446124	0.752961	0.860146	0.922764		19.3125	0.0776634	0.100532	0.215318	0.448631	0.634549	0.770994	0.841556		0.0158907	0.0258707	0.0387534	0.0467656	0.102551	0.107638	0.0717908		43.2847	0.0798233	0.13923	0.219803	0.400415	0.522863	0.647746	0.709216
19.375	0.062994	0.105786	0.176758	0.403062	0.574125	0.651066	0.788043		0.0960351	0.0740424	0.222237	0.494929	0.574064	0.798786	0.815693		0.0743092	0.12439	0.25062	0.442943	0.752859	0.861135	0.923209		19.375	0.0777794	0.101406	0.216538	0.446978	0.633683	0.770329	0.842315		0.0167917	0.025458	0.0372595	0.0460661	0.10321	0.107887	0.0714072		43.7176	0.0828627	0.143071	0.220701	0.408175	0.528661	0.646809	0.708879
19.4375	0.0611917	0.108568	0.179053	0.403184	0.573853	0.650668	0.789634		0.0973089	0.0750749	0.225029	0.493154	0.572277	0.796339	0.81607		0.0746416	0.122475	0.249769	0.439858	0.753083	0.862469	0.923794		19.4375	0.0777141	0.102039	0.21795	0.445399	0.633071	0.769825	0.843166		0.0182536	0.0243653	0.0358851	0.0452403	0.103936	0.108361	0.0710661		44.1547	0.0894066	0.150235	0.219507	0.412588	0.538936	0.642246	0.709819
19.5	0.0590166	0.110818	0.181534	0.403549	0.573567	0.650118	0.791323		0.0988011	0.0765411	0.227917	0.49131	0.570686	0.793844	0.8163		0.0745797	0.119629	0.24916	0.436828	0.753529	0.863815	0.924393		19.5	0.0774658	0.102329	0.219537	0.443896	0.632594	0.769259	0.844005		0.0200487	0.0227635	0.0345827	0.0443052	0.104743	0.108949	0.0707292		44.5963	0.0922528	0.149341	0.218212	0.411888	0.549618	0.641637	0.712414
19.5625	0.0566713	0.112529	0.184201	0.404022	0.573183	0.649356	0.792927		0.1002	0.0781644	0.230832	0.489294	0.569175	0.791105	0.816148		0.0741509	0.116062	0.24877	0.433751	0.754089	0.864921	0.924842		19.5625	0.0770075	0.102252	0.221267	0.442356	0.632149	0.768461	0.844639		0.0219045	0.0209348	0.0333301	0.043282	0.105622	0.109552	0.0704216		45.0422	0.0957497	0.14726	0.220029	0.406415	0.555477	0.648675	0.716138
19.625	0.0543503	0.113721	0.187027	0.404501	0.57263	0.648379	0.794243		0.101272	0.0796686	0.233688	0.487066	0.56765	0.788029	0.815481		0.0734444	0.112099	0.248522	0.430633	0.754639	0.865714	0.924966		19.625	0.0763554	0.101829	0.223079	0.440734	0.631639	0.767374	0.844897		0.0235957	0.019209	0.0320908	0.0421991	0.10655	0.11013	0.0701504		45.4927	0.106951	0.153492	0.226716	0.397758	0.555384	0.657304	0.718608
19.6875	0.0523051	0.114562	0.189949	0.404969	0.571859	0.647293	0.795126		0.101886	0.0808241	0.23642	0.484601	0.566044	0.784655	0.814327		0.0726261	0.108248	0.248308	0.427474	0.755141	0.866263	0.924729		19.6875	0.0756057	0.101211	0.224892	0.439015	0.631015	0.76607	0.844727		0.0249244	0.017936	0.03084	0.0410509	0.107536	0.110662	0.0699456		45.9476	0.111927	0.154264	0.237761	0.386928	0.549472	0.65878	0.717137
19.75	0.0507226	0.115346	0.192844	0.405436	0.570918	0.646228	0.795489		0.101961	0.0815776	0.2389	0.48187	0.564431	0.781149	0.812891		0.071836	0.105029	0.248094	0.424324	0.755659	0.866692	0.924365		19.75	0.07484	0.100651	0.226613	0.43721	0.630336	0.764689	0.844248		0.0257511	0.0173049	0.0296041	0.0398128	0.108582	0.11115	0.0699267		46.4071	0.115411	0.162351	0.247275	0.378134	0.540143	0.649618	0.715816
19.8125	0.0497999	0.116366	0.195648	0.405941	0.569936	0.645314	0.795374		0.101436	0.0820145	0.241075	0.478949	0.562957	0.777763	0.811388		0.0711808	0.102891	0.24791	0.421298	0.756297	0.86722	0.924027		19.8125	0.074139	0.100424	0.228211	0.435396	0.62973	0.763432	0.843596		0.0259451	0.017308	0.0284068	0.0384912	0.109666	0.111645	0.0701132		46.8711	0.106969	0.159725	0.255908	0.372125	0.527878	0.635395	0.71657
19.875	0.0495717	0.117909	0.198375	0.406539	0.569005	0.644574	0.794961		0.100421	0.0821759	0.242981	0.475969	0.561766	0.774725	0.809965		0.0707086	0.10219	0.247826	0.418539	0.757155	0.867995	0.923847		19.875	0.073567	0.100758	0.229727	0.433683	0.629308	0.762432	0.842924		0.0255447	0.0179093	0.0272598	0.0371096	0.110778	0.112217	0.0704815		47.3398	0.104135	0.165683	0.263288	0.369373	0.517128	0.624475	0.71439
19.9375	0.0498099	0.120149	0.201007	0.407268	0.568108	0.64391	0.794471		0.0990064	0.0820646	0.244653	0.472962	0.560835	0.772114	0.808689		0.0704858	0.103026	0.247915	0.416148	0.758234	0.868921	0.923831		19.9375	0.0731007	0.101747	0.231192	0.432126	0.629059	0.761648	0.84233		0.0247023	0.0190745	0.0261917	0.0356426	0.111928	0.11287	0.0709385		47.8132	0.0984618	0.159809	0.263448	0.366874	0.514624	0.624027	0.704847
20	0.050275	0.123047	0.203524	0.408101	0.567238	0.643235	0.794039		0.0973731	0.0819422	0.246111	0.469894	0.560052	0.769762	0.807517		0.0706532	0.105182	0.24823	0.414105	0.759302	0.869757	0.923664		20	0.0727671	0.10339	0.232622	0.4307	0.628864	0.760918	0.84174		0.0236201	0.0206109	0.0252219	0.0340755	0.11302	0.11352	0.0712675		48.2914	0.0982471	0.164214	0.257491	0.364833	0.517347	0.626024	0.696802
20.0625	0.0507095	0.126463	0.205993	0.408968	0.566364	0.642565	0.79369		0.095759	0.0820665	0.247177	0.466639	0.559287	0.767474	0.806272		0.0711701	0.108134	0.24872	0.412345	0.760089	0.870344	0.92314		20.0625	0.0725462	0.105554	0.233963	0.429317	0.62858	0.760128	0.841034		0.0225562	0.0223103	0.0242354	0.0323654	0.113945	0.114067	0.0713837		48.7743	0.0905239	0.163004	0.250821	0.365639	0.520142	0.623703	0.693203
20.125	0.0508263	0.130216	0.208485	0.40979	0.565453	0.642	0.793318		0.0944818	0.0826383	0.247778	0.463227	0.558509	0.765173	0.804902		0.0717633	0.111384	0.249242	0.410805	0.760506	0.870598	0.922209		20.125	0.0723571	0.108079	0.235169	0.427941	0.628156	0.759257	0.840143		0.0218338	0.0239601	0.02312	0.030563	0.114671	0.114414	0.0713067		49.262	0.0935679	0.172986	0.248771	0.370896	0.522078	0.619843	0.694494
20.1875	0.0504349	0.134023	0.210955	0.410519	0.564494	0.641597	0.792758		0.0938589	0.0838358	0.247885	0.459717	0.557701	0.762955	0.803529		0.0721824	0.1144	0.2497	0.409474	0.760537	0.870575	0.920959		20.1875	0.0721588	0.110753	0.23618	0.42657	0.627577	0.758376	0.839082		0.021712	0.0252914	0.021864	0.0287109	0.115197	0.114557	0.0711119		49.7547	0.093957	0.173247	0.246525	0.37719	0.522859	0.619956	0.696502
20.25	0.0494819	0.137544	0.213304	0.411163	0.563524	0.641446	0.791947		0.0940188	0.0858327	0.247503	0.456063	0.556884	0.761029	0.802375		0.0722502	0.116698	0.25011	0.408433	0.760221	0.870426	0.919583		20.25	0.071917	0.113358	0.236972	0.425219	0.626876	0.757634	0.837969		0.0222703	0.0260171	0.020539	0.0267458	0.115527	0.114528	0.0708725		50.2522	0.100933	0.172472	0.240861	0.382888	0.5224	0.622389	0.700197
20.3125	0.0479223	0.140536	0.215466	0.411764	0.562666	0.641586	0.790949		0.0949935	0.0887599	0.246757	0.452318	0.556086	0.759547	0.801509		0.0718009	0.117986	0.250473	0.407788	0.759667	0.870324	0.918243		20.3125	0.0715723	0.115761	0.237565	0.423957	0.62614	0.757153	0.8369		0.0235364	0.0259597	0.0192289	0.024642	0.115685	0.114388	0.0706424		50.7547	0.103964	0.157746	0.235407	0.39117	0.52387	0.61983	0.701784
20.375	0.0457919	0.142864	0.217431	0.41238	0.561997	0.64194	0.789921		0.0967034	0.0924717	0.24577	0.44863	0.555446	0.758487	0.800901		0.0706716	0.118177	0.250801	0.407588	0.758984	0.870369	0.917042		20.375	0.0710556	0.117838	0.238001	0.422866	0.625475	0.756932	0.835955		0.0254579	0.0251979	0.0179907	0.0224408	0.115668	0.114222	0.0704379		51.2623	0.108454	0.155053	0.235409	0.402821	0.530709	0.612393	0.696311
20.4375	0.0432085	0.144425	0.21926	0.413044	0.561462	0.642385	0.789029		0.0988766	0.0966918	0.244523	0.44508	0.555083	0.757796	0.800571		0.0687955	0.117257	0.251217	0.40778	0.758168	0.870381	0.91592		20.4375	0.0702935	0.119458	0.238333	0.421968	0.624904	0.756854	0.835173		0.0278642	0.0239428	0.0168538	0.0201879	0.115454	0.114001	0.0701662		51.7749	0.104479	0.154037	0.238603	0.411305	0.538667	0.60946	0.688099
20.5	0.0403325	0.145164	0.221036	0.413689	0.560982	0.642765	0.788341		0.101216	0.101054	0.243	0.441653	0.554887	0.757361	0.800439		0.0661605	0.115336	0.251853	0.408287	0.757049	0.87018	0.914743		20.5	0.0692363	0.120518	0.23863	0.421209	0.624306	0.756768	0.834508		0.0305581	0.0225066	0.0158664	0.0179091	0.114999	0.113709	0.0697488		52.2926	0.105484	0.166802	0.235995	0.411011	0.539478	0.614313	0.686723
20.5625	0.0374904	0.145106	0.222798	0.414209	0.560488	0.643025	0.787796		0.103483	0.105304	0.241325	0.438229	0.554692	0.757029	0.800279		0.0627554	0.112626	0.252531	0.409041	0.755445	0.869659	0.913424		20.5625	0.0679097	0.121012	0.238884	0.420493	0.623542	0.756571	0.833833		0.0332969	0.021185	0.0150161	0.0155757	0.114268	0.113317	0.06921		52.8156	0.104612	0.168591	0.226392	0.40449	0.529097	0.621228	0.694441
20.625	0.035024	0.144418	0.224511	0.414526	0.55993	0.643213	0.787286		0.105421	0.109231	0.23945	0.434777	0.554414	0.756691	0.799972		0.0587395	0.109556	0.253127	0.409936	0.753247	0.868764	0.911825		20.625	0.0663949	0.121068	0.239029	0.419746	0.62253	0.756223	0.833028		0.0358176	0.0202222	0.0143128	0.0132179	0.113238	0.112776	0.0685349		53.3437	0.112109	0.171893	0.219571	0.395129	0.515303	0.627206	0.700527
20.6875	0.0332243	0.143372	0.22612	0.414619	0.559297	0.64343	0.786683		0.10685	0.112636	0.237343	0.431291	0.554022	0.75637	0.799558		0.0542701	0.106615	0.253702	0.410936	0.750503	0.86753	0.910016		20.6875	0.0647815	0.120874	0.239055	0.418949	0.621274	0.755777	0.832085		0.0379218	0.0197148	0.0138702	0.0108462	0.111947	0.112051	0.0677958		53.8772	0.110811	0.159097	0.216364	0.381349	0.501918	0.632462	0.69573
20.75	0.0322218	0.142231	0.227588	0.414503	0.55862	0.64378	0.785841		0.107655	0.115394	0.235041	0.427836	0.553547	0.756136	0.79925		0.0495128	0.10431	0.254276	0.412069	0.747372	0.866074	0.908194		20.75	0.0631299	0.120645	0.238969	0.418136	0.619846	0.75533	0.831095		0.0395173	0.0194982	0.0137705	0.0084883	0.110469	0.11115	0.0671057		54.4159	0.115538	0.158026	0.218825	0.375585	0.493863	0.631593	0.685585
20.8125	0.0321415	0.141291	0.228913	0.414246	0.557978	0.644255	0.784785		0.107816	0.117422	0.232628	0.424572	0.55309	0.756175	0.799191		0.0447426	0.103099	0.254795	0.413449	0.744051	0.864552	0.906591		20.8125	0.0615667	0.120604	0.238779	0.417423	0.618373	0.754994	0.830189		0.0405457	0.0192936	0.0139944	0.00620445	0.108868	0.110153	0.0665574		54.9601	0.105266	0.145867	0.227183	0.377391	0.488156	0.622945	0.67862
20.875	0.032896	0.140896	0.230097	0.413968	0.557443	0.644805	0.783744		0.107403	0.11872	0.230149	0.421661	0.552802	0.756615	0.799303		0.0403075	0.103286	0.255226	0.415136	0.740799	0.863028	0.905372		20.875	0.0602021	0.120967	0.238491	0.416922	0.617015	0.754816	0.829473		0.0410447	0.0189055	0.0144932	0.00414566	0.107225	0.109123	0.0661894		55.5097	0.100751	0.144315	0.232068	0.376608	0.490534	0.611911	0.679937
20.9375	0.0341643	0.141161	0.231152	0.413778	0.557047	0.645354	0.782875		0.106571	0.119416	0.227723	0.419128	0.55262	0.757432	0.799611		0.0366518	0.104883	0.255686	0.417081	0.737699	0.861439	0.904545		20.9375	0.059129	0.12182	0.238187	0.416662	0.615789	0.754742	0.82901		0.0411048	0.0182581	0.0152514	0.00269966	0.105601	0.108068	0.0659484		56.0648	0.107783	0.138268	0.22562	0.368745	0.502024	0.604407	0.684915
21	0.0355303	0.141923	0.23211	0.413632	0.556758	0.645792	0.782149		0.105502	0.119618	0.225393	0.416954	0.552495	0.758456	0.800087		0.0341144	0.107579	0.256254	0.419121	0.734538	0.859704	0.903917		21	0.0583823	0.12304	0.237919	0.416569	0.614597	0.754651	0.828717		0.0408132	0.0174261	0.01623	0.00276485	0.103894	0.107007	0.0657394		56.6254	0.121169	0.14176	0.216075	0.363322	0.5145	0.601377	0.688598
21.0625	0.0367127	0.143012	0.232986	0.413459	0.556508	0.645993	0.78147		0.104346	0.119433	0.223152	0.415146	0.552365	0.759493	0.800493		0.0327702	0.11093	0.256872	0.421197	0.731141	0.857609	0.903244		21.0625	0.057943	0.124458	0.23767	0.4166	0.613338	0.754365	0.828402		0.0402345	0.0166209	0.0173409	0.00406886	0.102042	0.105901	0.0655089		57.1917	0.122508	0.14607	0.217096	0.367179	0.520104	0.602808	0.68485
21.125	0.0375254	0.144267	0.233767	0.413202	0.556193	0.645903	0.780655		0.103293	0.119072	0.220973	0.413621	0.552055	0.760397	0.800603		0.0325183	0.114408	0.257423	0.423238	0.727533	0.85504	0.902415		21.125	0.0577789	0.125915	0.237387	0.416687	0.611927	0.75378	0.827891		0.0394959	0.0160629	0.0184928	0.00567705	0.100139	0.104725	0.065306		57.7636	0.116222	0.141282	0.224482	0.37324	0.522119	0.610804	0.677308
21.1875	0.0378324	0.145501	0.234413	0.412825	0.555819	0.645602	0.779495		0.102578	0.118808	0.218891	0.412321	0.551538	0.761163	0.800441		0.0329449	0.11753	0.257802	0.425222	0.723809	0.852089	0.901436		21.1875	0.0577852	0.12728	0.237036	0.41679	0.610389	0.752951	0.827124		0.0388687	0.0157932	0.0195876	0.00730713	0.0982482	0.103488	0.0652025		58.3412	0.120645	0.145574	0.222402	0.377056	0.524457	0.619226	0.67589
21.25	0.0376032	0.146516	0.234889	0.412345	0.555478	0.645235	0.777927		0.102412	0.118822	0.216946	0.411257	0.550863	0.761789	0.800161		0.0336859	0.11994	0.258017	0.427137	0.720196	0.848933	0.900516		21.25	0.0579004	0.128426	0.236618	0.416913	0.608846	0.751986	0.826201		0.038598	0.0156762	0.0205899	0.00887077	0.0964596	0.102202	0.0653114		58.9247	0.122746	0.145364	0.210673	0.382233	0.523965	0.618076	0.678267
21.3125	0.0368491	0.147055	0.23517	0.411874	0.555197	0.644869	0.776031		0.102914	0.1192	0.215187	0.410518	0.550167	0.762449	0.799849		0.034508	0.121401	0.258161	0.428976	0.716932	0.845766	0.899836		21.3125	0.0580904	0.129219	0.236173	0.417123	0.607432	0.751028	0.825239		0.0388363	0.0154859	0.0215044	0.0102872	0.0948632	0.100934	0.0656919		59.5139	0.123598	0.155664	0.204324	0.384915	0.520735	0.60994	0.676531
21.375	0.0356574	0.146911	0.235234	0.41149	0.554968	0.644499	0.77396		0.103998	0.12006	0.213656	0.410274	0.549524	0.763278	0.799586		0.0352495	0.121885	0.258241	0.430835	0.714067	0.842683	0.899355		21.375	0.0583015	0.129619	0.23571	0.417533	0.606186	0.750153	0.8243		0.0395745	0.0150031	0.0222964	0.0115357	0.0934675	0.0997416	0.0662496		60.109	0.11457	0.158151	0.212465	0.3792	0.514362	0.605978	0.66935
21.4375	0.0341603	0.146045	0.2351	0.411211	0.554833	0.644041	0.77186		0.105502	0.121368	0.212297	0.410574	0.548882	0.764169	0.799351		0.0357571	0.121431	0.258188	0.43276	0.71152	0.839614	0.898995		21.4375	0.058473	0.129615	0.235195	0.418182	0.605078	0.749275	0.823402		0.0407358	0.0142288	0.0229454	0.0126288	0.0922292	0.0986338	0.0668934		60.7101	0.112825	0.159372	0.2245	0.372649	0.497884	0.605571	0.662081
21.5	0.0324016	0.144483	0.234786	0.411088	0.554836	0.643398	0.769771		0.107253	0.122902	0.211128	0.411308	0.548097	0.765024	0.799021		0.0359055	0.120155	0.257971	0.434731	0.70921	0.836399	0.898699		21.5	0.0585202	0.12918	0.234628	0.419042	0.604048	0.748274	0.822497		0.0422406	0.013324	0.0234217	0.0135873	0.0911358	0.0975849	0.0675939		61.3172	0.116186	0.158781	0.22562	0.370499	0.482957	0.605507	0.664844
21.5625	0.0304997	0.142263	0.234259	0.411112	0.554934	0.642532	0.767655		0.108941	0.124428	0.210121	0.412357	0.547082	0.765657	0.798508		0.0357567	0.11829	0.257662	0.436691	0.707094	0.832934	0.898311		21.5625	0.0583993	0.128327	0.234014	0.420053	0.603037	0.747041	0.821492		0.0438496	0.0124531	0.0237717	0.0144219	0.0902016	0.0965564	0.0682931		61.9304	0.111353	0.1511	0.217937	0.369947	0.483642	0.605914	0.67007
21.625	0.0286983	0.13954	0.233515	0.41123	0.555033	0.641532	0.765489		0.11027	0.125731	0.20922	0.413725	0.545832	0.765925	0.7977		0.035326	0.116192	0.257224	0.438452	0.705048	0.829189	0.89767		21.625	0.058098	0.127154	0.23332	0.421136	0.601971	0.745549	0.820287		0.0453035	0.0117392	0.0240026	0.0150483	0.0893854	0.0954731	0.0689244		62.5497	0.11361	0.156329	0.210119	0.370995	0.488786	0.608225	0.671147
21.6875	0.0272285	0.136564	0.232616	0.411422	0.555135	0.640526	0.763241		0.111065	0.126654	0.208331	0.415327	0.54432	0.765921	0.79669		0.0346214	0.114398	0.256588	0.439987	0.703064	0.825259	0.896744		21.6875	0.0576381	0.125872	0.232512	0.422245	0.60084	0.743902	0.818891		0.0464161	0.0111037	0.0241286	0.0154883	0.0886937	0.0943144	0.0694654		63.1752	0.115081	0.163628	0.211067	0.373982	0.487104	0.606333	0.666177
21.75	0.026383	0.133627	0.231541	0.411701	0.555311	0.639609	0.760832		0.111213	0.127111	0.207423	0.417083	0.542586	0.765816	0.795658		0.0338093	0.113435	0.255723	0.44137	0.7014	0.821473	0.895666		21.75	0.0571351	0.124724	0.231562	0.423385	0.599766	0.742299	0.817386		0.0469798	0.0103054	0.0241503	0.0158065	0.0882477	0.0931843	0.0699936		63.807	0.118605	0.162162	0.207605	0.37654	0.490725	0.59311	0.656543
21.8125	0.0263265	0.131098	0.230196	0.412112	0.555673	0.638823	0.758282		0.110589	0.126994	0.206554	0.419046	0.540818	0.765678	0.794768		0.0331493	0.113656	0.25471	0.442679	0.700255	0.818168	0.894652		21.8125	0.0566882	0.123916	0.230487	0.424612	0.598915	0.740889	0.815901		0.0468039	0.00911966	0.0240796	0.0160261	0.0880762	0.092206	0.0705983		64.445	0.117608	0.152576	0.204229	0.373686	0.504189	0.574419	0.645369
21.875	0.0269744	0.129345	0.228575	0.412728	0.556302	0.638122	0.755769		0.109155	0.126194	0.205865	0.421367	0.539082	0.765534	0.794091		0.0328993	0.115121	0.253674	0.444044	0.699641	0.815352	0.893899		21.875	0.0563429	0.123553	0.229372	0.426046	0.598341	0.739669	0.814586		0.0458324	0.00747056	0.0239145	0.0161738	0.0881497	0.0914021	0.0713093		65.0895	0.115556	0.143564	0.216973	0.368914	0.511391	0.568295	0.643254
21.9375	0.0282236	0.128581	0.226717	0.413612	0.557191	0.637405	0.753497		0.106929	0.124708	0.205386	0.424063	0.537363	0.765481	0.793669		0.0333065	0.117747	0.25263	0.445514	0.699421	0.812897	0.893405		21.9375	0.056153	0.123678	0.228244	0.42773	0.597992	0.738594	0.813524		0.0440465	0.00548989	0.0236592	0.0162642	0.088398	0.0907831	0.0720359		65.7404	0.120996	0.14681	0.230894	0.364007	0.509204	0.572611	0.644798
22	0.0298963	0.128819	0.224653	0.414689	0.558245	0.636544	0.751571		0.104041	0.122678	0.205148	0.426979	0.535609	0.765391	0.793379		0.0345971	0.121262	0.251541	0.446955	0.699468	0.810605	0.892916		22	0.0561781	0.124253	0.227114	0.429541	0.597774	0.737513	0.812622		0.041517	0.00401717	0.0232944	0.0162849	0.0887938	0.0903172	0.0726107		66.3978	0.124688	0.158998	0.240787	0.358267	0.496439	0.583943	0.644606
22.0625	0.0317297	0.129916	0.222427	0.415813	0.559334	0.635467	0.749962		0.100712	0.120194	0.205067	0.42999	0.533723	0.765002	0.793004		0.036799	0.125251	0.250457	0.44809	0.699553	0.808358	0.892107		22.0625	0.0564137	0.12512	0.225984	0.431298	0.597537	0.736275	0.811691		0.0384475	0.00486229	0.0229029	0.016178	0.0892717	0.089954	0.0728917		67.0618	0.118537	0.152132	0.247726	0.357777	0.482767	0.59237	0.654826
22.125	0.033451	0.131637	0.220065	0.416889	0.560327	0.634209	0.748592		0.0972325	0.117489	0.204965	0.432952	0.531709	0.76422	0.792369		0.0397989	0.129321	0.249411	0.448934	0.699563	0.806179	0.890838		22.125	0.0568275	0.126149	0.224814	0.432925	0.5972	0.734869	0.8106		0.0351354	0.00758853	0.0225999	0.0160221	0.0897965	0.0896633	0.0728545		67.7324	0.118195	0.1504	0.243944	0.359491	0.475002	0.593913	0.664903
22.1875	0.0348805	0.133697	0.21757	0.417854	0.56121	0.632871	0.747366		0.0939233	0.114844	0.204748	0.435781	0.529549	0.763102	0.791548		0.0434059	0.133139	0.248394	0.449549	0.699534	0.804237	0.889191		22.1875	0.0574032	0.127227	0.223571	0.434395	0.596764	0.733403	0.809368		0.0319133	0.0107277	0.022433	0.015893	0.0903981	0.0894601	0.0725726		68.4097	0.124543	0.158925	0.236234	0.356748	0.468804	0.589962	0.658985
22.25	0.0359468	0.135819	0.214969	0.41865	0.56199	0.63153	0.746178		0.0910376	0.112667	0.2044	0.438455	0.527215	0.761749	0.790771		0.0473657	0.136416	0.247391	0.449996	0.699638	0.802765	0.887383		22.25	0.0581167	0.128301	0.222253	0.4357	0.596281	0.732015	0.808111		0.0290764	0.0135428	0.0224022	0.0158537	0.091183	0.0894059	0.0721814		69.0938	0.119748	0.164689	0.229028	0.35522	0.463002	0.577829	0.648599
22.3125	0.0365928	0.13776	0.212247	0.41926	0.56274	0.630258	0.745048		0.0887341	0.111276	0.203966	0.441058	0.524718	0.760285	0.790112		0.051323	0.138902	0.246381	0.450416	0.699994	0.801963	0.885715		22.3125	0.0588833	0.129313	0.220865	0.436911	0.595817	0.730835	0.806959		0.0268802	0.0156306	0.0224827	0.0159861	0.0922005	0.0895607	0.0718307		69.7847	0.112715	0.184135	0.222305	0.357526	0.469005	0.56643	0.650089
22.375	0.0367773	0.139328	0.209391	0.419727	0.563525	0.629037	0.74414		0.0870938	0.11074	0.2035	0.443563	0.522293	0.758849	0.789568		0.0549266	0.140452	0.245406	0.450914	0.700652	0.801762	0.884173		22.375	0.0595992	0.130173	0.219432	0.438068	0.59549	0.729883	0.805961		0.0254816	0.016839	0.0226858	0.0163033	0.0933775	0.0899317	0.0714412		70.4826	0.126533	0.203438	0.218835	0.361883	0.482571	0.567262	0.657577
22.4375	0.0365586	0.14041	0.206483	0.420114	0.564258	0.627765	0.743588		0.0860721	0.111027	0.203086	0.445964	0.520147	0.757464	0.789182		0.0580365	0.141007	0.244604	0.451436	0.701554	0.802063	0.882615		22.4375	0.0602224	0.130815	0.218058	0.439171	0.59532	0.729097	0.805128		0.024829	0.0171394	0.0230525	0.0167291	0.0946085	0.0905456	0.0708721		71.1874	0.133924	0.187689	0.216475	0.365198	0.489854	0.57632	0.656316
22.5	0.0359938	0.141009	0.203591	0.420401	0.564834	0.626364	0.743353		0.0854981	0.111992	0.202795	0.448183	0.518182	0.755966	0.788865		0.0606116	0.140709	0.244058	0.451893	0.702626	0.802744	0.880972		22.5	0.0607012	0.131237	0.216815	0.440159	0.595214	0.728358	0.804397		0.0247523	0.0166667	0.0235968	0.017211	0.0959017	0.0913736	0.0701121		71.8993	0.133732	0.154302	0.221122	0.371722	0.48992	0.579973	0.647288
22.5625	0.0351376	0.141238	0.200695	0.420433	0.565203	0.624823	0.743252		0.0851753	0.11346	0.202627	0.450172	0.516123	0.754246	0.78849		0.062649	0.139819	0.243695	0.452205	0.703746	0.803734	0.879185		22.5625	0.0609873	0.131506	0.215672	0.440937	0.595024	0.727601	0.803642		0.0250602	0.0156438	0.0242873	0.0177857	0.0973012	0.0923833	0.0692217		72.6183	0.145121	0.15003	0.226534	0.380978	0.482103	0.576247	0.644227
22.625	0.0342246	0.141234	0.197806	0.420128	0.565367	0.623193	0.743124		0.0848356	0.115218	0.202528	0.451847	0.513879	0.75231	0.787945		0.0641193	0.138644	0.24344	0.452321	0.704736	0.804995	0.877163		22.625	0.0610598	0.131698	0.214591	0.441432	0.59466	0.726833	0.802744		0.0254438	0.0143315	0.0250949	0.0184514	0.0987429	0.0935403	0.0682338		73.3445	0.151521	0.161369	0.219529	0.380428	0.479586	0.574688	0.64254
22.6875	0.0335513	0.141182	0.194971	0.41948	0.565328	0.621613	0.742927		0.0842999	0.117004	0.202551	0.45312	0.511597	0.750212	0.787333		0.065073	0.137585	0.243163	0.452236	0.705634	0.80656	0.874941		22.6875	0.0609747	0.131923	0.213562	0.441612	0.594187	0.726128	0.801733		0.0256213	0.0130454	0.0259138	0.0191723	0.100186	0.0947961	0.0671752		74.0779	0.14081	0.170899	0.213049	0.374803	0.477109	0.58263	0.631678
22.75	0.0333598	0.141339	0.192231	0.418451	0.565108	0.620251	0.742601		0.0834659	0.118541	0.20266	0.453973	0.509437	0.748045	0.78681		0.0657241	0.137176	0.242864	0.452071	0.706638	0.808471	0.872662		22.75	0.0608499	0.132352	0.212585	0.441498	0.593728	0.725589	0.800691		0.0254062	0.0121405	0.0267361	0.0199821	0.101668	0.0960985	0.066132		74.8187	0.122544	0.172446	0.217524	0.381434	0.469574	0.586829	0.613728
22.8125	0.0338888	0.14195	0.189613	0.417015	0.564759	0.619123	0.742059		0.0822432	0.119636	0.20282	0.454527	0.507448	0.745986	0.786478		0.0664981	0.137917	0.242621	0.451996	0.707992	0.810881	0.870574		22.8125	0.0608767	0.133168	0.211685	0.441179	0.593399	0.72533	0.799703		0.0246625	0.0118909	0.0275938	0.0209651	0.103294	0.0975334	0.0652703		75.5669	0.119195	0.174192	0.22824	0.376733	0.466655	0.578102	0.614838
22.875	0.0352992	0.143208	0.187133	0.415269	0.564397	0.618153	0.741379		0.0806137	0.120308	0.203037	0.454902	0.505724	0.744145	0.786303		0.0677122	0.140026	0.242489	0.452093	0.709775	0.813939	0.868984		22.875	0.0612083	0.134514	0.210886	0.440755	0.593299	0.725412	0.798889		0.0233469	0.0124049	0.0285007	0.0221163	0.105051	0.0992277	0.064727		76.3225	0.12133	0.167934	0.228358	0.352777	0.468838	0.570497	0.628895
22.9375	0.0375452	0.145185	0.18484	0.413371	0.564031	0.617273	0.740739		0.0787383	0.120478	0.203369	0.455089	0.504283	0.742585	0.786318		0.0695449	0.143501	0.242463	0.452363	0.711843	0.817549	0.867825		22.9375	0.0619428	0.136388	0.210224	0.440274	0.593386	0.725803	0.798294		0.0216231	0.013804	0.0294165	0.0233386	0.106848	0.101187	0.0643835		77.0858	0.114574	0.158639	0.229563	0.345768	0.467538	0.569757	0.636097
23	0.0403915	0.14782	0.182785	0.411395	0.563585	0.61638	0.7402		0.0766946	0.120087	0.203895	0.455052	0.503081	0.741134	0.786494		0.0718627	0.148126	0.242522	0.452742	0.714049	0.821475	0.866816		23	0.0629829	0.138678	0.209734	0.43973	0.593572	0.72633	0.797837		0.0197133	0.0161004	0.0302932	0.024566	0.108633	0.103346	0.0640655		77.8566	0.1093	0.159848	0.229413	0.355981	0.465909	0.57879	0.639858
23.0625	0.0435716	0.150945	0.180968	0.409293	0.563008	0.615431	0.739683		0.0746719	0.119334	0.20456	0.454693	0.501923	0.73952	0.786582		0.074537	0.153505	0.242641	0.453151	0.716218	0.825442	0.865811		23.0625	0.0642602	0.141261	0.20939	0.439046	0.593716	0.726798	0.797359		0.0179169	0.0190328	0.0311189	0.0257782	0.110399	0.105582	0.0637509		78.6352	0.113683	0.165733	0.223189	0.359513	0.467347	0.586746	0.647377
23.125	0.0468462	0.154273	0.179417	0.406973	0.562266	0.614488	0.739041		0.073024	0.118585	0.205286	0.453974	0.500738	0.737619	0.786389		0.0774622	0.159175	0.242711	0.453521	0.718262	0.829291	0.864713		23.125	0.0657774	0.144011	0.209138	0.438156	0.593755	0.727133	0.796714		0.0165445	0.0221557	0.0318225	0.0270059	0.112129	0.107785	0.0634694		79.4215	0.12277	0.158497	0.222731	0.353979	0.471075	0.575655	0.648077
23.1875	0.0499193	0.157464	0.178181	0.404361	0.561338	0.61368	0.738105		0.0721637	0.118159	0.20593	0.452894	0.499581	0.735505	0.786001		0.0803463	0.164639	0.242627	0.453847	0.72029	0.833111	0.86364		23.1875	0.0674764	0.146754	0.208913	0.437034	0.593736	0.727432	0.795916		0.0157457	0.0250226	0.0323264	0.0282998	0.113865	0.109938	0.0633518		80.2158	0.122795	0.146949	0.218257	0.34095	0.475239	0.557628	0.634854
23.25	0.0525656	0.160194	0.17723	0.401525	0.560292	0.613096	0.736773		0.0724017	0.118263	0.206455	0.451517	0.498518	0.733375	0.785575		0.082873	0.169503	0.24244	0.454261	0.722501	0.837046	0.862822		23.25	0.0692801	0.14932	0.208709	0.435767	0.59377	0.727839	0.795056		0.0153929	0.0272955	0.0326634	0.0296868	0.115684	0.112078	0.0635573		81.0179	0.131794	0.146233	0.207495	0.331166	0.469408	0.559894	0.618909
23.3125	0.0546545	0.162196	0.176511	0.398676	0.559287	0.612822	0.735082		0.0739127	0.119213	0.206946	0.449936	0.497589	0.731417	0.785213		0.084783	0.17347	0.242233	0.454827	0.725035	0.841096	0.862474		23.3125	0.0711167	0.151626	0.208563	0.434479	0.59397	0.728445	0.794257		0.0152576	0.0286311	0.032891	0.0311032	0.117622	0.114166	0.0641755		81.8281	0.116482	0.158605	0.186099	0.335484	0.460421	0.566381	0.612565
23.375	0.0561172	0.163307	0.176019	0.395993	0.558429	0.612885	0.733217		0.0766974	0.121217	0.207517	0.448271	0.496882	0.729651	0.784946		0.0858974	0.176284	0.242049	0.455499	0.727873	0.845193	0.86266		23.375	0.072904	0.153603	0.208528	0.433254	0.594395	0.729243	0.793608		0.0152482	0.0287874	0.033027	0.0324713	0.119622	0.116154	0.0651551		82.6464	0.0896404	0.168417	0.183627	0.34901	0.45302	0.576262	0.609518
23.4375	0.056964	0.163481	0.175767	0.393481	0.557764	0.613186	0.731374		0.0804046	0.124119	0.208179	0.44659	0.496507	0.728047	0.784747		0.0860473	0.177898	0.24191	0.45629	0.730885	0.849204	0.863332		23.4375	0.074472	0.155166	0.208619	0.43212	0.595052	0.730146	0.793151		0.0154226	0.0278367	0.0330739	0.0338123	0.121557	0.118023	0.0663792		83.4728	0.0813066	0.180685	0.212079	0.356922	0.446544	0.585573	0.61207
23.5	0.0571775	0.162758	0.175817	0.391154	0.557265	0.613569	0.729696		0.0846504	0.127605	0.208741	0.44483	0.496453	0.726531	0.784575		0.0851225	0.178424	0.241792	0.457195	0.733889	0.853012	0.864276		23.5	0.0756501	0.156263	0.208783	0.43106	0.595869	0.731037	0.792849		0.0159995	0.026025	0.0329878	0.0351078	0.123336	0.119785	0.0676703		84.3076	0.107784	0.177355	0.22781	0.356261	0.459891	0.570632	0.617098
23.5625	0.0567696	0.161267	0.176226	0.389073	0.556848	0.613965	0.728204		0.0891131	0.131319	0.20903	0.443021	0.496559	0.724993	0.784325		0.0832332	0.178136	0.241685	0.458126	0.736782	0.856366	0.865325		23.5625	0.0763719	0.156907	0.20898	0.430073	0.59673	0.731775	0.792618		0.0172289	0.0237109	0.0327295	0.0363018	0.124979	0.121343	0.0689355		85.1506	0.133688	0.170843	0.24263	0.34067	0.470112	0.550231	0.620876
23.625	0.0558597	0.159185	0.176898	0.387193	0.556446	0.61441	0.726762		0.0934695	0.134874	0.209058	0.441098	0.496736	0.723347	0.783858		0.0805503	0.177442	0.241625	0.458992	0.739564	0.859117	0.866353		23.625	0.0766265	0.157167	0.209194	0.429095	0.597582	0.732291	0.792325		0.0191095	0.0213554	0.0323639	0.0373745	0.126533	0.122598	0.0701797		86.0021	0.132032	0.165208	0.249593	0.322594	0.465801	0.547129	0.60893
23.6875	0.0547814	0.156697	0.177738	0.385423	0.556055	0.614966	0.7252		0.0974141	0.138046	0.208797	0.438978	0.497002	0.721589	0.783181		0.077302	0.176816	0.241618	0.459745	0.742303	0.861334	0.8674		23.6875	0.0764991	0.157186	0.209384	0.428049	0.598453	0.732629	0.791927		0.0213277	0.0193895	0.0319441	0.0383477	0.128029	0.123554	0.0715021		86.8622	0.116048	0.160724	0.244589	0.327143	0.456622	0.536534	0.613284
23.75	0.0538702	0.154026	0.178785	0.383773	0.555654	0.615697	0.723465		0.100768	0.140672	0.208278	0.436745	0.497408	0.719839	0.782445		0.0738371	0.176749	0.241684	0.460413	0.745087	0.863227	0.86865		23.75	0.0761586	0.157149	0.209582	0.426977	0.599383	0.732921	0.79152		0.0235351	0.0182404	0.0314695	0.0392427	0.1295	0.124282	0.0730164		87.7308	0.118388	0.169045	0.240162	0.33392	0.45185	0.534207	0.629148
23.8125	0.0533459	0.151451	0.18001	0.382313	0.555263	0.616581	0.721649		0.103475	0.142639	0.207571	0.43455	0.498097	0.718289	0.781835		0.0706239	0.177652	0.241877	0.46113	0.747939	0.864916	0.870317		23.8125	0.075815	0.157247	0.209819	0.425998	0.600433	0.733262	0.791267		0.0254646	0.0182122	0.0309948	0.0400987	0.130903	0.124843	0.0747816		88.6081	0.134116	0.161704	0.233676	0.327081	0.444788	0.53246	0.622165
23.875	0.0533809	0.149222	0.181313	0.381053	0.554972	0.617583	0.71993		0.105527	0.14388	0.20677	0.432513	0.499065	0.717029	0.781401		0.0682567	0.179776	0.242213	0.461938	0.750765	0.866383	0.872322		23.875	0.0757215	0.157626	0.210098	0.425168	0.601601	0.733665	0.791218		0.0268624	0.0193673	0.030586	0.04094	0.13217	0.125231	0.0766689		89.4942	0.13025	0.166791	0.221665	0.328701	0.439893	0.536301	0.62456
23.9375	0.0540731	0.147505	0.182694	0.38004	0.554828	0.618588	0.71848		0.107036	0.144455	0.205947	0.430631	0.500297	0.716014	0.781002		0.0671253	0.183056	0.24267	0.462804	0.753508	0.867565	0.874514		23.9375	0.0760781	0.158339	0.210437	0.424492	0.602878	0.734056	0.791332		0.027593	0.0214603	0.0302386	0.0417219	0.133269	0.125465	0.078528		90.3891	0.114495	0.189061	0.215619	0.351887	0.447184	0.55017	0.633172
24	0.05532	0.146312	0.184216	0.379308	0.554739	0.619457	0.717383		0.108184	0.144558	0.20512	0.428794	0.501668	0.715111	0.780442		0.0672105	0.187115	0.243263	0.463643	0.756172	0.868286	0.876861		24	0.0769049	0.159329	0.210866	0.423915	0.604193	0.734285	0.791562		0.0277334	0.0240802	0.0299396	0.0423786	0.134266	0.125518	0.0803182		91.293	0.127747	0.181128	0.215932	0.36502	0.464071	0.554115	0.628014
24.0625	0.056922	0.145512	0.185874	0.378795	0.554566	0.620138	0.71658		0.109172	0.144434	0.204287	0.427039	0.503069	0.714139	0.779582		0.0683806	0.19141	0.243993	0.46434	0.758637	0.868352	0.87912		24.0625	0.0781584	0.160452	0.211385	0.423391	0.605424	0.73421	0.791761		0.0274632	0.0268156	0.0297022	0.042889	0.135161	0.125319	0.0819513		92.2059	0.150321	0.169381	0.230298	0.359265	0.46777	0.55048	0.625495
24.125	0.0586188	0.144863	0.187629	0.378396	0.554237	0.620649	0.715946		0.110263	0.144387	0.203418	0.425254	0.504357	0.71299	0.778362		0.0705038	0.195381	0.244902	0.464794	0.760746	0.867829	0.881103		24.125	0.0797952	0.161543	0.211983	0.422815	0.606447	0.733823	0.791804		0.0270467	0.0293052	0.0295818	0.0432504	0.135935	0.1249	0.0833948		93.128	0.154278	0.159108	0.217583	0.370424	0.456785	0.543085	0.624815
24.1875	0.0601428	0.144099	0.189433	0.378072	0.553772	0.621082	0.715352		0.111651	0.144655	0.202601	0.423378	0.505531	0.711773	0.776942		0.073247	0.198606	0.246017	0.464997	0.762555	0.866917	0.882823		24.1875	0.0816802	0.162453	0.212684	0.422149	0.607286	0.733257	0.791706		0.0267695	0.0313107	0.0296086	0.0434758	0.136613	0.124318	0.0847057		94.0593	0.142939	0.163334	0.211566	0.368671	0.455688	0.546488	0.611557
24.25	0.0612866	0.143022	0.19122	0.377857	0.553214	0.621563	0.714711		0.113564	0.145443	0.201939	0.421484	0.506659	0.710661	0.775581		0.0761705	0.200788	0.247233	0.464931	0.764213	0.865823	0.8844		24.25	0.0836739	0.163084	0.213464	0.421424	0.608028	0.732682	0.791564		0.0269345	0.0326746	0.0297321	0.043537	0.137248	0.12361	0.0859663		94.9999	0.114587	0.166201	0.224948	0.35663	0.45358	0.54632	0.585921
24.3125	0.0618989	0.141493	0.192949	0.377818	0.552628	0.622178	0.714038		0.116083	0.146837	0.20145	0.419673	0.50782	0.709802	0.774458		0.0790333	0.201663	0.248565	0.464705	0.765763	0.864658	0.886017		24.3125	0.0856719	0.163331	0.214322	0.420732	0.608737	0.732213	0.791504		0.0276956	0.0333037	0.0299589	0.043453	0.137822	0.122784	0.0872479		95.9499	0.0957912	0.172075	0.223687	0.340715	0.453668	0.544124	0.580215
24.375	0.0618507	0.139399	0.194619	0.377998	0.552048	0.622915	0.713482		0.119123	0.148806	0.201144	0.417954	0.509024	0.709367	0.773614		0.0816781	0.201126	0.250063	0.464551	0.767097	0.863507	0.887813		24.375	0.0875505	0.16311	0.215275	0.420168	0.609389	0.73193	0.791636		0.0290841	0.0332567	0.0303034	0.0433191	0.138262	0.121872	0.088552		96.9094	0.100912	0.169659	0.237321	0.328326	0.445731	0.545579	0.597874
24.4375	0.0611693	0.136712	0.196257	0.378369	0.551518	0.623652	0.71321		0.122504	0.151179	0.201127	0.416392	0.510238	0.709389	0.772983		0.0839226	0.199334	0.251681	0.464583	0.76814	0.862474	0.889759		24.4375	0.0891985	0.162408	0.216355	0.419781	0.609965	0.731838	0.791984		0.0310057	0.0327866	0.0306896	0.0432065	0.13853	0.120983	0.0897955		97.8785	0.121038	0.164834	0.258635	0.336964	0.440079	0.546547	0.586985
24.5	0.0599867	0.133486	0.197899	0.378878	0.550999	0.624262	0.713254		0.126032	0.153748	0.20144	0.415099	0.51142	0.709744	0.772461		0.0857003	0.196457	0.253323	0.464648	0.768795	0.861421	0.891629		24.5	0.0905729	0.16123	0.217554	0.419541	0.610405	0.731809	0.792448		0.033291	0.0321458	0.0310277	0.0430572	0.13859	0.120109	0.0908517		98.8572	0.137196	0.159631	0.25246	0.346246	0.450524	0.546239	0.581606
24.5625	0.0583639	0.129808	0.199565	0.379449	0.550396	0.624672	0.713534		0.129392	0.156239	0.202077	0.413995	0.512488	0.710197	0.771991		0.0871139	0.192869	0.255037	0.464542	0.768948	0.860151	0.893171		24.5625	0.0916233	0.159639	0.218893	0.419329	0.610611	0.731673	0.792899		0.0357282	0.0316674	0.0313269	0.0427966	0.138428	0.1192	0.0916256		99.8458	0.141902	0.155452	0.249116	0.346832	0.454538	0.536876	0.582179
24.625	0.0564685	0.125821	0.201242	0.379998	0.549633	0.624879	0.71389		0.13234	0.158325	0.203105	0.412895	0.513322	0.710617	0.771497		0.088303	0.18898	0.256709	0.464194	0.76858	0.858664	0.894353		24.625	0.0923703	0.157709	0.220352	0.419029	0.610512	0.731386	0.793247		0.0380987	0.0315836	0.0314993	0.0424318	0.13809	0.118268	0.0921765		100.844	0.162984	0.161514	0.239114	0.346376	0.450382	0.533471	0.576725
24.6875	0.0545534	0.121753	0.202872	0.38048	0.548699	0.624926	0.714155		0.134642	0.159768	0.204433	0.411764	0.513876	0.711085	0.771012		0.0895221	0.185259	0.258183	0.463612	0.767722	0.857147	0.895202		24.6875	0.0929059	0.155593	0.221829	0.418619	0.610099	0.731052	0.793457		0.0401514	0.031958	0.031493	0.041988	0.137612	0.117391	0.0925868		101.853	0.154479	0.168843	0.221545	0.35007	0.442131	0.52348	0.56971
24.75	0.0529575	0.117874	0.204402	0.380868	0.547647	0.624886	0.714256		0.136152	0.16039	0.205975	0.410638	0.514203	0.711747	0.77071		0.0910903	0.182128	0.259415	0.462849	0.766504	0.855823	0.895775		24.75	0.0934001	0.153464	0.223264	0.418118	0.609452	0.730819	0.793581		0.0416455	0.032682	0.0313177	0.0414992	0.137036	0.116644	0.0928958		102.871	0.128585	0.171733	0.211095	0.341348	0.442666	0.529117	0.567716
24.8125	0.051977	0.11444	0.20583	0.381141	0.546567	0.624852	0.714223		0.136838	0.160102	0.207729	0.409595	0.514492	0.71276	0.770803		0.0932668	0.179827	0.260521	0.461961	0.765014	0.854792	0.896272		24.8125	0.0940275	0.151456	0.224693	0.417566	0.608691	0.730801	0.793766		0.0424359	0.0335401	0.0310423	0.0409954	0.136326	0.116027	0.0931713		103.9	0.151531	0.175262	0.219411	0.329953	0.434356	0.536693	0.588222
24.875	0.0517027	0.111687	0.207201	0.381351	0.545506	0.624803	0.714146		0.136614	0.159002	0.209654	0.408655	0.514791	0.71422	0.77142		0.0961293	0.178484	0.261517	0.46113	0.763241	0.8541	0.896825		24.875	0.0948153	0.149724	0.226124	0.417045	0.607846	0.731041	0.79413		0.0424708	0.0343517	0.0306754	0.0405459	0.13545	0.11557	0.0934328		104.939	0.163764	0.171083	0.223993	0.330509	0.441222	0.532578	0.602177
24.9375	0.0522067	0.109872	0.208575	0.381597	0.544474	0.624616	0.714158		0.135447	0.15715	0.211714	0.407889	0.515077	0.716127	0.772492		0.0995891	0.178175	0.262307	0.460408	0.761214	0.85376	0.897331		24.9375	0.0957474	0.148399	0.227532	0.416631	0.606922	0.731501	0.79466		0.0417527	0.0349821	0.0301569	0.0401265	0.134427	0.115343	0.0935773		105.988	0.151052	0.174569	0.228555	0.337245	0.443896	0.533231	0.598162
25	0.0534972	0.109183	0.20997	0.381925	0.543497	0.624194	0.714346		0.13356	0.154624	0.213929	0.407344	0.515253	0.718234	0.773743		0.103425	0.178663	0.262858	0.459754	0.758913	0.853572	0.897591		25	0.0968275	0.14749	0.228919	0.416341	0.605888	0.732	0.795227		0.0404372	0.0352851	0.0294583	0.0396871	0.133274	0.115307	0.0934927		107.048	0.151999	0.182665	0.239963	0.337152	0.426747	0.506692	0.601639
25.0625	0.0553466	0.109571	0.211375	0.382275	0.542514	0.623544	0.714626		0.131234	0.151682	0.216171	0.406952	0.515204	0.720265	0.775061		0.107456	0.179539	0.263216	0.459055	0.756254	0.853295	0.897491		25.0625	0.0980121	0.146931	0.230254	0.416094	0.604657	0.732368	0.795726		0.038815	0.0352249	0.0286468	0.0391982	0.131995	0.115353	0.0931672		108.119	0.150805	0.203869	0.235794	0.325363	0.42091	0.50536	0.597249
25.125	0.057367	0.110783	0.212763	0.38259	0.541476	0.622744	0.714808		0.128806	0.148507	0.218244	0.406606	0.514891	0.722195	0.77643		0.111452	0.180393	0.263265	0.458242	0.753144	0.852849	0.896897		25.125	0.0992083	0.146561	0.231424	0.415813	0.60317	0.732596	0.796045		0.0372602	0.0348453	0.0277114	0.0386569	0.13056	0.115405	0.0926159		109.2	0.129508	0.191829	0.224782	0.326813	0.423773	0.512784	0.588996
25.1875	0.0592755	0.112507	0.214101	0.382849	0.540408	0.621884	0.714727		0.126599	0.145309	0.220076	0.406255	0.51433	0.724122	0.777877		0.115168	0.180851	0.263003	0.457325	0.749725	0.852317	0.895881		25.1875	0.100347	0.146222	0.232393	0.415476	0.601488	0.732775	0.796161		0.0360255	0.0341815	0.0266768	0.0380848	0.129038	0.11546	0.0919511		110.292	0.123097	0.190177	0.220791	0.346334	0.437808	0.520127	0.586396
25.25	0.0609037	0.114438	0.215345	0.383062	0.539397	0.621006	0.714311		0.124844	0.142398	0.221602	0.405921	0.513694	0.726187	0.779488		0.118393	0.180571	0.262416	0.456317	0.746178	0.851773	0.894569		25.25	0.10138	0.145803	0.233121	0.4151	0.599756	0.732989	0.796123		0.0352016	0.0331979	0.0255622	0.0374799	0.127455	0.115534	0.0912732		111.395	0.142095	0.187408	0.223422	0.353031	0.463593	0.519022	0.585126
25.3125	0.0620863	0.116348	0.2165	0.383248	0.538543	0.620138	0.713623		0.123633	0.140048	0.222766	0.405626	0.513128	0.728476	0.781361		0.120916	0.17929	0.261519	0.455266	0.742612	0.85131	0.893153		25.3125	0.102212	0.145229	0.233595	0.414713	0.598094	0.733308	0.796046		0.0347762	0.0317894	0.0243846	0.036859	0.125799	0.115662	0.0906613		112.509	0.147934	0.173732	0.220006	0.346987	0.465806	0.524701	0.592639
25.375	0.0626672	0.118079	0.217601	0.383476	0.537905	0.619261	0.712812		0.122875	0.138266	0.223611	0.405454	0.512658	0.73099	0.783591		0.12257	0.176894	0.260472	0.454254	0.739125	0.850966	0.891732		25.375	0.102704	0.144413	0.233895	0.414395	0.596562	0.733739	0.796045		0.0346732	0.0298856	0.0232124	0.0362261	0.124106	0.115877	0.0901077		113.634	0.142592	0.158312	0.203305	0.329021	0.46079	0.521638	0.55888
25.4375	0.0624662	0.119456	0.218675	0.383797	0.537468	0.618297	0.712006		0.122488	0.136951	0.224143	0.405437	0.512225	0.733704	0.786051		0.123403	0.173397	0.25955	0.453265	0.735731	0.850614	0.890154		25.4375	0.102786	0.143268	0.234123	0.414166	0.595141	0.734205	0.796071		0.0349208	0.0275198	0.0221897	0.0355472	0.122406	0.116159	0.0894956		114.77	0.134812	0.184224	0.225454	0.323996	0.443079	0.518655	0.550827
25.5	0.061576	0.12036	0.219808	0.384122	0.537145	0.617144	0.711235		0.122255	0.135957	0.224282	0.405486	0.511819	0.736458	0.788493		0.123588	0.168893	0.258713	0.45225	0.732373	0.850081	0.888224		25.5	0.102473	0.141737	0.234268	0.413953	0.593779	0.734561	0.795984		0.0354239	0.0247772	0.0212879	0.034844	0.120692	0.11648	0.088732		115.918	0.116571	0.199193	0.250292	0.31727	0.425038	0.500465	0.552099
25.5625	0.0601781	0.120793	0.221057	0.384377	0.536898	0.61578	0.710451		0.121975	0.135084	0.224009	0.405539	0.511354	0.739081	0.790745		0.123296	0.163619	0.257752	0.451134	0.72893	0.849238	0.885792		25.5625	0.101816	0.139832	0.234273	0.413683	0.592394	0.7347	0.795663		0.0360659	0.0218044	0.0203871	0.0341153	0.118931	0.11679	0.0877742		117.077	0.140867	0.195849	0.249697	0.322759	0.424256	0.506681	0.567355
25.625	0.0584893	0.12077	0.222358	0.384528	0.53672	0.614273	0.709569		0.12149	0.134096	0.223255	0.405505	0.510716	0.741482	0.792705		0.122697	0.157968	0.256652	0.449881	0.725359	0.847965	0.882867		25.625	0.100892	0.137611	0.234088	0.413305	0.590932	0.734573	0.795047		0.0367267	0.0188464	0.0195458	0.0333675	0.117141	0.117	0.0866727		118.248	0.162297	0.179249	0.234706	0.319383	0.425298	0.518212	0.569482
25.6875	0.056689	0.120358	0.223579	0.384577	0.536551	0.612757	0.70848		0.12058	0.132795	0.222037	0.40534	0.509906	0.743627	0.794353		0.121951	0.152307	0.255528	0.448415	0.721786	0.846239	0.879558		25.6875	0.0997399	0.135154	0.233715	0.412777	0.589414	0.734208	0.79413		0.0372895	0.0161046	0.0189068	0.0325624	0.115409	0.117026	0.0855393		119.43	0.137641	0.156374	0.231527	0.328482	0.444138	0.52033	0.576244
25.75	0.0550665	0.119779	0.22466	0.384541	0.536393	0.611361	0.707119		0.11907	0.131065	0.220372	0.40507	0.509062	0.745645	0.79589		0.121329	0.147087	0.254472	0.446751	0.718358	0.844128	0.876018		25.75	0.0984887	0.132644	0.233168	0.412121	0.587938	0.733712	0.793009		0.0376217	0.0137222	0.0185737	0.0316988	0.113771	0.116841	0.0844861		120.625	0.121335	0.146121	0.235497	0.323397	0.435042	0.494823	0.566473
25.8125	0.0539501	0.119308	0.225638	0.384496	0.536344	0.610167	0.705554		0.11696	0.128897	0.218322	0.404806	0.508321	0.747756	0.797478		0.121057	0.1428	0.253493	0.444969	0.715211	0.841849	0.87243		25.8125	0.0973224	0.130335	0.232484	0.411423	0.586625	0.733257	0.791821		0.0376173	0.0118118	0.0185579	0.0307748	0.112236	0.116519	0.0835818		121.831	0.143368	0.144695	0.230356	0.326244	0.423271	0.505093	0.525987
25.875	0.0536382	0.119165	0.226537	0.384492	0.536515	0.609133	0.703985		0.11441	0.126308	0.215996	0.404578	0.507778	0.750038	0.799107		0.121297	0.139837	0.252656	0.443143	0.712419	0.839655	0.868994		25.875	0.0964485	0.128437	0.23173	0.410738	0.585571	0.732942	0.790695		0.0372343	0.0104993	0.0188737	0.0298069	0.110789	0.116208	0.0828256		123.049	0.138249	0.153673	0.230302	0.336348	0.427369	0.512891	0.535649
25.9375	0.0541263	0.119536	0.227372	0.384556	0.536934	0.608165	0.702687		0.111621	0.123192	0.213556	0.404377	0.507399	0.752357	0.800696		0.12216	0.138257	0.252175	0.441308	0.70997	0.837506	0.865786		25.9375	0.0959691	0.126995	0.231035	0.41008	0.584768	0.732676	0.789723		0.0366181	0.00992265	0.0195682	0.028803	0.109429	0.11593	0.0821011		124.28	0.137516	0.160043	0.215588	0.328299	0.423361	0.500388	0.553213
26	0.0552168	0.12056	0.228206	0.384709	0.537523	0.607196	0.701821		0.108836	0.119626	0.210997	0.404178	0.50704	0.754574	0.802024		0.12354	0.137881	0.252142	0.439378	0.707669	0.835144	0.862696		26	0.0958643	0.126022	0.230448	0.409422	0.584077	0.732304	0.788847		0.0359613	0.010281	0.0206639	0.0277089	0.108114	0.115594	0.0812434		125.522	0.151276	0.159886	0.229044	0.326056	0.439513	0.50782	0.554047
26.0625	0.0568118	0.122204	0.229105	0.384904	0.538193	0.606188	0.701307		0.106364	0.115908	0.208339	0.403942	0.506671	0.756536	0.802899		0.125277	0.138348	0.25243	0.437359	0.705385	0.832319	0.859592		26.0625	0.0961511	0.125486	0.229958	0.408735	0.583416	0.731681	0.787932		0.035357	0.0115746	0.0220582	0.0265543	0.106798	0.115096	0.0801965		126.778	0.165104	0.156743	0.232567	0.309656	0.419448	0.508475	0.567634
26.125	0.0587383	0.124256	0.230051	0.385038	0.538873	0.60517	0.700928		0.104522	0.112258	0.205572	0.403615	0.506187	0.758125	0.803242		0.12719	0.139188	0.252859	0.435084	0.703032	0.828985	0.856369		26.125	0.0968168	0.125234	0.229494	0.407912	0.582697	0.73076	0.786846		0.0348704	0.013492	0.0236484	0.025298	0.105487	0.114389	0.0790071		128.045	0.163973	0.162981	0.217841	0.324768	0.405885	0.509203	0.575823
26.1875	0.0606768	0.126465	0.230963	0.385062	0.539501	0.604201	0.700524		0.103585	0.108961	0.202758	0.403217	0.50567	0.759415	0.803141		0.12896	0.139945	0.253407	0.432464	0.700616	0.825297	0.853132		26.1875	0.0977407	0.125124	0.229043	0.406914	0.581929	0.729638	0.785599		0.0345148	0.0155353	0.0253789	0.023916	0.104168	0.113516	0.0778015		129.326	0.146364	0.170118	0.22456	0.32014	0.407216	0.517996	0.563943
26.25	0.0623519	0.128589	0.231779	0.384977	0.540113	0.603391	0.700115		0.103847	0.106345	0.200007	0.402763	0.505228	0.760626	0.802729		0.130331	0.140167	0.254161	0.4296	0.698228	0.821442	0.850036		26.25	0.0988432	0.125034	0.228649	0.40578	0.58119	0.728486	0.784293		0.0342645	0.0171889	0.0272122	0.0224638	0.102848	0.112522	0.0766419		130.619	0.151697	0.17001	0.214517	0.308536	0.405929	0.514467	0.58398
26.3125	0.0635716	0.13037	0.232497	0.384811	0.540787	0.602815	0.699832		0.105484	0.104703	0.197472	0.40229	0.505028	0.761906	0.802232		0.131155	0.139609	0.255213	0.426573	0.696024	0.817576	0.847178		26.3125	0.10007	0.124894	0.228394	0.404558	0.580613	0.727432	0.783081		0.0341152	0.0180861	0.0290885	0.0209733	0.101535	0.111454	0.0755166		131.925	0.161961	0.162978	0.233669	0.324048	0.43378	0.524156	0.587333
26.375	0.0642292	0.13159	0.23312	0.384619	0.541528	0.602432	0.699833		0.108196	0.104211	0.19523	0.401897	0.505032	0.763155	0.801769		0.131256	0.138231	0.256622	0.423463	0.694098	0.813895	0.844751		26.375	0.101227	0.124677	0.228324	0.403326	0.580219	0.726494	0.782118		0.0340525	0.0180329	0.0309757	0.0194615	0.100296	0.110396	0.0744306		133.245	0.167489	0.185748	0.222335	0.338979	0.441667	0.513178	0.56667
26.4375	0.0642088	0.132135	0.233623	0.384426	0.542278	0.602105	0.700254		0.111586	0.104914	0.19328	0.401599	0.505154	0.764262	0.801291		0.130486	0.136062	0.258301	0.420446	0.692433	0.810421	0.842824		26.4375	0.102094	0.12437	0.228401	0.402157	0.579955	0.725596	0.781456		0.0341432	0.0169638	0.0328238	0.0180165	0.0991616	0.109408	0.0733257		134.577	0.15677	0.188927	0.219298	0.349329	0.448807	0.508146	0.524584
26.5	0.0634845	0.131959	0.234055	0.384212	0.542973	0.601702	0.701143		0.115241	0.106576	0.191679	0.401363	0.505348	0.765185	0.800695		0.128756	0.133161	0.260152	0.417554	0.690841	0.80691	0.841206		26.5	0.102494	0.123898	0.228628	0.401043	0.579721	0.724599	0.781015		0.0344525	0.0150138	0.0345572	0.0166734	0.0980546	0.108457	0.0720758		135.923	0.14175	0.194468	0.211171	0.336022	0.441884	0.500857	0.538917
26.5625	0.062327	0.131065	0.234492	0.383947	0.543513	0.601185	0.702427		0.118792	0.10891	0.190415	0.401121	0.505511	0.765743	0.799796		0.12621	0.129768	0.262125	0.414655	0.689164	0.803172	0.839695		26.5625	0.102443	0.123248	0.229011	0.399907	0.579396	0.723367	0.780639		0.0349388	0.0124339	0.036168	0.0153899	0.0969424	0.107455	0.070611		137.282	0.159593	0.172034	0.22754	0.335503	0.409793	0.515439	0.555366
26.625	0.0609327	0.129601	0.234914	0.383618	0.543833	0.600631	0.703925		0.121926	0.11168	0.189489	0.40079	0.505663	0.765802	0.798551		0.123059	0.126316	0.264192	0.411704	0.687326	0.799201	0.838149		26.625	0.101973	0.122532	0.229532	0.398704	0.578941	0.721878	0.780208		0.0355461	0.00954098	0.0376412	0.0141587	0.0957851	0.106323	0.0689664		138.655	0.157557	0.154616	0.225377	0.324059	0.396963	0.513295	0.563005
26.6875	0.0595206	0.127859	0.235277	0.383264	0.54396	0.600157	0.705432		0.124348	0.114649	0.188869	0.400431	0.50578	0.765491	0.797008		0.119542	0.123333	0.266285	0.408745	0.685291	0.7952	0.836577		26.6875	0.101137	0.121947	0.230144	0.39748	0.578344	0.720283	0.779672		0.0361209	0.00671323	0.0389627	0.0129942	0.0945661	0.105087	0.0672693		140.041	0.163741	0.17314	0.243783	0.328284	0.434941	0.500324	0.53019
26.75	0.0584194	0.126162	0.235524	0.382937	0.543947	0.599824	0.706842		0.125868	0.117551	0.188614	0.400145	0.505891	0.765021	0.795421		0.115909	0.121313	0.268339	0.405861	0.683249	0.791453	0.835124		26.75	0.100066	0.121675	0.230826	0.396314	0.577695	0.718766	0.779129		0.0364087	0.00431683	0.0400696	0.0119326	0.0933714	0.103851	0.0656746		141.442	0.153353	0.201569	0.234289	0.318626	0.418353	0.503513	0.518768
26.8125	0.0579023	0.124845	0.235588	0.382709	0.543857	0.599677	0.708227		0.126445	0.120273	0.188821	0.399974	0.506219	0.764567	0.794039		0.112384	0.120649	0.270351	0.40318	0.681488	0.788174	0.833994		26.8125	0.0989104	0.121922	0.231587	0.395288	0.577188	0.717473	0.778753		0.0362032	0.00253796	0.0409123	0.0110109	0.0922661	0.102694	0.0642619		142.856	0.146423	0.173875	0.214469	0.330203	0.400016	0.514733	0.527177
26.875	0.058151	0.124216	0.235457	0.382619	0.543748	0.59972	0.709747		0.126208	0.122708	0.189585	0.399986	0.506899	0.764297	0.793036		0.109264	0.121623	0.272387	0.400921	0.680151	0.785489	0.833198		26.875	0.0978743	0.122849	0.232476	0.394509	0.576933	0.716502	0.77866		0.0354293	0.0013025	0.0414812	0.0103073	0.0912682	0.10169	0.0629685		144.285	0.133219	0.180074	0.218866	0.302218	0.403556	0.504099	0.515261
26.9375	0.0592124	0.124498	0.235153	0.382654	0.543644	0.599896	0.711535		0.125344	0.124781	0.190917	0.400322	0.507895	0.76419	0.79239		0.106803	0.124151	0.274472	0.399165	0.679076	0.783392	0.832718		26.9375	0.0971196	0.124477	0.233514	0.394047	0.576872	0.715826	0.778881		0.0341125	0.000315708	0.0418013	0.00988366	0.0902984	0.100857	0.0617104		145.728	0.156553	0.167208	0.23924	0.302011	0.407406	0.509844	0.543194
27	0.0609462	0.125769	0.234732	0.382789	0.543549	0.6001	0.713637		0.124064	0.1266	0.192733	0.400854	0.509073	0.764096	0.79194		0.105077	0.127854	0.276537	0.397808	0.678023	0.781647	0.832359		27	0.0966954	0.126741	0.234667	0.393817	0.576882	0.715281	0.779312		0.0323826	0.00104995	0.041902	0.00967141	0.0892711	0.100135	0.06036		147.185	0.173583	0.178078	0.250535	0.319389	0.397655	0.49613	0.584131
27.0625	0.0630136	0.127908	0.23424	0.382973	0.543379	0.600245	0.71594		0.122544	0.128158	0.194927	0.401396	0.51034	0.763829	0.791495		0.103898	0.132208	0.27853	0.396738	0.676947	0.780091	0.831867		27.0625	0.096485	0.129425	0.235899	0.393702	0.576888	0.714722	0.779767		0.0304494	0.00241329	0.0418264	0.00957929	0.088214	0.0994729	0.0588465		148.657	0.156108	0.166947	0.251105	0.341166	0.411033	0.493305	0.555249
27.125	0.0650844	0.130645	0.233653	0.383175	0.54304	0.60034	0.718228		0.120982	0.129519	0.197452	0.401866	0.511564	0.763367	0.791011		0.103003	0.136697	0.280458	0.3959	0.675819	0.778734	0.831121		27.125	0.0963563	0.132287	0.237187	0.393647	0.576807	0.714147	0.78012		0.0285353	0.00386003	0.041616	0.00954683	0.0871784	0.0988585	0.0572292		150.143	0.164936	0.183897	0.218315	0.319019	0.40908	0.498046	0.568533
27.1875	0.066896	0.133607	0.232929	0.383392	0.542541	0.600478	0.720337		0.11957	0.130994	0.200278	0.40229	0.512684	0.762771	0.790518		0.102126	0.140856	0.282245	0.395289	0.67468	0.777656	0.830134		27.1875	0.0961973	0.135152	0.238484	0.393657	0.576635	0.713635	0.78033		0.0268328	0.00510961	0.0412647	0.00955418	0.0862119	0.0982787	0.0556028		151.645	0.1517	0.179724	0.240476	0.314581	0.412013	0.47958	0.566894
27.25	0.0681298	0.13645	0.232027	0.383629	0.541972	0.600774	0.722201		0.118427	0.132971	0.203411	0.402762	0.513847	0.76222	0.790129		0.10102	0.144279	0.283816	0.394947	0.673629	0.77705	0.829006		27.25	0.0958591	0.1379	0.239752	0.393779	0.576483	0.713348	0.780445		0.0255429	0.00579191	0.0407552	0.00961978	0.0852986	0.0977735	0.0540571		153.161	0.164452	0.174299	0.210531	0.34377	0.409483	0.48898	0.561772
27.3125	0.0685682	0.138934	0.230901	0.383858	0.541374	0.601255	0.72388		0.117529	0.135693	0.20677	0.403322	0.515213	0.761942	0.789996		0.0995136	0.146698	0.285187	0.394986	0.672772	0.777144	0.827899		27.3125	0.0952036	0.140442	0.240952	0.394055	0.576453	0.713447	0.780591		0.0247634	0.00565491	0.0401631	0.00976493	0.0844341	0.0974578	0.0526435		154.693	0.170851	0.190231	0.213457	0.34261	0.396649	0.480834	0.538476
27.375	0.0681478	0.140853	0.229539	0.384047	0.54077	0.601837	0.725556		0.116791	0.139271	0.210272	0.403976	0.516705	0.762016	0.790158		0.0974637	0.1481	0.286387	0.395555	0.672178	0.77803	0.826978		27.375	0.0941342	0.142741	0.242066	0.394526	0.576551	0.713961	0.780897		0.024492	0.00470797	0.0395735	0.0100042	0.0836848	0.0974319	0.0513414		156.24	0.153709	0.209534	0.222798	0.319777	0.410905	0.479318	0.529143
27.4375	0.0668599	0.14201	0.227986	0.384266	0.540181	0.602409	0.727352		0.116125	0.143731	0.213966	0.404809	0.518193	0.762305	0.790494		0.0948384	0.148441	0.287438	0.396634	0.671832	0.779528	0.826118		27.4375	0.0926077	0.144728	0.24313	0.395236	0.576735	0.714747	0.781321		0.024708	0.00332934	0.0390071	0.0103428	0.0830865	0.0976685	0.0500179		157.802	0.153027	0.193763	0.227892	0.302908	0.386649	0.517232	0.536548
27.5	0.0649766	0.142336	0.226328	0.384504	0.539586	0.602875	0.729234		0.115267	0.148941	0.217914	0.405838	0.519662	0.76268	0.790718		0.0917014	0.147787	0.288333	0.39805	0.671633	0.781447	0.825181		27.5	0.0906482	0.146355	0.244192	0.396131	0.57696	0.715668	0.781711		0.0251616	0.00352784	0.0384584	0.0107955	0.0825917	0.0981305	0.0486034		159.38	0.172815	0.171374	0.230236	0.306518	0.417563	0.490485	0.554873
27.5625	0.0627919	0.141899	0.224623	0.384706	0.538941	0.603186	0.731119		0.11394	0.154537	0.222055	0.406966	0.521099	0.76303	0.790644		0.0881841	0.14643	0.289017	0.399663	0.671366	0.783644	0.823968		27.5625	0.0883054	0.147622	0.245232	0.397112	0.577136	0.71662	0.78191		0.0255743	0.00640263	0.0379409	0.011347	0.0820925	0.0987756	0.0470363		160.974	0.178115	0.165158	0.234618	0.308474	0.416055	0.484091	0.546657
27.625	0.0606377	0.140843	0.222889	0.38485	0.538207	0.603365	0.73293		0.111888	0.160155	0.226184	0.408095	0.522403	0.763252	0.790226		0.0844031	0.14478	0.28947	0.401348	0.670969	0.785949	0.822461		27.625	0.0856428	0.148593	0.246181	0.398097	0.577193	0.717522	0.781872		0.0256475	0.0102053	0.0375257	0.0119583	0.0815958	0.099512	0.0453463		162.584	0.162243	0.172228	0.227383	0.337056	0.410644	0.500407	0.529992
27.6875	0.0588223	0.139429	0.221091	0.384895	0.537395	0.603476	0.734568		0.109052	0.165463	0.230135	0.40922	0.523507	0.763418	0.789513		0.0805927	0.143333	0.289714	0.403092	0.670508	0.78837	0.820711		27.6875	0.0828225	0.149408	0.24698	0.399069	0.577137	0.718422	0.781598		0.0251892	0.0140403	0.0372838	0.0126517	0.0811595	0.100324	0.0436134		164.21	0.17689	0.166909	0.225876	0.309215	0.408327	0.5023	0.554084
27.75	0.0577376	0.138022	0.219175	0.384801	0.536558	0.603588	0.735946		0.105379	0.170211	0.233856	0.410396	0.524494	0.7637	0.788618		0.0770605	0.142614	0.289698	0.404951	0.670168	0.791077	0.818864		27.75	0.080059	0.150282	0.247577	0.400049	0.577074	0.719455	0.781143		0.0239618	0.0174108	0.0372097	0.0134831	0.0808476	0.101273	0.0419614		165.852	0.156774	0.156967	0.240963	0.325691	0.415138	0.479379	0.535379
27.8125	0.0576177	0.136966	0.21711	0.384591	0.535757	0.603795	0.737052		0.101003	0.174192	0.237414	0.411658	0.525467	0.764258	0.787625		0.0740587	0.143006	0.289354	0.406965	0.67014	0.794199	0.817149		27.8125	0.0775597	0.151388	0.247959	0.401071	0.577121	0.720751	0.780609		0.0219034	0.0199782	0.0372589	0.0144644	0.080721	0.102387	0.0405065		167.51	0.177689	0.201441	0.230783	0.308457	0.402801	0.490288	0.553229
27.875	0.0583991	0.136466	0.214931	0.384362	0.534996	0.604057	0.738011		0.0961495	0.17728	0.240833	0.413063	0.526525	0.765191	0.786645		0.0717509	0.144601	0.288713	0.409237	0.670531	0.797743	0.815759		27.875	0.0754332	0.152783	0.248159	0.402221	0.577351	0.72233	0.780138		0.0191427	0.0216021	0.0374328	0.015584	0.0808076	0.103713	0.0392805		169.185	0.185719	0.18901	0.223862	0.328515	0.399314	0.485231	0.527029
27.9375	0.0598702	0.1366	0.212719	0.384132	0.534277	0.604246	0.739029		0.0909382	0.179547	0.244088	0.414668	0.52759	0.766354	0.785667		0.0703458	0.147326	0.287876	0.411845	0.671223	0.801501	0.814707		27.9375	0.0737181	0.154491	0.248228	0.403548	0.577697	0.724034	0.779801		0.0158062	0.022352	0.0377491	0.0168741	0.0810649	0.105217	0.0381789		170.877	0.145751	0.174204	0.229156	0.321235	0.395778	0.493237	0.525638
28	0.061674	0.137384	0.21053	0.38386	0.53358	0.604231	0.740234		0.0854998	0.181016	0.247158	0.416398	0.528522	0.767515	0.784539		0.069861	0.150899	0.286895	0.414676	0.671917	0.805263	0.813753		28	0.0723449	0.156433	0.248194	0.404978	0.578006	0.72567	0.779509		0.0121055	0.0223364	0.0381931	0.0183088	0.0813683	0.106849	0.0370169		172.586	0.15996	0.173761	0.227244	0.327235	0.407593	0.474437	0.557453
28.0625	0.0634109	0.138679	0.208437	0.383529	0.532895	0.603945	0.741541		0.0800371	0.18184	0.249971	0.418121	0.529157	0.768551	0.783041		0.0701406	0.154996	0.285713	0.417518	0.672433	0.808884	0.812732		28.0625	0.0711962	0.158505	0.24804	0.406389	0.578162	0.727127	0.779105		0.0083632	0.0217932	0.0386738	0.0197998	0.0816629	0.108568	0.035758		174.312	0.171685	0.201815	0.224549	0.335215	0.393307	0.476146	0.523544
28.125	0.0647811	0.140214	0.206513	0.383107	0.532161	0.603453	0.742706		0.0748067	0.182258	0.252417	0.41976	0.529434	0.769432	0.78111		0.0709187	0.159149	0.284191	0.420291	0.67281	0.812182	0.811604		28.125	0.0701688	0.16054	0.247707	0.407719	0.578135	0.728356	0.778474		0.00505465	0.0210563	0.0390523	0.0213166	0.0820024	0.110261	0.0345247		176.055	0.178292	0.20367	0.210084	0.319349	0.41763	0.491272	0.531347
28.1875	0.0655802	0.141713	0.204775	0.382557	0.531352	0.602881	0.743549		0.0701402	0.182599	0.254435	0.421216	0.529363	0.770167	0.778802		0.0718621	0.162867	0.28223	0.422965	0.673159	0.815117	0.810476		28.1875	0.0691942	0.162393	0.247147	0.408913	0.577958	0.729388	0.777609		0.00324609	0.0204469	0.0392384	0.0228415	0.0824522	0.11184	0.0334794		177.815	0.172277	0.194225	0.230587	0.305953	0.395771	0.489585	0.537841
28.25	0.0656494	0.142933	0.203191	0.381889	0.530565	0.60227	0.744083		0.0663225	0.183128	0.256028	0.422448	0.529059	0.770833	0.776281		0.0727386	0.165751	0.279891	0.425609	0.673597	0.817855	0.80961		28.25	0.0682368	0.163937	0.24637	0.409982	0.57774	0.730319	0.776658		0.00391313	0.0201588	0.0392512	0.0243803	0.0830181	0.113359	0.0327653		179.594	0.175115	0.171883	0.239309	0.326666	0.397504	0.48383	0.558331
28.3125	0.0649378	0.143704	0.201722	0.381197	0.529898	0.601625	0.744405		0.0634536	0.184014	0.257251	0.423518	0.528656	0.771501	0.773788		0.0732578	0.167565	0.277282	0.42834	0.674297	0.820555	0.809203		28.3125	0.0672164	0.165094	0.245418	0.411018	0.577617	0.731227	0.775799		0.00528433	0.0202684	0.039145	0.0259384	0.0837297	0.114887	0.0324458		181.39	0.188037	0.170369	0.219848	0.330361	0.417664	0.492196	0.544749
28.375	0.0635013	0.14394	0.200369	0.380559	0.529402	0.600906	0.744614		0.0614389	0.185328	0.2582	0.42451	0.528185	0.772169	0.771443		0.0732581	0.168334	0.274477	0.431146	0.675425	0.823157	0.809205		28.375	0.0660661	0.165867	0.244349	0.412072	0.577671	0.732077	0.775087		0.00631321	0.0208042	0.0389476	0.027492	0.0846596	0.116424	0.0324496		183.203	0.192031	0.185843	0.220965	0.321468	0.391574	0.48274	0.519669
28.4375	0.061461	0.143609	0.199181	0.380008	0.528996	0.60009	0.744805		0.0601399	0.187066	0.258937	0.425425	0.527623	0.772757	0.769236		0.0726848	0.168053	0.271517	0.434022	0.67689	0.825442	0.809475		28.4375	0.0647619	0.166243	0.243212	0.413152	0.577836	0.732763	0.774505		0.00689312	0.0217852	0.0386469	0.0290236	0.0857857	0.117879	0.0326551		185.036	0.187452	0.185097	0.219973	0.315971	0.39651	0.487031	0.535612
28.5	0.0590331	0.142773	0.198227	0.379557	0.528619	0.599127	0.744981		0.0593979	0.18904	0.259466	0.426145	0.526884	0.773187	0.767085		0.0715184	0.166884	0.268401	0.436964	0.678476	0.827282	0.809925		28.5	0.0633165	0.166232	0.242031	0.414222	0.577993	0.733198	0.773997		0.00710545	0.0231403	0.0381983	0.0305044	0.087025	0.119218	0.0330188		186.886	0.188703	0.189503	0.231191	0.31878	0.405448	0.468125	0.560709
28.5625	0.0565554	0.141592	0.197579	0.37916	0.528257	0.597966	0.745025		0.0590033	0.190949	0.259737	0.426614	0.525849	0.773393	0.764886		0.0697973	0.165119	0.265103	0.439882	0.680001	0.828606	0.81045		28.5625	0.0617853	0.165887	0.240807	0.415219	0.578036	0.733322	0.773454		0.0070457	0.0246872	0.037532	0.0319247	0.0883132	0.120428	0.0335431		188.755	0.190355	0.210214	0.236534	0.307506	0.391907	0.492131	0.535988
28.625	0.05432	0.140287	0.197263	0.378788	0.527872	0.596656	0.744798		0.0587218	0.19256	0.259763	0.426722	0.524458	0.77329	0.762587		0.0676587	0.163213	0.261657	0.442696	0.681386	0.829321	0.810948		28.625	0.0602335	0.165354	0.239561	0.416069	0.577906	0.733089	0.772778		0.00679663	0.0262019	0.0366437	0.0332597	0.0896331	0.12143	0.0342319		190.642	0.192804	0.170467	0.220628	0.328176	0.420234	0.478226	0.528158
28.6875	0.0525575	0.139096	0.197247	0.37843	0.527471	0.595304	0.744217		0.0584367	0.193667	0.25955	0.426361	0.522793	0.772858	0.760276		0.0654018	0.161662	0.258001	0.445374	0.682677	0.829444	0.81147		28.6875	0.0587987	0.164809	0.238266	0.416722	0.577647	0.732535	0.771988		0.00642979	0.0274211	0.035532	0.0344976	0.0909887	0.122167	0.0351228		192.549	0.184021	0.177868	0.248105	0.346751	0.420892	0.478801	0.557839
28.75	0.0514054	0.138307	0.197499	0.378102	0.527123	0.59402	0.743257		0.0581708	0.194095	0.259107	0.425562	0.52099	0.772226	0.758153		0.0632623	0.1609	0.254172	0.447969	0.684011	0.829123	0.812235		28.75	0.0576129	0.164434	0.236926	0.417211	0.577374	0.73179	0.771215		0.00594812	0.0280615	0.0342338	0.0356741	0.092401	0.122657	0.0362971		194.474	0.197685	0.184818	0.223792	0.32612	0.413783	0.488211	0.5115
28.8125	0.0509659	0.138195	0.197941	0.377825	0.526879	0.592864	0.741968		0.0579406	0.193722	0.258497	0.424402	0.519225	0.771557	0.756417		0.0614725	0.161263	0.250278	0.450579	0.685593	0.828559	0.813393		28.8125	0.056793	0.164393	0.235572	0.417602	0.577232	0.730993	0.770593		0.00534651	0.0278954	0.0328474	0.0368506	0.0939215	0.122972	0.037764		196.419	0.187366	0.191035	0.211217	0.326844	0.424106	0.474368	0.528167
28.875	0.0512921	0.138889	0.198519	0.37763	0.526794	0.591806	0.740517		0.0577249	0.192441	0.257762	0.423073	0.517693	0.771005	0.755248		0.0603597	0.162872	0.246501	0.453227	0.68761	0.827803	0.815115		28.875	0.0564589	0.164734	0.234261	0.417977	0.577366	0.730204	0.770293		0.00466446	0.0268241	0.031461	0.0380551	0.0955829	0.123175	0.0395092		198.383	0.214528	0.178302	0.228933	0.307865	0.398435	0.470049	0.545713
28.9375	0.0521124	0.140365	0.199281	0.377497	0.52686	0.590765	0.739089		0.0575536	0.190218	0.256823	0.42157	0.516479	0.770463	0.754519		0.0601334	0.165497	0.242898	0.455888	0.689942	0.826756	0.817312		28.9375	0.0565998	0.16536	0.233001	0.418318	0.57776	0.729328	0.770306		0.00409471	0.0249269	0.0300207	0.0392963	0.0972905	0.123256	0.0414327		200.367	0.220453	0.191045	0.234475	0.337115	0.406624	0.483349	0.523913
29	0.0531228	0.14255	0.200272	0.377405	0.526977	0.589638	0.737751		0.0574337	0.187231	0.255631	0.419773	0.515447	0.769805	0.754102		0.0608005	0.168811	0.239476	0.458495	0.692298	0.825273	0.819678		29	0.057119	0.166197	0.231793	0.418558	0.578241	0.728239	0.77051		0.00384848	0.0224549	0.028468	0.0405585	0.0989447	0.123194	0.0433582		202.371	0.189666	0.193553	0.202083	0.33474	0.417232	0.473406	0.487893
29.0625	0.0541291	0.14534	0.201447	0.377319	0.527104	0.588368	0.736458		0.0574388	0.183687	0.254322	0.41764	0.51448	0.768884	0.753847		0.0622157	0.172339	0.236266	0.460896	0.694464	0.823275	0.821929		29.0625	0.0579278	0.167122	0.230678	0.418618	0.578683	0.726842	0.770745		0.00406543	0.0196985	0.0268768	0.041797	0.100468	0.122967	0.045172		204.394	0.174866	0.189541	0.243495	0.29694	0.387978	0.48147	0.538288
29.125	0.0549428	0.148496	0.202734	0.377185	0.527203	0.587036	0.735064		0.0576415	0.179853	0.252943	0.415124	0.51358	0.767637	0.753681		0.064094	0.175518	0.23333	0.462984	0.696439	0.820751	0.824034		29.125	0.0588928	0.167956	0.229669	0.418431	0.579074	0.725141	0.770927		0.00470215	0.0169918	0.0253042	0.0429953	0.101869	0.122515	0.0469252		206.438	0.184206	0.187112	0.234891	0.313021	0.408419	0.461345	0.529222
29.1875	0.0553313	0.151632	0.204086	0.376981	0.527256	0.585825	0.733401		0.0581374	0.175988	0.251411	0.412233	0.512835	0.766163	0.75365		0.0660637	0.177908	0.230623	0.464769	0.698299	0.817855	0.826124		29.1875	0.0598441	0.168509	0.228707	0.417994	0.579463	0.723281	0.771058		0.00556604	0.0146478	0.0237205	0.044177	0.103167	0.121814	0.0487508		208.503	0.206128	0.204268	0.248768	0.341381	0.41213	0.484931	0.539891
29.25	0.0551007	0.15443	0.205465	0.376738	0.527343	0.584869	0.731455		0.0590698	0.172374	0.2497	0.4091	0.51235	0.76462	0.753856		0.0677993	0.179158	0.228231	0.466392	0.70011	0.814856	0.828384		29.25	0.0606566	0.168654	0.227798	0.41741	0.579934	0.721448	0.771231		0.00649632	0.0127766	0.0221208	0.0454014	0.104345	0.120919	0.0507471		210.588	0.155178	0.1826	0.226714	0.310108	0.415887	0.489152	0.543183
29.3125	0.0542228	0.156701	0.206796	0.376547	0.527568	0.584178	0.729341		0.0605655	0.169309	0.247828	0.405933	0.512234	0.763086	0.754368		0.069075	0.179151	0.226249	0.468012	0.701991	0.811827	0.830883		29.3125	0.0612878	0.168387	0.226958	0.416831	0.580597	0.719697	0.77153		0.00745243	0.0112536	0.0205254	0.0466961	0.105409	0.119866	0.052902		212.694	0.204292	0.180585	0.250785	0.312172	0.41177	0.464052	0.528482
29.375	0.0527929	0.15827	0.208018	0.376466	0.527964	0.583665	0.727199		0.0627184	0.167065	0.245753	0.402755	0.512642	0.761616	0.75512		0.0697464	0.177861	0.224728	0.469674	0.704046	0.808734	0.833626		29.375	0.0617526	0.167732	0.226166	0.416299	0.581551	0.718005	0.771982		0.00851791	0.0098122	0.0189082	0.0480573	0.10636	0.118703	0.055181		214.82	0.202275	0.212119	0.219958	0.326088	0.392859	0.472302	0.524163
29.4375	0.0509684	0.15898	0.209136	0.376463	0.528483	0.583238	0.725197		0.06554	0.165625	0.243508	0.399614	0.513623	0.760193	0.756098		0.0698169	0.175377	0.223587	0.471321	0.706157	0.80559	0.836599		29.4375	0.0621084	0.166661	0.225411	0.415799	0.582754	0.716341	0.772631		0.00988169	0.00824745	0.0172584	0.0494568	0.107128	0.117483	0.0575119		216.969	0.17774	0.193043	0.222154	0.327043	0.404501	0.483436	0.525025
29.5	0.0489024	0.158803	0.210143	0.37654	0.529057	0.582847	0.723425		0.069022	0.164747	0.241121	0.396504	0.514934	0.758765	0.757134		0.0693171	0.171906	0.22284	0.472879	0.708099	0.802326	0.839713		29.5	0.0624138	0.165152	0.224701	0.415308	0.58403	0.714646	0.773424		0.0117021	0.00656098	0.0155724	0.0508478	0.107679	0.116201	0.059831		219.138	0.192698	0.194414	0.242132	0.32515	0.398926	0.489434	0.52796
29.5625	0.0467619	0.157845	0.211038	0.376642	0.529598	0.582455	0.721823		0.0729829	0.164181	0.238552	0.39343	0.516381	0.757191	0.75802		0.0683237	0.167747	0.222599	0.474215	0.70966	0.798799	0.84275		29.5625	0.0626895	0.163258	0.224063	0.414762	0.585213	0.712815	0.774198		0.0139891	0.0050154	0.0138153	0.0521672	0.107977	0.114796	0.0620658		221.33	0.188535	0.179885	0.240638	0.334195	0.41272	0.464684	0.517612
29.625	0.0448072	0.156283	0.211867	0.376685	0.530061	0.582046	0.720284		0.0770744	0.163706	0.235737	0.390421	0.517952	0.755376	0.758658		0.0670417	0.163318	0.222843	0.475227	0.710861	0.795088	0.845512		29.625	0.0629744	0.161102	0.223482	0.414111	0.586291	0.710837	0.774818		0.0165137	0.0041781	0.0119476	0.0533715	0.10805	0.113289	0.0641589		223.543	0.172734	0.198461	0.242774	0.29856	0.406113	0.475848	0.524464
29.6875	0.0432934	0.154314	0.212633	0.376631	0.530482	0.581688	0.718735		0.0809636	0.163081	0.232601	0.387494	0.519716	0.753382	0.759018		0.0657531	0.159111	0.223452	0.475992	0.711751	0.791319	0.848078		29.6875	0.0633367	0.158835	0.222895	0.413372	0.587316	0.708796	0.775277		0.018951	0.0043903	0.00999589	0.0545014	0.107898	0.111701	0.0661866		225.778	0.168492	0.186519	0.217925	0.308777	0.38489	0.464574	0.518855
29.75	0.0424039	0.152112	0.213243	0.376505	0.530889	0.5815	0.717144		0.08435	0.162061	0.229199	0.384716	0.52173	0.751349	0.759163		0.0647295	0.155604	0.224444	0.476627	0.71241	0.787674	0.850681		29.75	0.0638278	0.156592	0.222295	0.412616	0.588343	0.706841	0.775662		0.0209876	0.00504761	0.00819184	0.055587	0.107543	0.110058	0.0682803		228.036	0.194699	0.195486	0.23992	0.34169	0.399753	0.464607	0.526911
29.8125	0.0422869	0.149897	0.213598	0.376322	0.531279	0.581569	0.715548		0.0869731	0.160443	0.225587	0.382214	0.524011	0.749441	0.759253		0.0642965	0.153069	0.225894	0.477252	0.712959	0.784406	0.85348		29.8125	0.0645188	0.15447	0.221693	0.41193	0.589416	0.705139	0.776094		0.0223439	0.00541059	0.00701256	0.0566477	0.107053	0.108433	0.0704913		230.317	0.199334	0.187879	0.240982	0.322448	0.405142	0.48653	0.55959
29.875	0.0428361	0.147967	0.213687	0.376155	0.53171	0.581872	0.714079		0.0886371	0.158182	0.22181	0.380097	0.526609	0.747786	0.759392		0.0646718	0.151584	0.227808	0.477943	0.713529	0.781639	0.856501		29.875	0.0653817	0.152578	0.221101	0.411398	0.590616	0.703765	0.776657		0.0229087	0.00517961	0.00708732	0.057663	0.106476	0.106912	0.0727636		232.62	0.193641	0.17794	0.237728	0.317146	0.415515	0.454715	0.536024
29.9375	0.0439242	0.146562	0.21358	0.376044	0.532245	0.58231	0.712889		0.0891601	0.155507	0.217909	0.378407	0.529372	0.746317	0.759485		0.0658341	0.151131	0.230025	0.478693	0.714044	0.779283	0.859637		29.9375	0.0663061	0.151067	0.220505	0.411048	0.591887	0.702637	0.777337		0.0226217	0.00447283	0.00852418	0.058594	0.105801	0.105501	0.0749854		234.946	0.187634	0.211536	0.204235	0.332624	0.398236	0.472063	0.510751
30	0.04522	0.145685	0.213331	0.375966	0.532843	0.582733	0.712059		0.0884705	0.152494	0.214006	0.377149	0.532156	0.744839	0.759343		0.0676249	0.1515	0.232419	0.479536	0.71428	0.777138	0.862684		30	0.0671052	0.149893	0.219919	0.410883	0.593093	0.70157	0.778029		0.0216299	0.00367785	0.0108308	0.0594576	0.104952	0.104175	0.0770318		237.295	0.180056	0.200805	0.231958	0.29272	0.401998	0.480554	0.523794
30.0625	0.0463127	0.145171	0.21294	0.375889	0.533405	0.58308	0.711536		0.0866423	0.149235	0.210094	0.37614	0.534795	0.743247	0.758837		0.0697281	0.152342	0.234958	0.480387	0.714092	0.775097	0.86541		30.0625	0.067561	0.148916	0.219331	0.410805	0.594097	0.700475	0.778594		0.0202519	0.00359594	0.0136081	0.0602595	0.103921	0.102906	0.0788164		239.668	0.203172	0.202427	0.225513	0.308869	0.395475	0.476549	0.538039
30.125	0.0469462	0.144814	0.212475	0.375776	0.533853	0.583383	0.711148		0.0838299	0.145961	0.206149	0.375332	0.537281	0.741553	0.757921		0.0717791	0.153167	0.23766	0.481123	0.713478	0.773132	0.867797		30.125	0.0675184	0.147981	0.218761	0.410744	0.594871	0.699356	0.778955		0.0188074	0.0045282	0.0166691	0.0609506	0.102731	0.101669	0.0804149		242.065	0.212826	0.210659	0.231911	0.313035	0.409158	0.486946	0.51221
30.1875	0.0469976	0.144343	0.212025	0.375595	0.534207	0.583726	0.71071		0.0803323	0.142906	0.202131	0.374737	0.539573	0.739795	0.756656		0.0734968	0.153562	0.240432	0.481756	0.712519	0.771301	0.869912		30.1875	0.0669423	0.146937	0.218196	0.410696	0.595433	0.698274	0.779093		0.0176075	0.00578247	0.0198821	0.061541	0.101435	0.100444	0.081938		244.486	0.181041	0.202746	0.250571	0.315186	0.393826	0.465661	0.505875
30.25	0.0464234	0.143517	0.211532	0.375393	0.534549	0.584161	0.710163		0.0765548	0.140293	0.198086	0.374431	0.541717	0.738061	0.755205		0.0746668	0.15332	0.243261	0.48245	0.711319	0.76981	0.871914		30.25	0.0658817	0.14571	0.217626	0.410758	0.595862	0.697344	0.779094		0.0168778	0.00678445	0.0231958	0.0620888	0.100053	0.0992967	0.08348		246.931	0.21221	0.18493	0.233393	0.317077	0.393514	0.471559	0.519537
30.3125	0.0451686	0.142218	0.210904	0.375265	0.534967	0.584671	0.70955		0.0728788	0.138476	0.194065	0.374548	0.543786	0.736504	0.753646		0.0752359	0.152261	0.246173	0.483319	0.709935	0.768888	0.874014		30.3125	0.0644277	0.144318	0.217047	0.411044	0.596229	0.696688	0.77907		0.0167205	0.00712864	0.0265912	0.0625927	0.0985706	0.098351	0.0851288		249.4	0.199165	0.178282	0.242015	0.329114	0.398088	0.473716	0.506192
30.375	0.0432399	0.140378	0.210192	0.37527	0.53548	0.585239	0.708995		0.0696445	0.137702	0.190237	0.375126	0.545844	0.73522	0.752076		0.0753014	0.150254	0.249083	0.484385	0.708425	0.768521	0.876215		30.375	0.0627286	0.142778	0.216504	0.411593	0.596583	0.696327	0.779095		0.0171131	0.00661152	0.0299264	0.0630393	0.0969967	0.097635	0.0868224		251.894	0.195945	0.182113	0.238653	0.313926	0.404912	0.459913	0.522336
30.4375	0.0408553	0.137911	0.209522	0.375363	0.536088	0.5858	0.708622		0.0671762	0.137803	0.186781	0.376075	0.547853	0.734133	0.750523		0.0748659	0.14729	0.25187	0.485582	0.706788	0.768491	0.878327		30.4375	0.0609658	0.141001	0.216058	0.41234	0.59691	0.696141	0.779157		0.0178356	0.00544604	0.0330329	0.0634304	0.0953391	0.0970906	0.0884019		254.413	0.200827	0.213229	0.214249	0.324412	0.384607	0.447475	0.501049
30.5	0.0382116	0.134817	0.208933	0.37551	0.536752	0.586238	0.708457		0.0656068	0.138589	0.183739	0.377423	0.549695	0.733097	0.748842		0.073914	0.143601	0.254436	0.486841	0.704982	0.768654	0.880174		30.5	0.0592441	0.139002	0.215703	0.413258	0.597143	0.695996	0.779158		0.0186823	0.00440691	0.0358315	0.0637316	0.0936153	0.0967015	0.0897829		256.957	0.198259	0.195121	0.216456	0.316448	0.414519	0.45994	0.495319
30.5625	0.0355298	0.131251	0.208453	0.375699	0.537381	0.586485	0.708416		0.0646728	0.13986	0.181105	0.379052	0.55137	0.731978	0.746923		0.0725904	0.13943	0.256873	0.488107	0.70291	0.768953	0.881619		30.5625	0.0575977	0.136847	0.215477	0.414286	0.59722	0.695805	0.778986		0.019517	0.00485084	0.038369	0.0639531	0.0917969	0.0964624	0.090944		259.527	0.217988	0.175107	0.235661	0.312501	0.40612	0.454935	0.524574
30.625	0.0332183	0.127394	0.208122	0.375882	0.537899	0.586559	0.70833		0.0640935	0.141294	0.178854	0.380799	0.55272	0.730678	0.744754		0.0711505	0.135091	0.259243	0.489323	0.700547	0.769309	0.882624		30.625	0.0561541	0.134593	0.215406	0.415335	0.597056	0.695515	0.77857		0.0201739	0.00696336	0.0406867	0.0641228	0.0899323	0.0963161	0.0919355		262.122	0.200908	0.201456	0.239307	0.331014	0.41339	0.47624	0.493421
30.6875	0.0316571	0.123419	0.207857	0.376028	0.53831	0.586524	0.708015		0.0636739	0.142607	0.177022	0.38256	0.553762	0.72918	0.742455		0.0698608	0.130982	0.261502	0.490469	0.697998	0.7697	0.883255		30.6875	0.0550639	0.132336	0.21546	0.416352	0.59669	0.695135	0.777908		0.0205056	0.00966562	0.0427502	0.06427	0.0880748	0.096217	0.092844		264.743	0.187765	0.195725	0.255636	0.29148	0.390992	0.456549	0.519307
30.75	0.0310777	0.119622	0.207613	0.37616	0.538689	0.586453	0.707384		0.0631676	0.143683	0.175619	0.384346	0.55468	0.727652	0.740142		0.0689621	0.127482	0.263582	0.491638	0.695308	0.770301	0.883673		30.75	0.0544025	0.130262	0.215605	0.417381	0.596226	0.694802	0.777066		0.0204066	0.0122692	0.0445226	0.0644379	0.0861798	0.0962256	0.0937657		267.39	0.220553	0.207653	0.227933	0.336585	0.406126	0.465446	0.520639
30.8125	0.0314762	0.116353	0.207435	0.376342	0.539117	0.586381	0.706515		0.0623393	0.144333	0.174685	0.386271	0.555573	0.726319	0.738004		0.0686966	0.124949	0.265453	0.49297	0.692557	0.771279	0.884021		30.8125	0.0541707	0.128545	0.215858	0.418528	0.595749	0.69466	0.77618		0.0199094	0.0143329	0.0459666	0.0646597	0.0842412	0.096429	0.0947109		270.064	0.191126	0.159125	0.230554	0.323015	0.404988	0.476603	0.525068
30.875	0.0326307	0.113904	0.207322	0.376619	0.53966	0.586253	0.705584		0.0611228	0.144372	0.17426	0.388428	0.556445	0.725209	0.736202		0.0691785	0.123643	0.267196	0.494442	0.689952	0.772589	0.884343		30.875	0.0543106	0.127306	0.216259	0.419829	0.595352	0.694684	0.775376		0.0192026	0.0155605	0.047108	0.0648854	0.0823545	0.0968463	0.0956017		272.765	0.201005	0.205259	0.253189	0.314636	0.401371	0.447037	0.522473
30.9375	0.0342434	0.112456	0.207319	0.377044	0.540307	0.585977	0.704774		0.059596	0.143771	0.174475	0.390758	0.55733	0.724169	0.734713		0.0704712	0.123617	0.268897	0.495962	0.687535	0.774036	0.884558		30.9375	0.0547702	0.126615	0.216897	0.421255	0.595057	0.694727	0.774682		0.0185898	0.0158712	0.0479341	0.0650609	0.0805392	0.0974251	0.0963263		275.493	0.210559	0.192746	0.229046	0.311065	0.399028	0.430237	0.510459
31	0.0360346	0.11203	0.207521	0.37765	0.54095	0.585503	0.70416		0.057904	0.14254	0.175316	0.393279	0.558148	0.723121	0.733353		0.0725792	0.124722	0.270577	0.497495	0.685177	0.775482	0.8846		31	0.0555059	0.126431	0.217805	0.422808	0.594758	0.694702	0.774038		0.0183899	0.0153268	0.0484562	0.0651509	0.0787757	0.0981261	0.0968555		278.248	0.16621	0.213289	0.216718	0.301269	0.376394	0.464743	0.514128
31.0625	0.0377357	0.112533	0.20797	0.378421	0.54152	0.584816	0.703697		0.0564065	0.140905	0.176609	0.395913	0.558766	0.721952	0.732023		0.0754902	0.126574	0.272146	0.498926	0.682658	0.776836	0.8843		31.0625	0.0565441	0.126671	0.218908	0.42442	0.594315	0.694535	0.77334		0.0188776	0.014186	0.0486989	0.0651143	0.0769921	0.0989028	0.0971325		281.03	0.208797	0.234876	0.248004	0.320551	0.398195	0.448455	0.504507
31.125	0.0391719	0.113761	0.208612	0.379282	0.541984	0.583978	0.703251		0.055559	0.139111	0.178306	0.398541	0.559171	0.720548	0.730695		0.0790513	0.128626	0.273561	0.500198	0.679941	0.778021	0.883586		31.125	0.0579274	0.127166	0.22016	0.426007	0.593699	0.694182	0.772511		0.0200449	0.0127377	0.0486663	0.0649688	0.0751806	0.0996717	0.0971679		283.84	0.200724	0.208332	0.242489	0.321878	0.410674	0.453043	0.525642
31.1875	0.0402838	0.115429	0.20934	0.380172	0.542356	0.583094	0.702676		0.0557506	0.137341	0.180396	0.401111	0.559394	0.719002	0.729521		0.0829717	0.130394	0.274821	0.501307	0.677116	0.77906	0.882555		31.1875	0.0596687	0.127721	0.221519	0.42753	0.592955	0.693719	0.771584		0.021612	0.0111977	0.0483761	0.0647446	0.0733812	0.1004	0.0970363		286.679	0.201292	0.212799	0.21646	0.335132	0.393027	0.466213	0.532383
31.25	0.0410871	0.117217	0.210066	0.381098	0.542669	0.582279	0.701952		0.0571899	0.135842	0.182804	0.403597	0.559462	0.717458	0.728726		0.0869176	0.131546	0.275885	0.502332	0.674361	0.780089	0.881436		31.25	0.0617316	0.128202	0.222919	0.429009	0.592164	0.693275	0.770705		0.0232503	0.00975218	0.0478533	0.0644881	0.0716778	0.101098	0.0968259		289.546	0.195891	0.194572	0.228988	0.315131	0.387894	0.470242	0.490353
31.3125	0.041584	0.118836	0.210793	0.3821	0.542945	0.581572	0.701199		0.0599245	0.134856	0.185472	0.406054	0.559472	0.715994	0.728387		0.0906741	0.131787	0.276777	0.50331	0.671883	0.781221	0.880376		31.3125	0.0640609	0.128493	0.224347	0.430488	0.591434	0.692929	0.769987		0.0248051	0.0085024	0.0471374	0.0641927	0.0701597	0.101804	0.0965608		292.441	0.199118	0.215201	0.231694	0.316215	0.41358	0.439943	0.500544
31.375	0.041914	0.12012	0.2116	0.383253	0.543176	0.580948	0.700614		0.063743	0.134536	0.18837	0.408509	0.559522	0.714692	0.728526		0.0940986	0.130933	0.277572	0.5042	0.669786	0.782437	0.879434		31.375	0.0665852	0.128529	0.225847	0.431987	0.590828	0.692692	0.769525		0.0262081	0.00750263	0.0462761	0.0638	0.0688665	0.10253	0.0962022		295.365	0.23459	0.213536	0.231403	0.320634	0.411751	0.470066	0.514705
31.4375	0.0421566	0.121021	0.212545	0.384521	0.543351	0.580318	0.700385		0.0681853	0.134898	0.191397	0.4109	0.559627	0.713588	0.729032		0.09698	0.129062	0.27825	0.504984	0.667886	0.783674	0.878592		31.4375	0.0691073	0.128327	0.227397	0.433468	0.590288	0.692527	0.769336		0.0274233	0.00696751	0.0452915	0.0633229	0.0676929	0.103301	0.0956961		298.319	0.191627	0.218116	0.229929	0.304501	0.393742	0.481206	0.518232
31.5	0.0422823	0.121533	0.213566	0.385829	0.543502	0.579634	0.700567		0.0728118	0.135823	0.194484	0.413101	0.559653	0.712614	0.729835		0.0991299	0.126256	0.278766	0.505628	0.665928	0.784756	0.877627		31.5	0.071408	0.127871	0.228939	0.434853	0.589695	0.692335	0.769343		0.0284498	0.00728056	0.0441937	0.0627917	0.0665122	0.104053	0.0949116		301.302	0.198771	0.197757	0.232486	0.318367	0.397971	0.464436	0.500428
31.5625	0.0424061	0.121651	0.214614	0.38709	0.543543	0.578887	0.701072		0.0772762	0.137148	0.197586	0.415015	0.559411	0.71159	0.730767		0.10039	0.122702	0.279084	0.5061	0.663886	0.785548	0.876372		31.5625	0.0733574	0.127167	0.230428	0.436068	0.588947	0.692008	0.769404		0.0291899	0.00865951	0.0429889	0.0622357	0.0653826	0.104713	0.0938198		304.315	0.186301	0.219712	0.233028	0.294394	0.395726	0.462532	0.512533
31.625	0.042739	0.121416	0.215766	0.388219	0.543361	0.578106	0.701733		0.0814496	0.138656	0.200622	0.416627	0.558869	0.710449	0.731683		0.100785	0.118813	0.279027	0.506341	0.66174	0.786019	0.87477		31.625	0.0749913	0.126295	0.231805	0.437062	0.58799	0.691525	0.769395		0.029557	0.0107836	0.0415906	0.0616553	0.0643386	0.10524	0.0924774		307.358	0.192974	0.215369	0.21589	0.295739	0.405725	0.45229	0.523714
31.6875	0.043474	0.120968	0.217061	0.389188	0.542924	0.577359	0.702432		0.0851552	0.140068	0.203533	0.417899	0.558095	0.709253	0.732576		0.100485	0.115084	0.27849	0.506303	0.659619	0.786197	0.872938		31.6875	0.0763714	0.125373	0.233028	0.437796	0.586879	0.690936	0.769315		0.0295031	0.0130613	0.039948	0.0610407	0.0634495	0.105617	0.0909969		310.432	0.196589	0.205713	0.250056	0.326809	0.403324	0.462531	0.478068
31.75	0.0447224	0.120512	0.218401	0.390019	0.542311	0.576746	0.703169		0.0882454	0.14109	0.206226	0.418819	0.557146	0.708181	0.733638		0.0996665	0.112046	0.27756	0.506016	0.657715	0.786213	0.87118		31.75	0.0775447	0.124549	0.234062	0.438285	0.585724	0.69038	0.769329		0.028993	0.0149373	0.0381586	0.0603991	0.0627859	0.105862	0.0895113		313.536	0.208211	0.210432	0.236598	0.332967	0.373438	0.44874	0.496837
31.8125	0.0465776	0.120285	0.219746	0.390765	0.541595	0.576289	0.704026		0.090613	0.141554	0.208613	0.41951	0.556088	0.707432	0.735086		0.0985666	0.110139	0.27627	0.505598	0.656109	0.786283	0.869744		31.8125	0.0785858	0.123993	0.234877	0.438624	0.584597	0.690001	0.769619		0.0280037	0.0160323	0.0362775	0.0597553	0.0623538	0.106076	0.0880906		316.672	0.204112	0.201046	0.234387	0.319955	0.401281	0.459687	0.492508
31.875	0.0491388	0.120563	0.221126	0.391438	0.54083	0.575953	0.70511		0.0922915	0.141375	0.210707	0.420098	0.555018	0.70701	0.737003		0.0974547	0.109688	0.274603	0.505215	0.654846	0.786547	0.868692		31.875	0.0796283	0.123875	0.235479	0.438917	0.583565	0.689837	0.770268		0.0265306	0.0161013	0.0342809	0.0591771	0.0621373	0.106343	0.0867164		319.838	0.197878	0.203765	0.220827	0.304097	0.382536	0.459761	0.503205
31.9375	0.0523186	0.121564	0.222559	0.39206	0.540019	0.575674	0.70648		0.0934952	0.140571	0.212455	0.42055	0.553954	0.706898	0.739276		0.0965487	0.110742	0.272608	0.504881	0.653918	0.786955	0.867881		31.9375	0.0807875	0.124292	0.235874	0.439164	0.58263	0.689842	0.771212		0.024702	0.0151004	0.0322112	0.0586683	0.0621288	0.106668	0.0853087		323.037	0.212242	0.198449	0.227271	0.309961	0.396215	0.470631	0.486038
32	0.0558799	0.123277	0.224097	0.392573	0.539116	0.575362	0.70816		0.0944386	0.139227	0.213802	0.420765	0.552732	0.707	0.741615		0.0960058	0.113073	0.270263	0.504475	0.653235	0.787219	0.86715		32	0.0821081	0.125192	0.236054	0.439271	0.581695	0.689861	0.772308		0.0227278	0.0131819	0.0300698	0.058201	0.0623289	0.106963	0.0838211		326.267	0.207989	0.215531	0.237301	0.326489	0.381063	0.442956	0.507031
32.0625	0.0595653	0.125565	0.225722	0.392899	0.538039	0.574941	0.710161		0.0953528	0.137531	0.214717	0.420605	0.551233	0.707085	0.743795		0.0958338	0.116186	0.267531	0.503885	0.652724	0.787138	0.866328		32.0625	0.083584	0.126427	0.23599	0.439129	0.580665	0.689721	0.773428		0.0208022	0.0106982	0.027864	0.0577654	0.0627523	0.107159	0.0821925		329.53	0.211304	0.187957	0.245781	0.318612	0.397065	0.457901	0.496095
32.125	0.0631001	0.128264	0.227303	0.392978	0.53671	0.574424	0.712346		0.0964257	0.135755	0.215243	0.419996	0.549438	0.707065	0.745744		0.0958565	0.119453	0.2644	0.503082	0.652298	0.78673	0.865328		32.125	0.0851274	0.127824	0.235649	0.438685	0.579482	0.689406	0.774473		0.0190784	0.00815955	0.0256193	0.0573818	0.0633811	0.107249	0.0804359		332.825	0.205875	0.23891	0.238081	0.299269	0.394955	0.430915	0.492962
32.1875	0.0662323	0.131108	0.228803	0.392828	0.53513	0.5739	0.714466		0.0978392	0.134227	0.215334	0.419045	0.547367	0.707022	0.747501		0.0959834	0.12236	0.260885	0.502096	0.651992	0.786102	0.864242		32.1875	0.086685	0.129232	0.235007	0.43799	0.578163	0.689008	0.775403		0.0177368	0.00615213	0.0234009	0.0570443	0.0642296	0.107242	0.0786901		336.153	0.211695	0.20507	0.246354	0.330954	0.396006	0.461437	0.474105
32.25	0.0687655	0.133778	0.230309	0.392487	0.533377	0.573441	0.716374		0.099802	0.13326	0.21496	0.417926	0.545126	0.707142	0.749171		0.0960413	0.124569	0.257089	0.500962	0.652018	0.785434	0.863251		32.25	0.0882029	0.130536	0.23412	0.437125	0.576841	0.688673	0.776266		0.016938	0.00517372	0.0213217	0.0567286	0.0653704	0.107196	0.0770957		339.515	0.200049	0.198001	0.246737	0.31529	0.366803	0.460974	0.497396
32.3125	0.0705949	0.136035	0.231842	0.391968	0.531574	0.573045	0.718128		0.102387	0.133071	0.214112	0.416722	0.542876	0.707498	0.750869		0.0957753	0.125847	0.253087	0.499723	0.65263	0.78493	0.862526		32.3125	0.0895858	0.131651	0.233013	0.436138	0.575693	0.688491	0.777174		0.0167757	0.00524027	0.019514	0.0564405	0.066868	0.107214	0.0757078		342.91	0.200581	0.203096	0.246139	0.320088	0.408089	0.434427	0.480916
32.375	0.0717236	0.137774	0.233331	0.391358	0.529831	0.572662	0.719853		0.105531	0.133788	0.212793	0.415478	0.540673	0.708022	0.752697		0.0949444	0.126053	0.24899	0.498491	0.653797	0.78466	0.862249		32.375	0.0907329	0.132538	0.231705	0.435109	0.574767	0.688448	0.778266		0.0172925	0.00595986	0.0181535	0.0561994	0.0686567	0.107346	0.0745619		346.339	0.216917	0.219477	0.218077	0.31541	0.378035	0.438276	0.497896
32.4375	0.0721503	0.138935	0.234725	0.390749	0.528171	0.572179	0.721579		0.109009	0.1353	0.211095	0.414172	0.538419	0.708618	0.75463		0.0933739	0.125219	0.24488	0.497344	0.655362	0.78448	0.86243		32.4375	0.0915112	0.133151	0.230233	0.434088	0.573984	0.688426	0.779546		0.0185	0.00710638	0.0173348	0.0560193	0.0706617	0.107581	0.0736573		349.803	0.224723	0.179661	0.236183	0.330604	0.393049	0.452935	0.510891
32.5	0.0718962	0.139408	0.236015	0.390075	0.526503	0.571501	0.723304		0.112593	0.137375	0.209102	0.412738	0.536107	0.709211	0.756471		0.0910306	0.123501	0.240814	0.496177	0.657182	0.784184	0.862928		32.5	0.0918401	0.133428	0.228644	0.432997	0.573264	0.688299	0.780901		0.0203607	0.00865663	0.0170932	0.0558765	0.0728334	0.107872	0.0729472		353.301	0.200979	0.20316	0.238071	0.294266	0.364711	0.43256	0.474493
32.5625	0.0709268	0.139148	0.237189	0.389264	0.524752	0.570594	0.725002		0.116037	0.139726	0.206828	0.411208	0.533711	0.709694	0.757975		0.0880161	0.12116	0.236807	0.494899	0.659179	0.783607	0.863492		32.5625	0.0916599	0.133345	0.226941	0.43179	0.572547	0.687965	0.782156		0.0227747	0.010556	0.0174199	0.055744	0.0751588	0.108156	0.0723423		356.834	0.200259	0.177529	0.238693	0.320353	0.407037	0.441334	0.475801
32.625	0.0694868	0.138271	0.238243	0.388289	0.522885	0.569515	0.726541		0.119146	0.141981	0.204215	0.409639	0.531136	0.709986	0.75911		0.084498	0.118522	0.232916	0.493474	0.661271	0.782775	0.86396		32.625	0.0910437	0.132924	0.225125	0.430467	0.571764	0.687425	0.783204		0.0254686	0.0126101	0.0183035	0.0555998	0.0776249	0.108406	0.0718075		360.402	0.190487	0.214079	0.249454	0.29612	0.358263	0.442812	0.485462
32.6875	0.067897	0.13702	0.239159	0.387152	0.520919	0.568368	0.727724		0.121724	0.143752	0.201343	0.408106	0.528397	0.710051	0.759983		0.0806615	0.116011	0.229238	0.491868	0.663484	0.78179	0.864355		32.6875	0.0900943	0.132261	0.223247	0.429042	0.570933	0.686736	0.784021		0.0281261	0.0144699	0.0196069	0.0554082	0.0802384	0.108604	0.0714168		364.006	0.209579	0.196846	0.251943	0.307289	0.395105	0.441772	0.498208
32.75	0.0665006	0.13568	0.239875	0.385894	0.518923	0.56724	0.728427		0.123621	0.144777	0.198291	0.406724	0.525689	0.710011	0.760769		0.0768801	0.114053	0.225826	0.490112	0.665894	0.780841	0.864871		32.75	0.0890006	0.131503	0.221331	0.427577	0.570169	0.686031	0.784689		0.030428	0.015782	0.021153	0.0551494	0.0829696	0.108801	0.0712978		367.646	0.203411	0.192574	0.226883	0.295989	0.382592	0.444116	0.474459
32.8125	0.0655191	0.134532	0.240335	0.384635	0.51698	0.566146	0.728641		0.124734	0.144917	0.195111	0.40572	0.523232	0.710105	0.761614		0.073657	0.112955	0.222739	0.488333	0.668564	0.780131	0.865695		32.8125	0.0879701	0.130801	0.219395	0.426229	0.569592	0.68546	0.785316		0.0320975	0.0163043	0.0227968	0.0548067	0.0857694	0.1091	0.0715354		371.322	0.203533	0.193669	0.244203	0.309614	0.381556	0.430972	0.467045
32.875	0.0649886	0.133878	0.240462	0.383486	0.515146	0.565055	0.728448		0.125187	0.144075	0.191864	0.405156	0.5211	0.710359	0.762537		0.0713739	0.112922	0.220101	0.48662	0.671478	0.779696	0.866853		32.875	0.0871831	0.130292	0.217476	0.425088	0.569241	0.685037	0.785946		0.0330668	0.0158829	0.0244051	0.0543791	0.0885895	0.109538	0.0721111		375.036	0.222505	0.206419	0.229437	0.312337	0.396643	0.437123	0.489936
32.9375	0.0650917	0.133967	0.240197	0.382505	0.513475	0.563915	0.728011		0.125034	0.142336	0.188695	0.405028	0.519184	0.710677	0.763499		0.0702935	0.114018	0.218069	0.485001	0.674517	0.779362	0.868273		32.9375	0.0868065	0.130107	0.215654	0.424178	0.569059	0.684651	0.786594		0.0332082	0.0145484	0.0258362	0.0538649	0.0913739	0.110056	0.0729273		378.786	0.216682	0.213878	0.221489	0.298288	0.363793	0.436163	0.488501
33	0.0658779	0.134881	0.23964	0.381719	0.511981	0.562669	0.727479		0.124399	0.139897	0.185707	0.405311	0.517428	0.71092	0.764404		0.0705499	0.115927	0.216545	0.483336	0.677571	0.77896	0.869822		33	0.0869422	0.130235	0.213964	0.423455	0.568993	0.684183	0.787235		0.0325225	0.0126421	0.0270591	0.0531832	0.0940704	0.110597	0.073867		382.574	0.222518	0.212315	0.240796	0.31762	0.385113	0.439143	0.500062
33.0625	0.0670987	0.136521	0.238961	0.381083	0.510579	0.561295	0.726819		0.123438	0.136978	0.182813	0.405869	0.515774	0.710938	0.765055		0.0719369	0.11824	0.215436	0.48153	0.680466	0.778344	0.871274		33.0625	0.0874912	0.13058	0.212403	0.422827	0.56894	0.683525	0.787716		0.0312246	0.0106889	0.0281966	0.0523267	0.0966193	0.111091	0.0748463		386.4	0.203053	0.215778	0.229933	0.303083	0.362355	0.438755	0.500823
33.125	0.0684947	0.13869	0.238154	0.380479	0.509182	0.559846	0.725831		0.12239	0.133877	0.179923	0.40668	0.514219	0.710622	0.765328		0.0740036	0.120561	0.214697	0.479571	0.683041	0.777517	0.872389		33.125	0.088296	0.131043	0.210925	0.422243	0.568814	0.682662	0.787849		0.0296543	0.00939076	0.0292982	0.0513469	0.0989554	0.111497	0.0758305		390.264	0.204599	0.215618	0.235591	0.305392	0.370382	0.433106	0.480368
33.1875	0.0698689	0.141172	0.237034	0.379877	0.507812	0.558433	0.724329		0.121497	0.130956	0.177058	0.407788	0.512817	0.709979	0.765281		0.0763272	0.122471	0.214319	0.477466	0.685323	0.776566	0.873139		33.1875	0.0892309	0.131533	0.20947	0.42171	0.568651	0.681659	0.787583		0.0281289	0.0093638	0.0302803	0.0502622	0.101072	0.11179	0.0768705		394.166	0.210677	0.216583	0.265552	0.30501	0.360253	0.424083	0.484907
33.25	0.0709863	0.143705	0.235485	0.379395	0.506547	0.55714	0.722269		0.120996	0.128467	0.174299	0.409309	0.511664	0.709159	0.765111		0.0784848	0.123619	0.214258	0.475295	0.687492	0.775553	0.873649		33.25	0.0901558	0.13193	0.208014	0.421333	0.568568	0.680617	0.78701		0.0269705	0.0104811	0.0310672	0.0490681	0.103023	0.111969	0.0780294		398.108	0.204275	0.20852	0.226801	0.30572	0.394779	0.420878	0.479787
33.3125	0.0716679	0.14599	0.233535	0.379089	0.505452	0.555995	0.719724		0.121123	0.126584	0.171718	0.411297	0.510916	0.70835	0.765017		0.0802244	0.123716	0.214536	0.473154	0.689542	0.774684	0.874134		33.3125	0.091005	0.132097	0.206596	0.42118	0.568637	0.679676	0.786292		0.0264312	0.0121174	0.0316641	0.047805	0.104743	0.112128	0.0793731		402.089	0.228451	0.222066	0.257219	0.317811	0.400336	0.423456	0.474716
33.375	0.0718146	0.147795	0.231232	0.378973	0.504577	0.554979	0.716795		0.121918	0.125338	0.169356	0.413805	0.510626	0.707662	0.765104		0.0815035	0.122599	0.215189	0.471022	0.691442	0.774139	0.874621		33.375	0.0917452	0.13191	0.205259	0.421266	0.568882	0.678927	0.785506		0.0265753	0.0138242	0.032111	0.0464758	0.106184	0.11237	0.0808675		406.11	0.208442	0.244406	0.244561	0.297603	0.370353	0.445065	0.48017
33.4375	0.0713611	0.149016	0.228644	0.379069	0.503956	0.554025	0.713588		0.123173	0.124643	0.16716	0.416845	0.510706	0.707051	0.765264		0.0822163	0.120272	0.21625	0.468906	0.693126	0.773851	0.874964		33.4375	0.0922502	0.13131	0.204018	0.421607	0.569263	0.678309	0.784605		0.0273246	0.0154885	0.0325159	0.0451076	0.107322	0.112696	0.0824084		410.171	0.216842	0.204217	0.238573	0.299726	0.390948	0.428256	0.478648
33.5	0.0702145	0.149633	0.225865	0.379359	0.503507	0.553048	0.710237		0.12468	0.12434	0.165089	0.420374	0.511128	0.706318	0.765365		0.0824522	0.116942	0.217709	0.466811	0.69444	0.773609	0.874934		33.5	0.0924489	0.130305	0.202888	0.422181	0.569691	0.677658	0.783512		0.0285758	0.0171421	0.0329879	0.0437541	0.108102	0.113039	0.0838346		414.273	0.194411	0.209619	0.232268	0.290451	0.362507	0.442274	0.482152
33.5625	0.0684958	0.149642	0.222922	0.379762	0.503131	0.552027	0.706772		0.126238	0.124088	0.163171	0.424146	0.511888	0.705316	0.765235		0.0823688	0.112879	0.219433	0.464717	0.695337	0.773176	0.87434		33.5625	0.0923674	0.12887	0.201842	0.422875	0.570119	0.67684	0.782116		0.0301414	0.0188418	0.0335352	0.0424918	0.108531	0.113291	0.0850495		418.415	0.21193	0.212487	0.212767	0.311522	0.373062	0.416598	0.488598
33.625	0.0664486	0.149075	0.219784	0.380196	0.502816	0.551061	0.703043		0.127568	0.123568	0.161419	0.427971	0.51287	0.703996	0.764806		0.0821692	0.108386	0.221273	0.46257	0.695691	0.772466	0.873102		33.625	0.0920619	0.12701	0.200825	0.423579	0.570459	0.675841	0.780317		0.0317379	0.0205616	0.0341347	0.0413626	0.10857	0.113356	0.0860841		422.6	0.228603	0.222129	0.239214	0.314604	0.373224	0.441143	0.484427
33.6875	0.064356	0.14807	0.216461	0.380596	0.502592	0.55025	0.698912		0.128479	0.122585	0.159779	0.431862	0.513946	0.702422	0.76413		0.0821364	0.103945	0.22318	0.460315	0.69551	0.771641	0.87129		33.6875	0.0916572	0.124867	0.199807	0.424258	0.570683	0.674771	0.778111		0.0331049	0.0221509	0.0348274	0.0403998	0.108252	0.113256	0.0870353		426.826	0.218481	0.237992	0.227057	0.321555	0.360836	0.414706	0.483006
33.75	0.0625665	0.146939	0.213018	0.38095	0.502475	0.549617	0.694398		0.128761	0.120987	0.158198	0.435932	0.515115	0.700723	0.763345		0.0825004	0.100066	0.225071	0.458	0.695026	0.770917	0.869027		33.75	0.0912761	0.122664	0.198762	0.42496	0.570872	0.673752	0.77559		0.0339588	0.0234813	0.0356427	0.0396793	0.107706	0.113089	0.0879559		431.094	0.215472	0.220047	0.228132	0.311684	0.347299	0.414964	0.476958
33.8125	0.0613811	0.146013	0.209498	0.381312	0.502481	0.54914	0.689614		0.128225	0.118765	0.156743	0.440188	0.516573	0.699094	0.762615		0.0833398	0.0972273	0.226985	0.45573	0.694482	0.770417	0.866515		33.8125	0.0909819	0.120668	0.197742	0.425744	0.571178	0.672884	0.772915		0.0340709	0.0244483	0.0365669	0.0392554	0.107016	0.112943	0.0888988		435.405	0.193804	0.205396	0.223426	0.299968	0.371116	0.426342	0.475784
33.875	0.0610441	0.145497	0.205907	0.38172	0.502631	0.548807	0.684739		0.126805	0.115995	0.155413	0.444666	0.518478	0.697706	0.762069		0.0846835	0.0957854	0.229101	0.453574	0.693877	0.770132	0.863892		33.875	0.0908442	0.119092	0.196807	0.426653	0.571662	0.672215	0.770233		0.0333105	0.0250002	0.0376772	0.0391676	0.106138	0.112843	0.089855		439.759	0.208664	0.223633	0.209528	0.293269	0.360013	0.426903	0.454733
33.9375	0.061607	0.145528	0.202309	0.382231	0.502938	0.548583	0.679975		0.124638	0.112785	0.154229	0.449403	0.520795	0.696456	0.761713		0.0864658	0.0957498	0.231484	0.451571	0.693178	0.770039	0.861195		33.9375	0.0909036	0.118021	0.196007	0.427735	0.572304	0.671693	0.767628		0.031749	0.0252989	0.0390112	0.0394227	0.10506	0.112786	0.0907546		444.156	0.199709	0.217271	0.228019	0.293805	0.382382	0.4282	0.471216
34	0.0629188	0.146209	0.198841	0.382849	0.503384	0.548392	0.675417		0.121821	0.109349	0.15317	0.454246	0.523307	0.695146	0.761305		0.0885635	0.0968761	0.234116	0.449714	0.692231	0.770013	0.858303		34	0.0911012	0.117478	0.195376	0.428936	0.572974	0.671183	0.765008		0.0295331	0.0256515	0.0405839	0.039977	0.103759	0.112737	0.0914988		448.598	0.206581	0.203777	0.231963	0.29625	0.395306	0.425535	0.478837
34.0625	0.0647175	0.147512	0.195583	0.383448	0.50391	0.548185	0.671021		0.118492	0.105924	0.152254	0.459031	0.525692	0.693642	0.760623		0.0906793	0.0988298	0.236906	0.447909	0.690899	0.769855	0.85507		34.0625	0.0912962	0.117422	0.194914	0.430129	0.5735	0.670561	0.762238		0.0268924	0.026299	0.0423303	0.0408077	0.102252	0.112623	0.0920352		453.084	0.20473	0.241932	0.230069	0.303685	0.380589	0.418168	0.463896
34.125	0.0666672	0.149197	0.19251	0.383887	0.504459	0.54802	0.666688		0.114837	0.102844	0.151507	0.463576	0.527804	0.691914	0.759576		0.092488	0.101156	0.239665	0.446081	0.689202	0.769501	0.851448		34.125	0.0913306	0.117732	0.194561	0.431181	0.573822	0.669811	0.759237		0.0241056	0.0272622	0.0441146	0.041882	0.100602	0.112383	0.0923804		457.615	0.230395	0.230284	0.220235	0.316663	0.360725	0.415475	0.482134
34.1875	0.0683984	0.150922	0.189601	0.384125	0.50497	0.548009	0.662325		0.111152	0.100417	0.150857	0.467873	0.529726	0.690057	0.758194		0.0937775	0.103354	0.242329	0.444188	0.687316	0.769008	0.847549		34.1875	0.0911093	0.118231	0.194262	0.432062	0.574004	0.669025	0.756023		0.0215014	0.0283497	0.0459138	0.0431706	0.0989091	0.111991	0.0926312		462.191	0.196705	0.240553	0.238007	0.296012	0.368522	0.411191	0.472449
34.25	0.0696234	0.152391	0.186905	0.384179	0.505433	0.548244	0.657905		0.10772	0.0988666	0.150236	0.472004	0.531584	0.688225	0.756619		0.0944204	0.10499	0.244874	0.442228	0.685403	0.768425	0.843585		34.25	0.0905879	0.118749	0.194005	0.432804	0.57414	0.668298	0.752703		0.0193352	0.0292951	0.0477168	0.0446643	0.0972394	0.111435	0.0929019		466.813	0.194713	0.2467	0.223074	0.291049	0.379291	0.418963	0.448806
34.3125	0.0701475	0.153371	0.184459	0.384075	0.505912	0.548699	0.653555		0.10477	0.098209	0.14969	0.475985	0.533387	0.686625	0.755011		0.0943271	0.105811	0.247244	0.440351	0.683534	0.767863	0.839753		34.3125	0.0897483	0.11913	0.193797	0.43347	0.574278	0.667729	0.74944		0.0177597	0.0298957	0.0494428	0.0463399	0.0956109	0.110797	0.0932236		471.481	0.227706	0.223952	0.237736	0.301019	0.354039	0.40899	0.46782
34.375	0.0699665	0.15366	0.182267	0.383887	0.506481	0.549242	0.649466		0.10245	0.0983978	0.149238	0.479866	0.535011	0.685343	0.753443		0.0934529	0.105707	0.249551	0.438712	0.681699	0.767434	0.836155		34.375	0.0886231	0.119255	0.193685	0.434155	0.574397	0.667339	0.746355		0.0167717	0.0300191	0.0511221	0.0481517	0.0940149	0.110205	0.0935459		476.196	0.204006	0.207016	0.238062	0.301523	0.36718	0.418957	0.473361
34.4375	0.069077	0.153165	0.180352	0.383728	0.507136	0.549814	0.645784		0.100723	0.0993308	0.148904	0.483638	0.536338	0.68425	0.751871		0.0919143	0.104664	0.252012	0.437335	0.67984	0.767102	0.83286		34.4375	0.0872381	0.119053	0.193756	0.4349	0.574438	0.667055	0.743505		0.016333	0.0296618	0.0528447	0.0499999	0.0924412	0.10966	0.0938184		480.958	0.201877	0.208743	0.240558	0.295457	0.34085	0.421354	0.470585
34.5	0.067584	0.151897	0.178785	0.383597	0.507785	0.550402	0.642591		0.0994814	0.100829	0.148668	0.487168	0.537394	0.683198	0.750208		0.0899568	0.102692	0.254609	0.436117	0.67793	0.766768	0.829783		34.5	0.0856741	0.118473	0.194021	0.435627	0.57437	0.666789	0.740861		0.0163743	0.0289612	0.0545892	0.0517871	0.0908993	0.109112	0.0939457		485.767	0.214237	0.244358	0.241958	0.284712	0.355309	0.415221	0.476132
34.5625	0.0657084	0.14986	0.177609	0.383398	0.508361	0.550988	0.639862		0.0985504	0.10258	0.14851	0.490384	0.538099	0.682129	0.748282		0.0877513	0.100042	0.257003	0.434948	0.675856	0.766178	0.82683		34.5625	0.0840034	0.117494	0.194374	0.436243	0.574105	0.666431	0.738325		0.0167387	0.0280588	0.0561559	0.0535048	0.0893646	0.10845	0.0938809		490.625	0.225664	0.228899	0.252323	0.293574	0.349419	0.396247	0.464262
34.625	0.0637758	0.147168	0.176811	0.383059	0.508809	0.551582	0.637498		0.0976802	0.104393	0.148354	0.493262	0.538392	0.68099	0.746006		0.0854694	0.0971867	0.259052	0.433739	0.673652	0.765221	0.823855		34.625	0.0823085	0.116249	0.194739	0.436686	0.573618	0.665931	0.735787		0.0171718	0.0270176	0.0574853	0.0551604	0.0878862	0.107612	0.0935977		495.531	0.22804	0.212738	0.249227	0.291743	0.363691	0.428792	0.46247
34.6875	0.0621493	0.144101	0.176369	0.382568	0.509093	0.552268	0.635383		0.0965913	0.106083	0.14817	0.495776	0.538211	0.679799	0.743411		0.0832853	0.0946769	0.260784	0.432454	0.67142	0.763936	0.820919		34.6875	0.0806753	0.114954	0.195108	0.436933	0.572908	0.665334	0.733238		0.0173687	0.0258788	0.0585988	0.0567371	0.0865472	0.106573	0.0931854		500.487	0.195806	0.224378	0.221828	0.307988	0.351528	0.405179	0.458279
34.75	0.061107	0.140969	0.176213	0.381976	0.50924	0.553156	0.633448		0.0951071	0.107432	0.148028	0.497925	0.537607	0.678681	0.740702		0.0814344	0.0931081	0.262247	0.431115	0.669334	0.762465	0.818264		34.75	0.0792161	0.113836	0.195496	0.437005	0.572061	0.664767	0.730804		0.0171083	0.0245647	0.0595011	0.0581982	0.085427	0.105346	0.0928048		505.491	0.207336	0.245186	0.223062	0.290682	0.36384	0.408194	0.467198
34.8125	0.0608878	0.138089	0.176245	0.381361	0.509326	0.554274	0.631731		0.0931156	0.108361	0.147955	0.499765	0.536786	0.677769	0.738058		0.0801349	0.0929138	0.26345	0.42981	0.667519	0.76106	0.816135		34.8125	0.0780461	0.113121	0.195884	0.436979	0.57121	0.664368	0.728641		0.0162152	0.0229608	0.0601997	0.0595268	0.0845282	0.104042	0.0925622		510.546	0.213655	0.215049	0.238468	0.284533	0.341239	0.414857	0.466737
34.875	0.0615341	0.135785	0.17645	0.380802	0.509381	0.555541	0.630356		0.0905796	0.108865	0.147987	0.501343	0.535909	0.677209	0.735493		0.0795132	0.0941997	0.264464	0.428733	0.665995	0.759834	0.814637		34.875	0.077209	0.11295	0.1963	0.436959	0.570428	0.664195	0.726829		0.0146592	0.0210913	0.0607228	0.0606902	0.0838191	0.102767	0.092446		515.652	0.213159	0.20578	0.242816	0.274985	0.35389	0.414869	0.442247
34.9375	0.0628846	0.134296	0.17684	0.380329	0.509355	0.556794	0.629436		0.0874257	0.109012	0.14808	0.502629	0.534954	0.676959	0.733004		0.079572	0.0968472	0.265334	0.427994	0.664727	0.758656	0.813701		34.9375	0.0766274	0.113385	0.196752	0.436984	0.569679	0.664136	0.72538		0.0125327	0.0191033	0.0611102	0.0616435	0.0833035	0.10154	0.092369		520.808	0.194113	0.193527	0.220522	0.286944	0.355536	0.409577	0.458924
35	0.064701	0.133684	0.177422	0.379893	0.509163	0.557927	0.629042		0.0838315	0.108904	0.14827	0.50359	0.533828	0.676786	0.730455		0.0803464	0.100471	0.265995	0.42736	0.663563	0.757272	0.812995		35	0.0762929	0.114353	0.197229	0.436948	0.568851	0.663995	0.724164		0.010189	0.0172642	0.0613111	0.062403	0.0829451	0.100286	0.0921377		526.016	0.269636	0.222889	0.257185	0.310562	0.360621	0.406792	0.456614
35.0625	0.0666727	0.133825	0.178227	0.379399	0.508738	0.558929	0.629189		0.0800174	0.108621	0.148551	0.5041	0.53243	0.676555	0.727738		0.081703	0.104555	0.26638	0.42666	0.662395	0.755498	0.812279		35.0625	0.076131	0.115667	0.197719	0.436719	0.567854	0.663661	0.723069		0.00823439	0.0158563	0.0612852	0.0629562	0.0827266	0.098917	0.0916343		531.277	0.214204	0.216716	0.223	0.303181	0.34239	0.385734	0.472298
35.125	0.0684601	0.134514	0.179234	0.378813	0.508056	0.559845	0.629774		0.0762245	0.108405	0.148815	0.504058	0.530726	0.676216	0.724809		0.0833565	0.108586	0.266394	0.425807	0.661176	0.753365	0.811505		35.125	0.0760137	0.117168	0.198147	0.436226	0.566653	0.663142	0.72203		0.00745044	0.0150223	0.0610288	0.0632692	0.0826402	0.0974204	0.0908975		536.589	0.23199	0.215204	0.24104	0.301551	0.342847	0.401072	0.425904
35.1875	0.069812	0.135522	0.180351	0.378136	0.507124	0.560796	0.630598		0.072831	0.108524	0.14907	0.503507	0.528826	0.675767	0.72179		0.0852035	0.112119	0.266087	0.424852	0.659942	0.751	0.8108		35.1875	0.0759488	0.118721	0.198503	0.435498	0.565298	0.662521	0.721063		0.00815566	0.0146604	0.0605839	0.0633603	0.0826796	0.0957915	0.0901033		541.955	0.185068	0.218891	0.247085	0.308994	0.3447	0.398359	0.4812
35.25	0.0705846	0.136597	0.181532	0.377401	0.506008	0.561867	0.631503		0.0702399	0.109197	0.149434	0.50259	0.526859	0.675317	0.718856		0.087049	0.114801	0.265578	0.4239	0.658825	0.748521	0.810249		35.25	0.0759578	0.120198	0.198848	0.434631	0.563898	0.661902	0.720203		0.00960681	0.0144757	0.059977	0.0632806	0.0828681	0.094047	0.0893807		547.375	0.219536	0.214698	0.221545	0.301241	0.365321	0.392212	0.419312
35.3125	0.0706835	0.13749	0.182725	0.376735	0.504827	0.563068	0.632503		0.0687277	0.110601	0.150081	0.501367	0.524921	0.67497	0.716182		0.0885729	0.116493	0.264927	0.42308	0.657934	0.745998	0.809925		35.3125	0.0759947	0.121528	0.199244	0.433727	0.562561	0.661345	0.719536		0.0109368	0.0141338	0.0591783	0.0629946	0.0832049	0.0922229	0.0887583		552.849	0.218583	0.207544	0.22204	0.294589	0.342378	0.424458	0.433226
35.375	0.0700066	0.138004	0.183843	0.376188	0.503651	0.56433	0.633759		0.0683287	0.112727	0.151086	0.499847	0.523122	0.67479	0.713791		0.0894913	0.11712	0.264128	0.422399	0.657262	0.743513	0.809915		35.375	0.0759422	0.122617	0.199686	0.432811	0.561345	0.660878	0.719155		0.0117638	0.0135052	0.0581626	0.0624837	0.0836352	0.0903982	0.0882		558.377	0.211752	0.213723	0.226113	0.294766	0.360004	0.402505	0.427069
35.4375	0.0686775	0.138038	0.18489	0.375732	0.502388	0.565557	0.635424		0.0689456	0.115575	0.152433	0.49802	0.521432	0.674717	0.711699		0.0896712	0.116778	0.263141	0.421842	0.656862	0.741032	0.810281		35.4375	0.0757648	0.123464	0.200155	0.431864	0.560227	0.660435	0.719135		0.0120441	0.012636	0.0569106	0.061757	0.0842284	0.088605	0.0876653		563.961	0.20801	0.209477	0.214431	0.284551	0.360092	0.388936	0.448315
35.5	0.0669436	0.137585	0.185979	0.375355	0.500887	0.566649	0.637505		0.070433	0.118928	0.154168	0.495914	0.519738	0.674625	0.709867		0.089066	0.115788	0.261994	0.42147	0.656717	0.738481	0.810914		35.5	0.0754809	0.1241	0.200714	0.430913	0.559114	0.659918	0.719429		0.0118938	0.0117835	0.0554027	0.0608317	0.0850508	0.086855	0.0870989		569.6	0.225555	0.220604	0.214539	0.27895	0.34385	0.389161	0.452736
35.5625	0.0650268	0.136754	0.187176	0.375045	0.499186	0.567591	0.639858		0.0724976	0.122462	0.156239	0.493485	0.518077	0.674423	0.708196		0.0876085	0.114558	0.260714	0.421145	0.656581	0.735734	0.811561		35.5625	0.0750443	0.124592	0.201377	0.429891	0.557948	0.659249	0.719871		0.0115043	0.0112502	0.0536653	0.0597026	0.0859393	0.0850925	0.0864447		575.296	0.213574	0.224932	0.229152	0.290539	0.337156	0.40241	0.477755
35.625	0.0631261	0.135709	0.188412	0.374758	0.497366	0.568454	0.642285		0.074698	0.125895	0.15856	0.490621	0.516369	0.673973	0.706596		0.0853298	0.113616	0.259309	0.420749	0.656296	0.732765	0.812063		35.625	0.0743846	0.125073	0.202094	0.428709	0.556677	0.658397	0.720315		0.0111052	0.0110692	0.0517495	0.0583403	0.0867943	0.0832555	0.0857167		581.049	0.196329	0.198471	0.215455	0.293502	0.350319	0.413636	0.454806
35.6875	0.0615229	0.134612	0.189623	0.374485	0.495484	0.569336	0.644591		0.0766504	0.129021	0.161126	0.487349	0.514587	0.673281	0.705103		0.0823317	0.113496	0.257777	0.420304	0.655783	0.729648	0.812443		35.6875	0.0735017	0.12571	0.202842	0.427379	0.555285	0.657422	0.720713		0.0107558	0.0109405	0.049663	0.0567636	0.0875566	0.081324	0.0850075		586.86	0.227343	0.210274	0.234062	0.293933	0.347955	0.401457	0.412227
35.75	0.0604914	0.133686	0.190784	0.37424	0.493651	0.570273	0.646695		0.0781893	0.131625	0.164024	0.483774	0.512896	0.672488	0.703841		0.078922	0.114618	0.256151	0.419957	0.655137	0.726583	0.812784		35.75	0.0725343	0.126643	0.203653	0.42599	0.553895	0.656448	0.721107		0.0104358	0.0104649	0.0473922	0.0550158	0.088205	0.0793798	0.0843799		592.728	0.22012	0.217655	0.22381	0.296715	0.36436	0.407999	0.463486
35.8125	0.0600724	0.133238	0.191838	0.374049	0.491969	0.571252	0.64868		0.0792861	0.133534	0.167397	0.480034	0.511508	0.671741	0.702976		0.0755083	0.117297	0.254609	0.419892	0.654671	0.723846	0.813258		35.8125	0.0716223	0.128023	0.204615	0.424658	0.552716	0.655613	0.721638		0.0101793	0.00929007	0.0449876	0.0531531	0.0888343	0.0775648	0.0838611		598.656	0.22152	0.236993	0.228878	0.284663	0.347685	0.403505	0.425569
35.875	0.0601727	0.133553	0.192786	0.373998	0.490498	0.572226	0.650664		0.0799328	0.134806	0.17135	0.476287	0.510457	0.671266	0.702604		0.0725596	0.121457	0.253327	0.420172	0.654556	0.72146	0.814037		35.875	0.0708884	0.129939	0.205821	0.423485	0.551837	0.654984	0.722435		0.00998546	0.00737182	0.0425146	0.051225	0.089515	0.0759377	0.0834725		604.642	0.220243	0.211934	0.221784	0.29213	0.350194	0.368348	0.444449
35.9375	0.0606849	0.134767	0.193724	0.374106	0.489207	0.573147	0.652738		0.0801577	0.135395	0.175857	0.472632	0.509618	0.670994	0.702674		0.070427	0.126745	0.252241	0.420764	0.654579	0.719324	0.815075		35.9375	0.0704232	0.132302	0.207274	0.422501	0.551134	0.654488	0.723496		0.00973643	0.00482304	0.0399541	0.049286	0.0901647	0.0744734	0.0831474		610.689	0.25265	0.231119	0.20677	0.251363	0.313636	0.373255	0.460272
36	0.0614985	0.136848	0.194698	0.374376	0.488075	0.573946	0.654936		0.0801081	0.135479	0.180742	0.469065	0.508859	0.670657	0.702976		0.0694019	0.132635	0.251225	0.421558	0.654459	0.717311	0.81619		36	0.0703362	0.134988	0.208888	0.421666	0.550464	0.653971	0.724701		0.0093399	0.002149	0.037323	0.0473443	0.0906596	0.0731243	0.0827929		616.796	0.208783	0.204691	0.228139	0.28712	0.324574	0.387399	0.434646
36.0625	0.0623679	0.139599	0.195737	0.374744	0.487098	0.574601	0.657162		0.0799783	0.135331	0.18595	0.465475	0.508021	0.670094	0.703386		0.0695041	0.1386	0.250313	0.422472	0.654015	0.715287	0.817203		36.0625	0.0706168	0.137843	0.210667	0.420897	0.549711	0.653327	0.725917		0.00885777	0.00223214	0.0346819	0.045386	0.0909331	0.0718261	0.0823654		622.964	0.208912	0.20297	0.219138	0.297093	0.334264	0.367111	0.454166
36.125	0.0630045	0.142715	0.196881	0.375138	0.486301	0.575154	0.65924		0.0800913	0.135244	0.19138	0.461776	0.507096	0.66926	0.703824		0.0705554	0.144247	0.249574	0.423482	0.653196	0.713309	0.818027		36.125	0.0712171	0.140735	0.212612	0.420132	0.548864	0.652574	0.72703		0.0085626	0.00481664	0.032128	0.043416	0.0909504	0.0705725	0.0818976		629.193	0.208755	0.220001	0.200064	0.286408	0.326638	0.379187	0.438048
36.1875	0.0631657	0.1459	0.198067	0.375491	0.485701	0.575683	0.661037		0.0807388	0.135601	0.197001	0.457978	0.506175	0.6682	0.704293		0.0721265	0.149119	0.249049	0.424614	0.652092	0.711552	0.81867		36.1875	0.0720103	0.14354	0.214706	0.419361	0.547989	0.651812	0.728		0.00878711	0.00706132	0.0297471	0.0414937	0.0907349	0.0694009	0.0814466		635.485	0.235783	0.226483	0.242162	0.269489	0.332017	0.387232	0.421203
36.25	0.0627009	0.148887	0.199165	0.375825	0.485355	0.576274	0.662537		0.081963	0.136788	0.202798	0.454171	0.505305	0.667056	0.704849		0.0737675	0.152831	0.248744	0.425888	0.650824	0.710133	0.819231		36.25	0.0728105	0.146169	0.216902	0.418628	0.547161	0.651154	0.728872		0.00966666	0.00835948	0.0276356	0.0396743	0.0903268	0.0683318	0.0810626		641.84	0.223587	0.207432	0.235247	0.275684	0.324365	0.383653	0.460491
36.3125	0.0614851	0.151407	0.200156	0.376233	0.485319	0.576921	0.663826		0.0838607	0.138966	0.208826	0.450495	0.504509	0.666042	0.705598		0.0751745	0.155316	0.248799	0.42731	0.649447	0.709174	0.819832		36.3125	0.0735068	0.148563	0.21926	0.418013	0.546425	0.650712	0.729752		0.0112806	0.00853833	0.0259461	0.0379943	0.0897343	0.0674462	0.0807588		648.258	0.220649	0.224003	0.218561	0.287422	0.314842	0.385585	0.467839
36.375	0.0595568	0.153245	0.201123	0.376772	0.485642	0.577537	0.66501		0.0864648	0.141976	0.21505	0.447011	0.503856	0.665221	0.706493		0.07616	0.156624	0.249319	0.428865	0.648093	0.708709	0.820446		36.375	0.0740605	0.150615	0.221831	0.417549	0.545864	0.650489	0.730649		0.0135763	0.0076702	0.0248034	0.0364614	0.0890003	0.0668154	0.0804844		654.741	0.210448	0.208971	0.217996	0.29676	0.321465	0.360474	0.456176
36.4375	0.0570271	0.15432	0.202101	0.37742	0.486354	0.578015	0.666198		0.0895637	0.145509	0.221364	0.443806	0.503443	0.66449	0.707447		0.076666	0.156883	0.250298	0.43057	0.646798	0.708657	0.821037		36.4375	0.0744189	0.152237	0.224588	0.417265	0.545532	0.650387	0.731561		0.0163843	0.00596606	0.0242601	0.0351357	0.0881145	0.0664528	0.0801865		661.288	0.236953	0.224114	0.224141	0.286843	0.321335	0.413985	0.44702
36.5	0.0540543	0.154719	0.203083	0.378117	0.487423	0.578298	0.667463		0.0928036	0.149263	0.227648	0.44091	0.503166	0.663719	0.708352		0.0766534	0.1563	0.2517	0.432487	0.645386	0.708935	0.821435		36.5	0.0745038	0.153427	0.227477	0.417171	0.545325	0.650318	0.732417		0.0194639	0.00369227	0.0243089	0.0340831	0.0870119	0.0663417	0.079757		667.901	0.224752	0.223032	0.216771	0.31058	0.335076	0.383018	0.451419
36.5625	0.0508963	0.154566	0.204092	0.378829	0.488747	0.578397	0.668771		0.0958861	0.15287	0.23376	0.438266	0.502889	0.66281	0.709122		0.0761272	0.15517	0.253498	0.434556	0.643619	0.70941	0.821413		36.5625	0.0743032	0.154202	0.23045	0.417217	0.545085	0.650206	0.733102		0.0225503	0.00119267	0.0248688	0.0332966	0.0856253	0.06641	0.0790959		674.58	0.205925	0.227423	0.251307	0.27646	0.343024	0.385415	0.420717
36.625	0.0478552	0.153906	0.205141	0.37949	0.490262	0.578334	0.670015		0.0985517	0.156054	0.239671	0.435768	0.502581	0.661708	0.709621		0.075237	0.153907	0.255579	0.436573	0.641479	0.71	0.820945		36.625	0.0738813	0.154622	0.233464	0.417277	0.544774	0.650014	0.733527		0.0253754	0.00124009	0.0257854	0.0327269	0.083975	0.0666074	0.0782531		681.326	0.204097	0.220647	0.219622	0.282432	0.319962	0.364869	0.457983
36.6875	0.0453306	0.152847	0.206208	0.380057	0.491942	0.578179	0.671091		0.100643	0.158667	0.245289	0.433337	0.502292	0.660501	0.709832		0.0743051	0.152951	0.257862	0.438477	0.639101	0.710753	0.820162		36.6875	0.0734263	0.154822	0.236453	0.41729	0.544445	0.649811	0.733695		0.0276668	0.00333056	0.026937	0.0323475	0.0821379	0.0669303	0.0773473		688.139	0.211835	0.2209	0.223818	0.286052	0.317995	0.360305	0.468406
36.75	0.0436495	0.151707	0.207203	0.380525	0.493809	0.578	0.671969		0.10197	0.16058	0.250539	0.430982	0.502115	0.659382	0.709856		0.0736007	0.152606	0.260366	0.44032	0.63671	0.711774	0.819168		36.75	0.0730733	0.154964	0.23937	0.417276	0.544211	0.649719	0.733664		0.0291637	0.00488397	0.0282868	0.0321677	0.0802135	0.0674087	0.076433		695.021	0.200083	0.202632	0.240023	0.294719	0.31882	0.375716	0.423429
36.8125	0.0430901	0.150842	0.208075	0.380914	0.495886	0.577854	0.67275		0.102473	0.161736	0.255395	0.428728	0.502101	0.658473	0.709924		0.0733811	0.153083	0.263208	0.442151	0.634475	0.713213	0.818052		36.8125	0.0729814	0.15522	0.242226	0.417265	0.544154	0.649847	0.733576		0.0296935	0.00575288	0.0298325	0.0321877	0.0782821	0.0680909	0.0754831		701.971	0.230131	0.210989	0.217543	0.266891	0.312095	0.37476	0.457968
36.875	0.0437113	0.150475	0.208856	0.381267	0.498161	0.577687	0.673577		0.102192	0.162196	0.259898	0.426695	0.502291	0.65787	0.710109		0.0738335	0.154383	0.266387	0.444018	0.63247	0.715196	0.816821		36.875	0.0732458	0.155685	0.245047	0.417327	0.544307	0.650251	0.733503		0.029245	0.00596795	0.0315096	0.0324078	0.0763788	0.0690703	0.074432		708.991	0.224957	0.212559	0.231873	0.286305	0.319862	0.36634	0.42853
36.9375	0.0451402	0.150729	0.209584	0.381593	0.500578	0.577362	0.674511		0.101295	0.1621	0.264003	0.424983	0.502725	0.65754	0.710228		0.0750155	0.156335	0.269799	0.445847	0.630738	0.717666	0.815484		36.9375	0.0738168	0.156388	0.247795	0.417474	0.54468	0.650856	0.733408		0.0280964	0.00568574	0.0332186	0.0327784	0.0745359	0.0703905	0.0732889		716.081	0.222427	0.210676	0.254341	0.268576	0.332024	0.379133	0.436605
37	0.0470284	0.151642	0.210269	0.381828	0.503041	0.576802	0.675564		0.0999457	0.161634	0.26757	0.423531	0.503313	0.657245	0.710112		0.0767556	0.158629	0.273345	0.447531	0.62909	0.720322	0.813948		37	0.0745766	0.157302	0.250395	0.41763	0.545148	0.651456	0.733208		0.0265259	0.00512655	0.0348694	0.0332468	0.0726961	0.0719353	0.0720249		723.241	0.211337	0.210922	0.228906	0.283396	0.319193	0.364623	0.410465
37.0625	0.0490444	0.153151	0.210906	0.381923	0.505479	0.576017	0.676719		0.0983552	0.161042	0.270506	0.422179	0.503962	0.656854	0.709665		0.0787647	0.160799	0.276982	0.448988	0.62742	0.722905	0.81208		37.0625	0.0753881	0.158331	0.252798	0.417696	0.54562	0.651925	0.732821		0.0248282	0.00448767	0.0364238	0.0337564	0.0708444	0.0735682	0.070589		730.474	0.213358	0.230753	0.192918	0.283519	0.325017	0.371602	0.43485
37.125	0.0508159	0.1551	0.211522	0.381887	0.507821	0.575067	0.677834		0.096829	0.16058	0.272856	0.420799	0.50457	0.656416	0.708864		0.0807955	0.162385	0.280638	0.450079	0.625803	0.725346	0.809837		37.125	0.0761468	0.159355	0.255005	0.417588	0.546064	0.652276	0.732178		0.0233561	0.0037938	0.0378584	0.0342089	0.0690744	0.0752251	0.0690205		737.779	0.213414	0.21849	0.257623	0.281766	0.307106	0.363164	0.410434
37.1875	0.0521938	0.157252	0.212133	0.381703	0.510026	0.574046	0.678724		0.0956815	0.160522	0.274617	0.419341	0.505163	0.65601	0.707812		0.0826294	0.163042	0.284217	0.450747	0.624357	0.72778	0.807328		37.1875	0.0768349	0.160272	0.256989	0.417264	0.546516	0.652612	0.731288		0.0223154	0.00290305	0.0391418	0.0345687	0.0674565	0.076923	0.0674395		745.156	0.21449	0.203733	0.218556	0.273996	0.292691	0.389287	0.421709
37.25	0.0531227	0.159322	0.212641	0.381333	0.512122	0.573065	0.679332		0.0951501	0.161116	0.275782	0.417803	0.50579	0.655697	0.706681		0.0840896	0.162593	0.287679	0.451029	0.623173	0.730415	0.804764		37.25	0.0774541	0.161011	0.258701	0.416722	0.547028	0.653059	0.730259		0.0217853	0.00163806	0.0403298	0.0348604	0.066019	0.0787084	0.0659565		752.608	0.226637	0.21329	0.213375	0.280716	0.331611	0.37449	0.449558
37.3125	0.053486	0.161076	0.212957	0.380874	0.514159	0.572181	0.679731		0.0953513	0.162455	0.276359	0.416221	0.506487	0.655553	0.705609		0.0849266	0.160982	0.290993	0.451004	0.622383	0.733297	0.802283		37.3125	0.0779213	0.161504	0.260103	0.416033	0.547677	0.653677	0.729208		0.0217941	0.000825	0.0414802	0.0350651	0.0648112	0.0805744	0.0645941		760.134	0.241182	0.234708	0.234821	0.291872	0.336515	0.384475	0.425383
37.375	0.0532692	0.162357	0.21313	0.380419	0.516156	0.571358	0.680072		0.0962356	0.164519	0.27642	0.414689	0.50726	0.655653	0.704688		0.0849364	0.158137	0.294085	0.450792	0.622096	0.736243	0.800018		37.375	0.0781471	0.161671	0.261212	0.4153	0.548504	0.654418	0.728259		0.0222733	0.00324584	0.0425666	0.0351906	0.0638878	0.0824494	0.0633522		767.735	0.222242	0.231895	0.236096	0.277643	0.323572	0.386996	0.429537
37.4375	0.0525961	0.163025	0.213235	0.379962	0.517982	0.570496	0.680464		0.0976921	0.167147	0.275976	0.413162	0.508099	0.655954	0.703901		0.0841327	0.154078	0.297062	0.450446	0.622341	0.739084	0.797928		37.4375	0.0781403	0.161416	0.262091	0.414523	0.549474	0.655178	0.727431		0.0231375	0.00668143	0.0436043	0.0352615	0.0632981	0.0842965	0.0621669		775.413	0.213586	0.221362	0.239362	0.292704	0.305833	0.373356	0.418444
37.5	0.0517062	0.162981	0.213318	0.379428	0.519586	0.569525	0.680842		0.0994612	0.170023	0.275003	0.411532	0.508934	0.656283	0.703154		0.0826919	0.149075	0.299923	0.449836	0.622961	0.741738	0.795933		37.5	0.0779531	0.160693	0.262748	0.413599	0.550494	0.655849	0.726643		0.0242276	0.0106597	0.0445844	0.0352491	0.0629842	0.0861072	0.061035		783.167	0.18727	0.227642	0.236509	0.264339	0.317893	0.39234	0.40145
37.5625	0.050793	0.162267	0.213425	0.378792	0.520959	0.568457	0.681065		0.101352	0.172881	0.2735	0.409811	0.509649	0.656545	0.702281		0.0808191	0.143558	0.302546	0.448783	0.623745	0.744163	0.793998		37.5625	0.0776547	0.159569	0.263157	0.412462	0.551451	0.656388	0.725781		0.0254275	0.0148467	0.0454516	0.0350707	0.0628634	0.0878533	0.0600224		790.998	0.204651	0.228479	0.232292	0.2852	0.327324	0.377742	0.392097
37.625	0.0501042	0.161059	0.213555	0.378036	0.522043	0.567347	0.681011		0.103158	0.175544	0.271465	0.407951	0.510184	0.656731	0.701238		0.0787175	0.137991	0.304823	0.447231	0.624656	0.746306	0.792063		37.625	0.0773266	0.158198	0.263281	0.411073	0.552294	0.656794	0.724771		0.0265543	0.018939	0.0461814	0.0347027	0.0629467	0.0894798	0.0591481		798.908	0.226934	0.217004	0.239623	0.284428	0.292718	0.359098	0.394742
37.6875	0.0498883	0.159552	0.213641	0.377171	0.522819	0.566306	0.68056		0.104662	0.177839	0.26892	0.405888	0.510523	0.656832	0.700147		0.0766369	0.13281	0.306722	0.445278	0.625805	0.748208	0.790156		37.6875	0.0770625	0.156734	0.263094	0.409446	0.553049	0.657115	0.723621		0.0273894	0.0226468	0.0468132	0.0341925	0.0633077	0.0909509	0.0584471		806.898	0.22608	0.231941	0.229296	0.280889	0.304921	0.359262	0.424338
37.75	0.0502702	0.157967	0.213622	0.376265	0.523337	0.56546	0.679666		0.105763	0.179628	0.266005	0.403632	0.510727	0.656969	0.699209		0.0748377	0.128469	0.308301	0.44304	0.627243	0.749938	0.788486		37.75	0.0769568	0.155355	0.262643	0.407646	0.553769	0.657456	0.722454		0.0278068	0.0256793	0.0474289	0.0335679	0.0639421	0.0922396	0.0580146		814.967	0.216645	0.213325	0.213651	0.274513	0.317387	0.359971	0.414769
37.8125	0.0513785	0.156617	0.213498	0.375367	0.523686	0.564841	0.678445		0.10636	0.180763	0.262832	0.401296	0.510884	0.657278	0.698668		0.073553	0.125285	0.309579	0.440632	0.629004	0.751637	0.787226		37.8125	0.077097	0.154221	0.26197	0.405765	0.554525	0.657919	0.721446		0.0276614	0.0278165	0.0480463	0.0328615	0.0648179	0.0933997	0.0578572		823.116	0.219042	0.226154	0.23703	0.251248	0.302626	0.378437	0.395613
37.875	0.0531782	0.155811	0.213311	0.374517	0.523949	0.564343	0.677083		0.106254	0.181149	0.259529	0.39896	0.510983	0.657812	0.698642		0.0729491	0.123425	0.310482	0.438139	0.631104	0.753328	0.78643		37.875	0.0774606	0.153462	0.261108	0.403872	0.555345	0.658494	0.720719		0.0268242	0.0289336	0.0486045	0.0320942	0.0659283	0.0944947	0.0579198		831.347	0.215519	0.227296	0.227413	0.286263	0.334746	0.360464	0.415169
37.9375	0.0554731	0.155692	0.21311	0.373749	0.524115	0.563854	0.675753		0.105468	0.180849	0.256115	0.396627	0.510991	0.658575	0.698966		0.0730923	0.122819	0.311045	0.435599	0.633428	0.754951	0.785965		37.9375	0.0780112	0.15312	0.26009	0.401992	0.556178	0.659127	0.720228		0.0253579	0.0291004	0.0490886	0.0312723	0.0672215	0.0955495	0.0581011		839.661	0.21417	0.244372	0.253937	0.281852	0.315778	0.365544	0.421623
38	0.0579888	0.156239	0.212953	0.373056	0.524097	0.563347	0.674573		0.104205	0.180023	0.252593	0.394298	0.510855	0.659372	0.699503		0.0738687	0.123173	0.311302	0.432991	0.63586	0.756357	0.785722		38	0.0786875	0.153145	0.258949	0.400115	0.556937	0.659692	0.719932		0.023482	0.0285512	0.0494815	0.0303884	0.0686686	0.0965057	0.0583227		848.057	0.235462	0.245392	0.251538	0.259899	0.321326	0.372724	0.419393
38.0625	0.0604702	0.157351	0.212918	0.372441	0.523849	0.562836	0.673504		0.102717	0.178909	0.248931	0.391938	0.51052	0.660035	0.700134		0.0751411	0.124016	0.3112	0.4303	0.638226	0.757354	0.785522		38.0625	0.0794427	0.153425	0.257683	0.398226	0.557532	0.660075	0.71972		0.0214493	0.0276563	0.0497218	0.0294372	0.0702004	0.097259	0.0585206		856.538	0.193499	0.21176	0.230839	0.295519	0.320215	0.362478	0.405688
38.125	0.0626873	0.15884	0.21305	0.371907	0.523375	0.56234	0.672377		0.101345	0.177697	0.245113	0.389556	0.509862	0.660503	0.700862		0.0766428	0.124883	0.310731	0.427547	0.640391	0.757925	0.785225		38.125	0.080225	0.153807	0.256298	0.396336	0.557876	0.660256	0.719488		0.019576	0.0267642	0.0497916	0.0284332	0.0717787	0.0977928	0.0586845		865.103	0.228113	0.216938	0.233073	0.283239	0.299092	0.347656	0.406745
38.1875	0.0644549	0.160401	0.213325	0.371405	0.522737	0.561932	0.671068		0.10042	0.176595	0.241235	0.387139	0.508865	0.660863	0.701767		0.0780477	0.125427	0.309899	0.424779	0.642377	0.758222	0.784862		38.1875	0.0809744	0.154141	0.25482	0.394441	0.557993	0.660339	0.719232		0.0181605	0.0261522	0.0496992	0.0274258	0.0734071	0.098146	0.0588735		873.754	0.234045	0.212803	0.228715	0.275986	0.304863	0.361862	0.389368
38.25	0.0656054	0.161697	0.213666	0.370947	0.521968	0.56169	0.669605		0.100203	0.175784	0.237494	0.384702	0.507711	0.661291	0.702982		0.0791177	0.125403	0.308668	0.422166	0.644245	0.758516	0.784569		38.25	0.081642	0.154295	0.253276	0.392605	0.557975	0.660499	0.719052		0.0174364	0.0259935	0.049428	0.0265085	0.0750513	0.0984151	0.0591424		882.492	0.216147	0.20654	0.215166	0.279465	0.323813	0.362593	0.39418
38.3125	0.0661372	0.162445	0.214022	0.370598	0.52112	0.561627	0.668116		0.10092	0.175379	0.234016	0.382396	0.506558	0.661907	0.704653		0.0796778	0.124597	0.307128	0.419828	0.64611	0.758864	0.784476		38.3125	0.082245	0.15414	0.251722	0.390941	0.55793	0.660799	0.719082		0.0175329	0.02639	0.0490136	0.0257035	0.0767131	0.0986235	0.0595066		891.317	0.220415	0.199805	0.241442	0.302872	0.306011	0.343176	0.409686
38.375	0.0660467	0.162475	0.214415	0.370398	0.520261	0.561695	0.666766		0.102638	0.175479	0.230784	0.380368	0.505429	0.662746	0.706689		0.0796935	0.122929	0.305401	0.417788	0.648042	0.759224	0.784611		38.375	0.0827929	0.153628	0.2502	0.389518	0.557911	0.661221	0.719355		0.0184917	0.0273692	0.0485011	0.024985	0.0784075	0.0987733	0.0599348		900.23	0.239994	0.235715	0.250841	0.262206	0.32154	0.355695	0.408914
38.4375	0.0653737	0.161751	0.214906	0.370338	0.5194	0.561733	0.665685		0.105138	0.176103	0.227738	0.378648	0.504241	0.663736	0.708877		0.0791562	0.120477	0.303495	0.416018	0.649918	0.759488	0.784855		38.4375	0.0832225	0.152777	0.248713	0.388335	0.557853	0.661653	0.719806		0.0201914	0.0288786	0.0478741	0.0243321	0.08009	0.0988938	0.0603322		909.232	0.210303	0.236267	0.260551	0.276594	0.322732	0.366963	0.418663
38.5	0.0642781	0.160302	0.21555	0.370419	0.518474	0.561626	0.664935		0.108083	0.176996	0.224956	0.377162	0.502821	0.664709	0.711132		0.0780353	0.117399	0.301419	0.41453	0.651494	0.759489	0.785044		38.5	0.0834655	0.151566	0.247308	0.38737	0.557596	0.661941	0.720371		0.0224017	0.0307439	0.0470967	0.0237612	0.0816933	0.0989603	0.0605853		918.325	0.19307	0.213652	0.214363	0.287622	0.305992	0.363823	0.427601
38.5625	0.0629065	0.158184	0.216352	0.370628	0.517443	0.561349	0.664506		0.111189	0.17788	0.222483	0.375895	0.501128	0.66553	0.713389		0.0763797	0.113923	0.299187	0.413293	0.652655	0.75921	0.78496		38.5625	0.0834919	0.149996	0.246007	0.386605	0.557075	0.662029	0.720952		0.0249148	0.0327557	0.0461566	0.0232615	0.0831756	0.0989769	0.0605818		927.508	0	0	0.244812	0.264491	0.313057	0.360136	0.382746
38.625	0.0614418	0.155525	0.217243	0.370929	0.516287	0.560928	0.66432		0.114188	0.178501	0.22036	0.374785	0.499151	0.666142	0.715486		0.0743366	0.110314	0.296719	0.412259	0.653359	0.75867	0.78451		38.625	0.0833222	0.148113	0.244774	0.385991	0.556266	0.661913	0.721439		0.0274974	0.0346925	0.0450127	0.0228306	0.0845202	0.098939	0.060316		936.783	0	0	0.256841	0.288491	0.305501	0.361746	0.405377
38.6875	0.0601246	0.152552	0.218147	0.371282	0.515014	0.560452	0.664269		0.116845	0.178611	0.21856	0.373807	0.497004	0.666567	0.717345		0.0722205	0.107007	0.294029	0.411457	0.653692	0.757987	0.783709		38.6875	0.0830634	0.146057	0.243579	0.385515	0.555237	0.661669	0.721774		0.0298745	0.0362414	0.0436918	0.0225017	0.0857391	0.0988585	0.0598432		946.151	0	0	0.243512	0.267111	0.308914	0.356687	0.421322
38.75	0.0592241	0.149589	0.219056	0.371651	0.513664	0.560026	0.664301		0.118974	0.178058	0.217087	0.373033	0.49485	0.666965	0.719043		0.0703414	0.104471	0.291218	0.410913	0.653831	0.757364	0.782703		38.75	0.0828466	0.144039	0.242454	0.385199	0.554115	0.661452	0.722016		0.0317775	0.0371063	0.0422427	0.0222801	0.0868677	0.0987847	0.059257		955.612	0	0	0.217004	0.301704	0.31426	0.364904	0.41361
38.8125	0.0589373	0.146972	0.219977	0.372092	0.512303	0.55969	0.66445		0.120538	0.176804	0.216019	0.372557	0.492801	0.667517	0.720771		0.0690258	0.103094	0.288382	0.410655	0.653951	0.756989	0.781752		38.8125	0.0828337	0.14229	0.241459	0.385101	0.553018	0.661399	0.722324		0.0330402	0.037077	0.0406842	0.0221312	0.087952	0.0987915	0.0586665		965.168	0	0	0.247885	0.270402	0.315219	0.353162	0.3872
38.875	0.0593895	0.144971	0.22087	0.372688	0.510975	0.559403	0.664774		0.121535	0.174797	0.215422	0.372489	0.490984	0.668214	0.722702		0.0685854	0.103066	0.285469	0.410741	0.654153	0.75684	0.780851		38.875	0.0831698	0.140945	0.240587	0.385306	0.552037	0.661486	0.722776		0.0335415	0.0360349	0.0389644	0.0220275	0.0889974	0.0988905	0.0580386		974.82	0	0	0.224721	0.262683	0.30508	0.359989	0.399573
38.9375	0.0604505	0.14372	0.221708	0.373428	0.50972	0.55905	0.665352		0.122123	0.172013	0.215312	0.372886	0.489344	0.668972	0.724763		0.0691345	0.104352	0.282577	0.411211	0.654407	0.756831	0.779872		38.9375	0.0839027	0.140028	0.239866	0.385842	0.551157	0.661618	0.723329		0.0333834	0.033981	0.0371273	0.0219722	0.0899953	0.0990957	0.0572734		984.568	0	0	0.221961	0.254188	0.319182	0.33782	0.413348
39	0.0618219	0.143217	0.222498	0.374252	0.508501	0.558514	0.666255		0.122557	0.168533	0.215626	0.373499	0.487831	0.669718	0.726711		0.0705043	0.106693	0.279812	0.412031	0.654571	0.756799	0.778808		39	0.0849609	0.139481	0.239312	0.386594	0.550301	0.661677	0.723925		0.032847	0.0310888	0.035242	0.0220327	0.0908902	0.0993863	0.0563278		994.414	0	0	0.228065	0.281125	0.311927	0.357222	0.381819
39.0625	0.0633139	0.143331	0.223208	0.375089	0.50722	0.557767	0.667389		0.123102	0.164606	0.216335	0.37419	0.486373	0.670284	0.72826		0.0724725	0.109643	0.277176	0.412984	0.654472	0.756614	0.77759		39.0625	0.086296	0.139193	0.238906	0.387421	0.549355	0.661555	0.724413		0.0322019	0.0277143	0.0333206	0.0221427	0.0916288	0.0997104	0.0552014
39.125	0.0647696	0.143841	0.223806	0.375836	0.505817	0.556857	0.668507		0.123996	0.160491	0.217379	0.37494	0.484974	0.670613	0.729328		0.0748233	0.11269	0.27457	0.41394	0.654098	0.756231	0.776092		39.125	0.087863	0.139007	0.238585	0.388239	0.548297	0.661234	0.724642		0.0316934	0.0242644	0.0313294	0.0222626	0.0922176	0.100018	0.0539454
39.1875	0.0659449	0.144502	0.224277	0.376469	0.50431	0.555893	0.669418		0.125438	0.15649	0.218717	0.375722	0.483707	0.670801	0.72995		0.0772421	0.115382	0.271961	0.414899	0.653623	0.755759	0.774316		39.1875	0.0895416	0.138791	0.238319	0.38903	0.547214	0.660818	0.724561		0.031596	0.0211404	0.0292676	0.0224066	0.0927275	0.100306	0.0526561
39.25	0.0666082	0.145074	0.224574	0.376985	0.502772	0.555001	0.670104		0.127674	0.152989	0.220322	0.37654	0.482726	0.670965	0.730325		0.0795172	0.117438	0.269359	0.415873	0.653236	0.755355	0.772457		39.25	0.0912664	0.1385	0.238085	0.389799	0.546245	0.66044	0.724295		0.0321835	0.0186652	0.0271675	0.0225814	0.0931974	0.100591	0.0514424
39.3125	0.0667145	0.145349	0.224627	0.377393	0.501302	0.554235	0.670658		0.130737	0.150308	0.2221	0.37745	0.482113	0.671212	0.730623		0.0814907	0.118607	0.266852	0.416891	0.65301	0.755218	0.77068		39.3125	0.0929806	0.138088	0.23786	0.390578	0.545475	0.660221	0.723987		0.033522	0.0170521	0.0251398	0.0227877	0.0936208	0.100941	0.0503399
39.375	0.0663177	0.14517	0.224414	0.377756	0.499943	0.553531	0.671138		0.134454	0.148608	0.224051	0.378476	0.481829	0.671581	0.730855		0.0830877	0.118726	0.26455	0.418016	0.652966	0.755374	0.76899		39.375	0.0946199	0.137501	0.237672	0.391416	0.544913	0.660162	0.723661		0.0355021	0.0163503	0.0232781	0.0230387	0.0940143	0.101405	0.0493212
39.4375	0.0654408	0.144454	0.224007	0.378082	0.498672	0.5528	0.671571		0.138471	0.147745	0.226209	0.379628	0.481903	0.671949	0.730964		0.0842182	0.117765	0.262548	0.419212	0.653016	0.755697	0.767329		39.4375	0.0960432	0.136655	0.237588	0.392307	0.544531	0.660149	0.723288		0.0379237	0.0164411	0.021644	0.0233133	0.094325	0.101962	0.0483385
39.5	0.064155	0.143198	0.223502	0.378291	0.497435	0.551974	0.671996		0.142354	0.147498	0.228462	0.380802	0.482386	0.672125	0.730743		0.0849053	0.1159	0.260875	0.420346	0.653087	0.755999	0.765646		39.5	0.0971381	0.135532	0.237613	0.393146	0.544303	0.660033	0.722795		0.0405093	0.0171371	0.0202976	0.0235893	0.09451	0.102549	0.0473282
39.5625	0.062519	0.141475	0.222886	0.378297	0.496136	0.551034	0.672382		0.145831	0.147647	0.230728	0.381884	0.483106	0.672046	0.730065		0.0852423	0.113415	0.259404	0.421389	0.653113	0.756147	0.763837		39.5625	0.0978642	0.134179	0.237672	0.393857	0.544119	0.659742	0.722094		0.0430664	0.0182453	0.0192239	0.0239111	0.0946168	0.103109	0.0462456
39.625	0.0606915	0.139474	0.222082	0.378045	0.494726	0.550024	0.672565		0.148741	0.147873	0.233004	0.382813	0.483938	0.67174	0.728948		0.0853641	0.110688	0.258035	0.422274	0.653092	0.756073	0.761821		39.625	0.0982656	0.132678	0.237707	0.394377	0.543919	0.659279	0.721112		0.0454205	0.0195015	0.018432	0.0242769	0.0947005	0.103588	0.0451411
39.6875	0.0589272	0.137438	0.221044	0.377501	0.493237	0.549058	0.672346		0.150934	0.147869	0.235207	0.383588	0.484839	0.671246	0.727467		0.0854946	0.108231	0.256707	0.422954	0.653095	0.755851	0.759633		39.6875	0.098452	0.131179	0.237653	0.394681	0.543723	0.658718	0.719816		0.0473522	0.0205466	0.0179566	0.0246737	0.0948113	0.103964	0.0441438
39.75	0.0573867	0.135662	0.2198	0.376719	0.491731	0.548258	0.671681		0.152245	0.147477	0.23732	0.384267	0.485842	0.670694	0.725805		0.085889	0.106552	0.25545	0.423431	0.653217	0.755641	0.757403		39.75	0.0985068	0.129897	0.237523	0.394806	0.543597	0.658197	0.718297		0.0486716	0.021063	0.017826	0.0250759	0.0949795	0.104255	0.0433514
39.8125	0.0562802	0.134468	0.218431	0.375808	0.490305	0.547664	0.670679		0.152585	0.146578	0.239357	0.384965	0.487127	0.670196	0.724173		0.0867265	0.106165	0.254381	0.423746	0.65352	0.755647	0.755313		39.8125	0.0985307	0.129071	0.23739	0.39484	0.543651	0.657836	0.716722		0.0492257	0.0207403	0.0180552	0.0254489	0.0951626	0.104541	0.0428062
39.875	0.0558094	0.134088	0.216965	0.37482	0.489059	0.547215	0.669483		0.152031	0.145075	0.241225	0.385755	0.488722	0.669772	0.722643		0.0881751	0.10737	0.253557	0.423999	0.65394	0.755876	0.75353		39.875	0.0986719	0.128844	0.237249	0.394858	0.543907	0.657621	0.715219		0.0489622	0.0193919	0.0186171	0.0258226	0.0952914	0.10486	0.0425124
39.9375	0.0560602	0.134634	0.215409	0.373842	0.488063	0.546781	0.668257		0.150704	0.143083	0.242922	0.386622	0.49045	0.669433	0.721237		0.0903802	0.110039	0.253014	0.424342	0.654495	0.756163	0.751973		39.9375	0.0990481	0.129252	0.237115	0.394935	0.544336	0.657459	0.713822		0.0479135	0.0171668	0.0194632	0.0262561	0.0954079	0.105203	0.0423475
40	0.0569918	0.136124	0.213832	0.372863	0.487258	0.546283	0.667124		0.148866	0.140761	0.244486	0.387495	0.492194	0.669068	0.719843		0.0932138	0.113807	0.252729	0.424681	0.655051	0.756359	0.750352		40	0.0996904	0.130231	0.237016	0.395013	0.544834	0.657237	0.71244		0.0462781	0.0144113	0.0204961	0.0267146	0.0954823	0.105536	0.0421053
40.0625	0.0583256	0.138415	0.212356	0.371813	0.486543	0.54571	0.666074		0.146822	0.138302	0.245793	0.388281	0.493845	0.668513	0.718256		0.0965712	0.118223	0.252605	0.424803	0.655431	0.756356	0.748467		40.0625	0.100573	0.131647	0.236918	0.394966	0.545273	0.65686	0.710932		0.0443837	0.0116256	0.0215422	0.0271201	0.0954699	0.105805	0.0416818
40.125	0.0597561	0.141234	0.211066	0.370653	0.485875	0.545137	0.665033		0.144835	0.135932	0.246762	0.388974	0.495251	0.667712	0.716406		0.100179	0.122793	0.252595	0.424636	0.655636	0.756046	0.746311		40.125	0.10159	0.13332	0.236808	0.394754	0.545587	0.656298	0.70925		0.0425571	0.00949361	0.0224828	0.0274519	0.0954203	0.105917	0.0411085
40.1875	0.0610572	0.144255	0.209907	0.369418	0.485287	0.544697	0.663924		0.143145	0.133983	0.247424	0.389594	0.496368	0.666824	0.714416		0.103624	0.127067	0.252696	0.424258	0.655703	0.755499	0.743965		40.1875	0.102609	0.135102	0.236675	0.394423	0.545786	0.655673	0.707435		0.0410534	0.00864832	0.0233318	0.0277371	0.0953518	0.105842	0.0404747
40.25	0.0620023	0.147172	0.208802	0.368163	0.484855	0.544452	0.662691		0.142013	0.132789	0.247842	0.390199	0.497271	0.665953	0.712545		0.10668	0.130744	0.252918	0.423816	0.65572	0.754899	0.741607		40.25	0.103565	0.136902	0.236521	0.394059	0.545949	0.655101	0.705614		0.040096	0.00895306	0.0241386	0.0280268	0.095267	0.105642	0.0399119
40.3125	0.0624032	0.149782	0.20777	0.367002	0.48467	0.544434	0.661405		0.141558	0.132455	0.247981	0.390863	0.498075	0.665094	0.71099		0.109202	0.133614	0.253204	0.423392	0.655827	0.754262	0.739456		40.3125	0.104388	0.138617	0.236318	0.393752	0.546191	0.654597	0.70395		0.0397966	0.00968648	0.0248609	0.028306	0.0951839	0.105307	0.0394987
40.375	0.0621466	0.151942	0.206857	0.365975	0.484714	0.544574	0.660262		0.141694	0.132951	0.247893	0.391705	0.498754	0.664318	0.709777		0.111073	0.135502	0.253617	0.422952	0.655977	0.753597	0.7376		40.375	0.104971	0.140132	0.236123	0.393544	0.546482	0.654163	0.702546		0.0401233	0.0103075	0.0255059	0.0285327	0.0950852	0.104881	0.0391725
40.4375	0.0612247	0.153523	0.206119	0.365104	0.484946	0.54474	0.659413		0.142303	0.134167	0.247688	0.392735	0.499101	0.663659	0.708811		0.112236	0.136361	0.254294	0.422416	0.656029	0.752867	0.735935		40.4375	0.105255	0.14135	0.236034	0.393418	0.546692	0.653755	0.701386		0.0409874	0.0105987	0.0261167	0.0286616	0.0949525	0.104417	0.0387972
40.5	0.0596533	0.154446	0.205623	0.364429	0.485339	0.544819	0.658903		0.143175	0.135838	0.247371	0.39381	0.499052	0.662993	0.707972		0.112656	0.136367	0.255177	0.421742	0.655895	0.751897	0.734291		40.5	0.105162	0.142217	0.236057	0.393327	0.546762	0.653236	0.700388		0.0422624	0.0105941	0.0266445	0.0286597	0.0947605	0.103883	0.038262
40.5625	0.0574968	0.154772	0.205383	0.363881	0.485865	0.544778	0.658683		0.144101	0.137668	0.246933	0.394814	0.498597	0.662219	0.707136		0.112369	0.13592	0.256154	0.420928	0.655506	0.75055	0.732585		40.5625	0.104655	0.142786	0.236157	0.393207	0.546656	0.652516	0.699468		0.0438141	0.0104164	0.0270468	0.0285573	0.0944816	0.103228	0.0375427
40.625	0.0548648	0.15474	0.205341	0.363432	0.486481	0.544712	0.658628		0.14486	0.139418	0.246339	0.39577	0.497713	0.66133	0.706283		0.111575	0.135454	0.257253	0.419991	0.65483	0.748851	0.730746		40.625	0.103767	0.143204	0.236311	0.393064	0.546341	0.651631	0.698552		0.045503	0.010185	0.0273705	0.028376	0.0941215	0.102414	0.0366754
40.6875	0.0519078	0.154638	0.205451	0.363067	0.487165	0.544774	0.65861		0.145235	0.140824	0.24562	0.39669	0.496376	0.66041	0.70547		0.110499	0.135405	0.258425	0.418937	0.653846	0.746892	0.728819		40.6875	0.102547	0.143622	0.236499	0.392898	0.545796	0.650692	0.697633		0.0471688	0.00991681	0.0276396	0.0281276	0.0936877	0.101409	0.0357546
40.75	0.0488518	0.154684	0.205713	0.362779	0.487899	0.545078	0.65857		0.145156	0.141737	0.244789	0.397609	0.494698	0.659583	0.704884		0.109491	0.136225	0.25962	0.417844	0.652652	0.74475	0.727013		40.75	0.101166	0.144215	0.236707	0.392744	0.545083	0.649803	0.696823		0.0486888	0.00947624	0.0278477	0.0278531	0.0932194	0.100195	0.0349264
40.8125	0.0459731	0.15512	0.206067	0.362577	0.488729	0.54557	0.658523		0.14458	0.142092	0.24388	0.398676	0.492843	0.658945	0.704708		0.108884	0.138202	0.26086	0.416856	0.651463	0.742511	0.725645		40.8125	0.0998123	0.145138	0.236935	0.392703	0.544345	0.649008	0.696292		0.0499256	0.00886075	0.0280486	0.0276281	0.0927895	0.0988457	0.0343434
40.875	0.0435459	0.156215	0.206476	0.362476	0.489709	0.546147	0.658587		0.143457	0.141829	0.242976	0.39998	0.490935	0.658561	0.704983		0.108966	0.141374	0.262213	0.416019	0.650361	0.740237	0.724919		40.875	0.0986566	0.146473	0.237222	0.392825	0.543668	0.648315	0.696163		0.0507474	0.00843985	0.0283105	0.0274791	0.0924006	0.09745	0.0340341
40.9375	0.041761	0.158127	0.206978	0.362504	0.490828	0.546745	0.65893		0.141891	0.141142	0.2421	0.401333	0.488987	0.6584	0.705697		0.109805	0.145564	0.263715	0.415362	0.649288	0.737887	0.724734		40.9375	0.097819	0.148278	0.237598	0.393066	0.543034	0.647677	0.696454		0.0511296	0.00881147	0.0286348	0.0273817	0.0920229	0.096021	0.0338616
41	0.0406171	0.160797	0.207584	0.362679	0.491962	0.547307	0.659534		0.140129	0.140201	0.241288	0.402628	0.486875	0.658312	0.706613		0.111325	0.150443	0.26538	0.414822	0.648158	0.73535	0.724818		41	0.0973569	0.150481	0.238084	0.393376	0.542332	0.64699	0.696988		0.0512052	0.0102983	0.0290309	0.0272749	0.0916838	0.094531	0.0336895
41.0625	0.0399932	0.163952	0.208252	0.362915	0.492946	0.547795	0.660178		0.138415	0.139197	0.240528	0.403878	0.484483	0.658179	0.707494		0.113473	0.155509	0.267046	0.414273	0.646841	0.732591	0.725003		41.0625	0.0972938	0.152886	0.238609	0.393689	0.541423	0.646188	0.697558		0.0511669	0.0125844	0.0294441	0.0271527	0.0913927	0.0929795	0.033535
41.125	0.0398905	0.167251	0.208938	0.363093	0.493726	0.548252	0.660668		0.136968	0.138373	0.239689	0.405092	0.481906	0.657891	0.708305		0.116062	0.160285	0.26857	0.413694	0.645304	0.729587	0.725276		41.125	0.0976403	0.155303	0.239066	0.39396	0.540312	0.645243	0.698083		0.0510935	0.0150696	0.0298212	0.0270748	0.0911174	0.0913264	0.0334947
41.1875	0.0401843	0.170411	0.209616	0.36318	0.494316	0.548795	0.660859		0.135994	0.137935	0.238766	0.406232	0.479254	0.657504	0.709081		0.118782	0.164281	0.269898	0.413122	0.643653	0.726397	0.725697		41.1875	0.0983199	0.157542	0.239427	0.394178	0.539075	0.644232	0.698546		0.0510772	0.017255	0.0301464	0.0270653	0.0908804	0.0895421	0.0336788
41.25	0.0406238	0.173194	0.210256	0.363198	0.494758	0.549516	0.660658		0.135577	0.13807	0.237796	0.407298	0.47662	0.657172	0.709911		0.121342	0.167053	0.271047	0.412664	0.642118	0.72326	0.726438		41.25	0.0991809	0.159439	0.2397	0.394386	0.537832	0.643316	0.699002		0.051209	0.0187591	0.03044	0.027143	0.0907688	0.0876971	0.03422
41.3125	0.0409866	0.175379	0.210801	0.363123	0.495097	0.550419	0.660124		0.135764	0.138994	0.236867	0.408333	0.474072	0.657033	0.710873		0.123535	0.168397	0.272097	0.41249	0.640825	0.720446	0.727743		41.3125	0.100095	0.160924	0.239922	0.394649	0.536665	0.642633	0.69958		0.0515534	0.0193095	0.030762	0.0273811	0.0908158	0.0859237	0.0351959
41.375	0.0411049	0.176818	0.211186	0.363012	0.495385	0.551442	0.659393		0.1366	0.140739	0.235992	0.409379	0.471673	0.65706	0.71203		0.125186	0.168397	0.273101	0.412606	0.639702	0.717957	0.729671		41.375	0.100964	0.161984	0.240093	0.394999	0.535587	0.642153	0.700365		0.0521524	0.018875	0.0311607	0.0277486	0.0909428	0.0842522	0.0365627
41.4375	0.0408487	0.177451	0.211382	0.362933	0.495661	0.552489	0.658551		0.137911	0.14316	0.235132	0.410438	0.469483	0.657163	0.713327		0.126158	0.167187	0.273934	0.412815	0.638593	0.715616	0.732149		41.4375	0.101639	0.162599	0.240149	0.395395	0.534579	0.641756	0.701342		0.052973	0.0176001	0.0315764	0.0281384	0.091025	0.0826476	0.0382346
41.5	0.0400774	0.17732	0.211434	0.36284	0.495813	0.553472	0.657578		0.139305	0.145965	0.234169	0.411418	0.467462	0.657227	0.714604		0.126378	0.164875	0.274557	0.413086	0.637494	0.713277	0.734903		41.5	0.10192	0.16272	0.240053	0.395781	0.53359	0.641325	0.702362		0.0539458	0.0157883	0.0319702	0.02854	0.0910934	0.0810801	0.0400899
41.5625	0.0387496	0.176519	0.21141	0.362605	0.49573	0.55437	0.656408		0.14038	0.14889	0.233038	0.412205	0.465526	0.657059	0.715766		0.125929	0.161696	0.274972	0.413433	0.636427	0.710869	0.737717		41.5625	0.101686	0.162368	0.239807	0.396081	0.532561	0.640766	0.703297		0.0549816	0.0138265	0.0323169	0.0289976	0.0912094	0.0795116	0.0420643
41.625	0.036937	0.175217	0.211316	0.362151	0.495373	0.555201	0.654966		0.140843	0.151628	0.231739	0.412655	0.463633	0.656598	0.716727		0.125058	0.15809	0.275202	0.413799	0.635289	0.708401	0.740507		41.625	0.100946	0.161645	0.239419	0.396202	0.531432	0.640066	0.704067		0.0559925	0.0121899	0.0326281	0.0294941	0.0913325	0.0779265	0.0441537
41.6875	0.0346866	0.17369	0.211091	0.361476	0.494745	0.556048	0.653179		0.140446	0.153837	0.230254	0.412784	0.461867	0.655949	0.717455		0.12393	0.154615	0.275195	0.414147	0.634039	0.705986	0.743315		41.6875	0.0996875	0.160714	0.238847	0.396136	0.530217	0.639328	0.70465		0.0568949	0.0112443	0.0329046	0.0300238	0.091403	0.0763386	0.0464121
41.75	0.0322636	0.172241	0.21069	0.360645	0.493949	0.556994	0.651026		0.138985	0.155355	0.228585	0.412692	0.460335	0.655315	0.718023		0.122756	0.151823	0.274873	0.414521	0.632848	0.703892	0.74625		41.75	0.0980014	0.159806	0.238049	0.395953	0.529044	0.638733	0.7051		0.057506	0.0109125	0.0331219	0.0305907	0.0914547	0.0748396	0.0489102
41.8125	0.0300776	0.171133	0.210087	0.35976	0.493083	0.558039	0.648571		0.136501	0.156108	0.226838	0.412475	0.459095	0.654819	0.718562		0.121799	0.150068	0.274312	0.414989	0.631942	0.702344	0.749496		41.8125	0.0961258	0.159103	0.237079	0.395741	0.52804	0.638401	0.705543		0.0576699	0.0108474	0.033315	0.0311863	0.0915725	0.0735402	0.0517071
41.875	0.028648	0.170546	0.209245	0.358893	0.492206	0.559181	0.645983		0.133155	0.156022	0.225124	0.412153	0.458165	0.654463	0.719117		0.121297	0.149313	0.273662	0.415679	0.631457	0.701417	0.753124		41.875	0.0943664	0.158627	0.23601	0.395575	0.527276	0.638354	0.706075		0.0572219	0.0108536	0.03356	0.0318162	0.0918147	0.0724731	0.0547479
41.9375	0.028511	0.170558	0.208233	0.358059	0.491346	0.560286	0.643492		0.129018	0.155028	0.223499	0.411738	0.457561	0.654188	0.719714		0.121366	0.149348	0.272986	0.416588	0.631215	0.70096	0.757064		41.9375	0.0929651	0.158311	0.234906	0.395462	0.526707	0.638478	0.706757		0.0559499	0.01098	0.0338501	0.0324825	0.0920694	0.0716408	0.0578844
42	0.0298982	0.171131	0.207195	0.357278	0.490533	0.5612	0.641263		0.124229	0.153211	0.221897	0.411173	0.457234	0.653898	0.720228		0.121942	0.149902	0.272265	0.417549	0.630905	0.700717	0.760977		42	0.0920231	0.158081	0.233786	0.395333	0.526224	0.638605	0.707489		0.0538138	0.0114217	0.0341257	0.0331108	0.0921726	0.0710047	0.0608648
42.0625	0.0325336	0.172073	0.206199	0.356542	0.489704	0.561873	0.639283		0.119047	0.150747	0.220248	0.410357	0.456986	0.653436	0.720391		0.122774	0.150619	0.271493	0.418381	0.630392	0.700565	0.764562		42.0625	0.0914516	0.157813	0.232646	0.395093	0.525694	0.638624	0.708078		0.0510585	0.0123495	0.0343674	0.0336268	0.0921353	0.0705227	0.0635404
42.125	0.0359758	0.173132	0.205181	0.355808	0.488839	0.562392	0.63742		0.113745	0.147916	0.218527	0.409271	0.456732	0.652795	0.720121		0.123634	0.15113	0.270634	0.419079	0.629677	0.700554	0.767787		42.125	0.0911182	0.157393	0.231447	0.39472	0.525083	0.63858	0.708443		0.04801	0.013725	0.0345866	0.0340531	0.0919926	0.0701697	0.0659634
42.1875	0.0397683	0.174061	0.204046	0.355093	0.48799	0.562875	0.635596		0.108671	0.145068	0.216758	0.407933	0.456493	0.652111	0.719532		0.124245	0.151063	0.269611	0.419725	0.628844	0.700797	0.770745		42.1875	0.0908947	0.156731	0.230138	0.39425	0.524442	0.638594	0.708624		0.0449563	0.015305	0.0347702	0.0344201	0.0917757	0.0699471	0.0682316
42.25	0.0434555	0.174619	0.202787	0.354505	0.487257	0.563361	0.63381		0.104173	0.14249	0.214973	0.406441	0.456257	0.651526	0.718794		0.124372	0.150145	0.268546	0.420344	0.628075	0.701354	0.773523		42.25	0.0906668	0.155752	0.228769	0.393763	0.523863	0.638747	0.708709		0.0421152	0.016782	0.0349829	0.0347024	0.0915715	0.0698784	0.0704004
42.3125	0.0466705	0.174604	0.201472	0.354148	0.486719	0.563828	0.632149		0.100333	0.140356	0.213271	0.40491	0.456065	0.651126	0.717994		0.12384	0.148288	0.267548	0.421032	0.627441	0.702317	0.77622		42.3125	0.0902811	0.154416	0.227431	0.393363	0.523408	0.63909	0.708788		0.0395545	0.0179275	0.0352405	0.034905	0.0913891	0.0700248	0.0724752
42.375	0.0492046	0.173878	0.200166	0.354062	0.48636	0.564213	0.630799		0.0972483	0.138763	0.211852	0.403451	0.456052	0.651007	0.717231		0.122479	0.145486	0.26652	0.421889	0.626953	0.70362	0.778917		42.375	0.0896439	0.152709	0.226179	0.393134	0.523122	0.639614	0.708982		0.0372242	0.0186384	0.0354213	0.0350706	0.0911883	0.0703985	0.0744029
42.4375	0.0509367	0.172332	0.198892	0.354254	0.486115	0.564412	0.629929		0.0948357	0.137644	0.210742	0.40208	0.456242	0.651155	0.716534		0.120183	0.14181	0.265419	0.422924	0.626577	0.705246	0.781527		42.4375	0.0886517	0.150595	0.225018	0.393086	0.522978	0.640271	0.70933		0.0350347	0.0189392	0.0354869	0.0352072	0.0909542	0.0710453	0.0760552
42.5	0.0519661	0.16998	0.197612	0.354656	0.485984	0.564312	0.629581		0.0928029	0.136866	0.209893	0.400818	0.456517	0.65145	0.715655		0.117085	0.137502	0.264353	0.424007	0.626142	0.707114	0.783879		42.5	0.0872847	0.148116	0.223953	0.39316	0.522881	0.640958	0.709705		0.0329083	0.0189373	0.0355225	0.0353037	0.0906321	0.071977	0.0773207
42.5625	0.0525152	0.167027	0.196335	0.355186	0.485961	0.563923	0.629644		0.0908373	0.136254	0.209294	0.399623	0.456641	0.651737	0.714438		0.113425	0.132971	0.263357	0.424978	0.625521	0.709065	0.785824		42.5625	0.0855925	0.145417	0.222995	0.393262	0.522708	0.641575	0.709968		0.0307918	0.0187867	0.0355495	0.0353278	0.0902379	0.0731024	0.0781858
42.625	0.0528396	0.163733	0.195186	0.355803	0.486016	0.563336	0.629917		0.0886904	0.135594	0.208946	0.398416	0.456502	0.652009	0.712923		0.109477	0.128751	0.262381	0.425838	0.624739	0.710974	0.787322		42.625	0.0836692	0.142693	0.222171	0.393353	0.522419	0.642106	0.710054		0.0286508	0.0185399	0.0354958	0.0352912	0.0898325	0.0743154	0.0787418
42.6875	0.0532472	0.160335	0.194221	0.356498	0.486129	0.562643	0.630256		0.086211	0.134675	0.208816	0.397166	0.456114	0.652301	0.711214		0.105526	0.125435	0.261346	0.426638	0.623934	0.712843	0.788432		42.6875	0.0816615	0.140148	0.221461	0.393434	0.522059	0.642595	0.709967		0.0264349	0.0180824	0.0353038	0.0352187	0.0894937	0.0755687	0.0790954
42.75	0.0540656	0.15709	0.193329	0.357288	0.486313	0.56191	0.630642		0.0833655	0.13334	0.208847	0.395966	0.455622	0.652607	0.70942		0.102015	0.1235	0.260243	0.42752	0.623257	0.714793	0.789283		42.75	0.0798155	0.137977	0.220806	0.393592	0.52173	0.643104	0.709782		0.0241712	0.0172685	0.0350234	0.0351763	0.0892534	0.0768831	0.0793212
42.8125	0.0554713	0.154273	0.19244	0.358201	0.486624	0.561186	0.631122		0.0801227	0.131523	0.209074	0.39499	0.455237	0.653098	0.7077		0.0993793	0.123255	0.259171	0.428637	0.622879	0.716857	0.79005		42.8125	0.0783244	0.13635	0.220228	0.393943	0.52158	0.643714	0.709624		0.0220092	0.0160625	0.0347357	0.0352301	0.0891198	0.0782583	0.0794819
42.875	0.0574527	0.152086	0.191604	0.359289	0.48713	0.560434	0.631785		0.0765566	0.12928	0.209628	0.394393	0.454986	0.654012	0.706126		0.0979154	0.12482	0.258232	0.430026	0.62283	0.719113	0.790933		42.875	0.0773082	0.135395	0.219822	0.394569	0.521649	0.64452	0.709615		0.0202418	0.0146258	0.0344638	0.0353689	0.0890873	0.0797645	0.079631
42.9375	0.0599859	0.150639	0.190872	0.360568	0.487784	0.55959	0.632757		0.0728	0.126703	0.210554	0.394135	0.454821	0.655315	0.704552		0.097768	0.127973	0.257395	0.431586	0.62303	0.721464	0.7919		42.9375	0.0768513	0.135105	0.219607	0.395429	0.521879	0.645456	0.709736		0.0192141	0.0134679	0.0341729	0.0355269	0.0891365	0.0813858	0.0796984
43	0.0628914	0.149927	0.190278	0.361955	0.488515	0.558576	0.634054		0.0690086	0.123933	0.211784	0.394102	0.454575	0.656672	0.702923		0.0988875	0.132324	0.25653	0.433194	0.62329	0.723646	0.792629		43	0.0769292	0.135395	0.219531	0.396417	0.522127	0.646298	0.709869		0.0192609	0.0132662	0.0337988	0.0356756	0.0892382	0.0830227	0.0795157
43.0625	0.0658291	0.14979	0.18988	0.363381	0.489236	0.557395	0.635543		0.0654577	0.121216	0.213215	0.394182	0.454157	0.657844	0.701252		0.100899	0.13734	0.255596	0.434799	0.623585	0.725426	0.792969		43.0625	0.0773954	0.136116	0.219564	0.397454	0.522326	0.646888	0.709921		0.0203559	0.0143265	0.033315	0.0358212	0.0894298	0.0845494	0.0790699
43.125	0.0684409	0.149945	0.189663	0.364765	0.489864	0.556169	0.637031		0.0624158	0.118841	0.214697	0.394252	0.453572	0.658817	0.699499		0.103454	0.142471	0.254603	0.436369	0.623956	0.726788	0.79291		43.125	0.0781035	0.137086	0.219654	0.398462	0.522464	0.647258	0.709813		0.0221597	0.0162365	0.0327523	0.0359872	0.0897481	0.0858945	0.0784496
43.1875	0.0704827	0.150057	0.189536	0.36603	0.490416	0.554992	0.638352		0.0601039	0.117191	0.216186	0.394319	0.452937	0.659657	0.697708		0.106248	0.147227	0.253521	0.437945	0.624474	0.727864	0.792583		43.1875	0.078945	0.138158	0.219747	0.399431	0.522609	0.647504	0.709548		0.0242081	0.0182133	0.0321409	0.0362291	0.0901864	0.087074	0.0777939
43.25	0.0717816	0.149824	0.189437	0.367179	0.490952	0.553942	0.63944		0.0586806	0.116643	0.217606	0.394408	0.452349	0.660464	0.695975		0.109008	0.151224	0.252368	0.439658	0.625288	0.728831	0.792234		43.25	0.0798233	0.13923	0.219803	0.400415	0.522863	0.647746	0.709216		0.0261095	0.0195741	0.0315229	0.0366108	0.0907782	0.0881352	0.0772528
43.3125	0.0721877	0.149027	0.189388	0.368241	0.491507	0.553056	0.640348		0.0582491	0.117397	0.218989	0.394613	0.451877	0.661315	0.694472		0.111481	0.154366	0.251189	0.441578	0.626536	0.72971	0.792103		43.3125	0.0806391	0.140263	0.219855	0.401477	0.523307	0.648027	0.708975		0.0276038	0.0199822	0.03091	0.0371472	0.091569	0.0890737	0.0769095
43.375	0.0716918	0.147566	0.189419	0.369263	0.492073	0.552353	0.641236		0.0588225	0.119456	0.220425	0.39498	0.451641	0.662215	0.693317		0.113502	0.156587	0.250055	0.443717	0.628238	0.730365	0.792187		43.375	0.0813386	0.141203	0.219966	0.402653	0.523984	0.648311	0.708914		0.0285875	0.0193659	0.0303205	0.0378154	0.0925223	0.0898168	0.0766744
43.4375	0.0703735	0.14544	0.189485	0.370308	0.492658	0.551762	0.642261		0.0602227	0.122625	0.221933	0.395437	0.45167	0.663059	0.692397		0.115061	0.157874	0.249026	0.445994	0.630265	0.730635	0.792345		43.4375	0.0818856	0.141979	0.220148	0.403913	0.524864	0.648486	0.709001		0.0291753	0.0178773	0.0298107	0.0385481	0.0935521	0.0903225	0.0764074
43.5	0.0683626	0.142724	0.189581	0.371295	0.493224	0.551196	0.643443		0.062207	0.126467	0.223405	0.395913	0.4518	0.663711	0.691624		0.116211	0.15834	0.247993	0.448324	0.632433	0.730434	0.792326		43.5	0.0822601	0.142511	0.220326	0.405177	0.525819	0.648447	0.709131		0.0295628	0.0159376	0.0293278	0.0393413	0.0946252	0.0905887	0.0759697
43.5625	0.0659574	0.139552	0.189805	0.372083	0.493679	0.550644	0.644641		0.0645349	0.130581	0.22469	0.396315	0.45196	0.664008	0.690838		0.117009	0.158326	0.24698	0.450617	0.634648	0.729709	0.792082		43.5625	0.0825005	0.142819	0.220492	0.406339	0.526762	0.64812	0.709187		0.0298939	0.0141582	0.0288178	0.0402147	0.095732	0.0905838	0.0754139
43.625	0.063463	0.136081	0.190184	0.37261	0.493962	0.550201	0.645721		0.066932	0.134587	0.225605	0.396554	0.452191	0.663897	0.689962		0.117614	0.158249	0.2461	0.452842	0.636921	0.728522	0.791587		43.625	0.0826695	0.142973	0.22063	0.407335	0.527691	0.64754	0.70909		0.0303121	0.0132511	0.0282882	0.0411881	0.0968737	0.0902788	0.0747905
43.6875	0.0611951	0.132541	0.190629	0.372875	0.494051	0.549959	0.646625		0.0691933	0.138156	0.226135	0.39664	0.452559	0.663428	0.689069		0.1182	0.158518	0.245338	0.45501	0.639375	0.727041	0.790943		43.6875	0.0828627	0.143071	0.220701	0.408175	0.528661	0.646809	0.708879		0.0308629	0.0136681	0.0277566	0.0422648	0.0980994	0.0897028	0.0741701
43.75	0.0595397	0.129236	0.19103	0.372926	0.493974	0.549934	0.647286		0.0712176	0.141115	0.226338	0.396593	0.453166	0.662729	0.688336		0.11895	0.159525	0.244594	0.457235	0.642099	0.725464	0.790354		43.75	0.0832356	0.143292	0.220654	0.408918	0.529746	0.646042	0.708659		0.0314755	0.0152611	0.0272308	0.0434849	0.0994171	0.088947	0.0736672
43.8125	0.0587458	0.126489	0.19133	0.372814	0.493811	0.550149	0.64773		0.0728723	0.143442	0.226223	0.396435	0.454081	0.662009	0.687945		0.1201	0.161435	0.24386	0.459589	0.645135	0.723933	0.789969		43.8125	0.083906	0.143789	0.220471	0.409613	0.531009	0.645364	0.708548		0.0321308	0.0174757	0.026733	0.0448635	0.100812	0.0880798	0.0733238
43.875	0.058759	0.124547	0.19156	0.372556	0.493653	0.550578	0.648158		0.0740384	0.14517	0.225912	0.396325	0.455348	0.66136	0.68798		0.121759	0.164291	0.243221	0.462052	0.648464	0.722569	0.789773		43.875	0.0848522	0.144669	0.220231	0.410311	0.532488	0.644836	0.708637		0.0328628	0.0198769	0.0262949	0.0463579	0.102247	0.0871783	0.0730323
43.9375	0.0593367	0.123477	0.191779	0.372157	0.4935	0.551115	0.648753		0.0747218	0.146315	0.22552	0.396312	0.456953	0.660668	0.68824		0.123911	0.167996	0.242753	0.46455	0.651938	0.721312	0.789705		43.9375	0.0859899	0.14593	0.220017	0.411006	0.53413	0.644365	0.708899		0.0337298	0.0222619	0.0259287	0.0479173	0.103648	0.0862621	0.0727113
44	0.0602096	0.123169	0.19205	0.371624	0.493304	0.55165	0.649522		0.0749131	0.146961	0.225014	0.396284	0.458753	0.659721	0.688519		0.12643	0.172088	0.242522	0.467115	0.655383	0.719989	0.789733		44	0.0871843	0.147406	0.219862	0.411675	0.535813	0.643787	0.709258		0.034774	0.0244626	0.0256276	0.0495712	0.104981	0.0852931	0.0723695
44.0625	0.0611726	0.123402	0.192383	0.370919	0.492994	0.552132	0.650392		0.0748119	0.147292	0.224338	0.396182	0.460607	0.658467	0.688681		0.12906	0.175991	0.242426	0.469584	0.658704	0.718567	0.789695		44.0625	0.088348	0.148895	0.219716	0.412228	0.537435	0.643055	0.709589		0.0359108	0.0263312	0.0253395	0.0512524	0.106263	0.0842811	0.0719664
44.125	0.0619454	0.123872	0.192734	0.370006	0.49251	0.552598	0.651262		0.0746301	0.147597	0.223437	0.395943	0.462457	0.656899	0.688731		0.131644	0.179236	0.24235	0.471814	0.66184	0.717242	0.789465		44.125	0.0894066	0.150235	0.219507	0.412588	0.538936	0.642246	0.709819		0.0371247	0.0277765	0.02504	0.0529057	0.107494	0.0832946	0.0714741
44.1875	0.0622744	0.124289	0.19311	0.368889	0.491883	0.553103	0.651994		0.074713	0.14809	0.222352	0.395539	0.464332	0.655098	0.688735		0.134011	0.181507	0.24227	0.473813	0.664899	0.716203	0.789123		44.1875	0.0903329	0.151295	0.219244	0.412747	0.540371	0.641468	0.709951		0.0383345	0.0287429	0.0247268	0.0545375	0.10872	0.0824	0.0709838
44.25	0.0620108	0.124449	0.193459	0.367627	0.491246	0.553679	0.652563		0.075406	0.148926	0.221166	0.394982	0.466302	0.653331	0.68876		0.135887	0.182571	0.242188	0.475577	0.668019	0.71562	0.788833		44.25	0.0911012	0.151982	0.218938	0.412729	0.541856	0.640877	0.710052		0.0393596	0.0291814	0.0244409	0.0561205	0.10997	0.0816855	0.0705862
44.3125	0.0611517	0.124196	0.193727	0.366299	0.490655	0.554303	0.653088		0.076977	0.150204	0.219988	0.394412	0.468384	0.651794	0.688947		0.137001	0.182286	0.242161	0.477155	0.671251	0.715678	0.788697		44.3125	0.09171	0.152228	0.218626	0.412622	0.54343	0.640592	0.710244		0.0400137	0.0290977	0.0242457	0.057628	0.111255	0.0812685	0.0702686
44.375	0.0597251	0.123449	0.194	0.364995	0.490097	0.554937	0.653699		0.0795663	0.151958	0.218877	0.393935	0.470546	0.650557	0.689416		0.137143	0.180672	0.242227	0.478642	0.67456	0.716423	0.788809		44.375	0.0921449	0.152026	0.218368	0.412524	0.545068	0.640639	0.710642		0.0402127	0.0286115	0.0241177	0.0590601	0.112569	0.0811984	0.0700112
44.4375	0.0577532	0.122226	0.194377	0.363715	0.489564	0.555493	0.65447		0.0830437	0.154138	0.217849	0.393533	0.472821	0.649523	0.690094		0.136255	0.177939	0.242323	0.480004	0.677771	0.717715	0.789052		44.4375	0.0923508	0.151434	0.218183	0.412417	0.546719	0.64091	0.711205		0.0400702	0.0279545	0.0239744	0.0604004	0.113803	0.0814534	0.0697304
44.5	0.055474	0.120643	0.194877	0.362394	0.489024	0.555863	0.655369		0.0871324	0.15653	0.217064	0.393154	0.475098	0.648568	0.690824		0.134475	0.174349	0.242493	0.481115	0.680679	0.719375	0.789315		44.5	0.0923603	0.150507	0.218145	0.412221	0.548267	0.641269	0.711836		0.0397589	0.0273545	0.023826	0.0616147	0.114883	0.0820002	0.0694011
44.5625	0.0531887	0.118867	0.195476	0.361047	0.48844	0.555995	0.656279		0.0915568	0.158885	0.216527	0.392731	0.47721	0.647601	0.691489		0.132013	0.170272	0.242632	0.481887	0.683205	0.721315	0.789475		44.5625	0.0922528	0.149341	0.218212	0.411888	0.549618	0.641637	0.712414		0.0394167	0.0269987	0.0236231	0.0626563	0.115825	0.0828208	0.0690194
44.625	0.051125	0.117047	0.196144	0.359707	0.487794	0.555894	0.657071		0.0960066	0.160972	0.216105	0.392181	0.479035	0.646614	0.692043		0.129115	0.16619	0.242551	0.482201	0.685367	0.723465	0.789465		44.625	0.0920823	0.14807	0.218266	0.411363	0.550732	0.641991	0.71286		0.039143	0.0269927	0.0232789	0.0634598	0.116679	0.083881	0.0686083
44.6875	0.0495466	0.115402	0.196863	0.358413	0.487104	0.555609	0.65769		0.100223	0.162619	0.215813	0.391496	0.480592	0.645683	0.69258		0.126117	0.162677	0.242251	0.48204	0.687293	0.725979	0.789337		44.6875	0.0919623	0.1469	0.218309	0.41065	0.551663	0.642424	0.713202		0.038948	0.0272777	0.0227972	0.0640004	0.117504	0.0852319	0.0682036
44.75	0.0486773	0.114253	0.197656	0.357193	0.486461	0.555199	0.658143		0.104022	0.163698	0.215754	0.390778	0.481908	0.645058	0.693241		0.12341	0.160215	0.241848	0.481457	0.689084	0.729085	0.78926		44.75	0.0920364	0.146055	0.218419	0.409809	0.552484	0.643114	0.713548		0.0387812	0.0275968	0.0222162	0.0642809	0.118321	0.0869597	0.0678766
44.8125	0.0486024	0.113854	0.198537	0.356111	0.48595	0.554756	0.658468		0.107299	0.164151	0.215962	0.390095	0.483116	0.644986	0.694177		0.12136	0.159036	0.241384	0.480519	0.690769	0.732785	0.789306		44.8125	0.0924202	0.14568	0.218628	0.408908	0.553279	0.644176	0.713983		0.0385932	0.0276808	0.0215477	0.0643023	0.119079	0.0890173	0.0676303
44.875	0.0493039	0.114311	0.199502	0.355276	0.485556	0.55429	0.658765		0.110011	0.163927	0.216375	0.389527	0.484349	0.645461	0.69555		0.120195	0.159165	0.240913	0.479306	0.692378	0.736927	0.789475		44.875	0.0931697	0.145801	0.21893	0.408036	0.554094	0.645559	0.714597		0.0383286	0.0273751	0.0208235	0.0640531	0.119759	0.0913182	0.0674044
44.9375	0.0506813	0.115663	0.2006	0.354739	0.485247	0.553669	0.659133		0.112182	0.163053	0.216993	0.389176	0.485543	0.646368	0.697267		0.120074	0.160353	0.240572	0.477807	0.693785	0.741305	0.78968		44.9375	0.0943123	0.146356	0.219388	0.407241	0.554859	0.647114	0.71536		0.037991	0.0266156	0.0200936	0.0634914	0.120314	0.0938202	0.0671279
45	0.052487	0.117886	0.201889	0.354402	0.485001	0.552759	0.659582		0.113915	0.161591	0.217852	0.388943	0.4865	0.64756	0.699035		0.120847	0.162302	0.240345	0.4759	0.69493	0.745704	0.789797		45	0.0957497	0.14726	0.220029	0.406415	0.555477	0.648675	0.716138		0.0376266	0.0254408	0.0193203	0.0626048	0.120772	0.0964774	0.0667711
45.0625	0.0544327	0.120811	0.203367	0.354199	0.484785	0.551567	0.660021		0.115486	0.159643	0.218898	0.388628	0.487082	0.648808	0.700745		0.122158	0.164676	0.240126	0.473542	0.695812	0.749932	0.789692		45.0625	0.0973588	0.148376	0.220797	0.405457	0.555893	0.650102	0.71682		0.0373245	0.0240048	0.018453	0.0614254	0.121179	0.0991888	0.066313
45.125	0.056286	0.124174	0.204975	0.3541	0.484549	0.550158	0.660263		0.11724	0.157479	0.220103	0.388184	0.487222	0.650064	0.702384		0.123684	0.167027	0.239868	0.470731	0.696405	0.753921	0.789284		45.125	0.0990703	0.14956	0.221649	0.404338	0.556059	0.651381	0.71731		0.0371921	0.0224973	0.0174979	0.0599703	0.121551	0.101888	0.0657932
45.1875	0.0578835	0.127699	0.206649	0.354072	0.484249	0.548618	0.660173		0.119448	0.155409	0.22138	0.387656	0.486978	0.651449	0.704036		0.125136	0.169042	0.239593	0.467519	0.696796	0.75766	0.788647		45.1875	0.100822	0.150717	0.222541	0.403083	0.556007	0.652576	0.717619		0.0372948	0.0210671	0.0165027	0.0582755	0.121934	0.104526	0.0653052
45.25	0.0591233	0.131096	0.208331	0.354119	0.483936	0.547074	0.659741		0.122304	0.153742	0.222654	0.387108	0.486511	0.653066	0.705812		0.126262	0.170462	0.239384	0.463966	0.697111	0.761082	0.787931		45.25	0.102563	0.151767	0.223457	0.401731	0.555853	0.65374	0.717828		0.0376718	0.0197573	0.0155421	0.0563643	0.12234	0.107006	0.0649344
45.3125	0.0598985	0.134114	0.209977	0.354313	0.483739	0.545578	0.65908		0.125809	0.152636	0.223913	0.386619	0.485904	0.654975	0.707781		0.126918	0.171078	0.239404	0.460118	0.69744	0.764178	0.787235		45.3125	0.104208	0.15261	0.224431	0.40035	0.555695	0.65491	0.718032		0.0383775	0.0184819	0.0147199	0.0542223	0.12276	0.1093	0.0646897
45.375	0.060195	0.13662	0.211613	0.354701	0.483654	0.544069	0.658393		0.129827	0.152143	0.225156	0.386273	0.485199	0.657187	0.709891		0.12709	0.170782	0.239765	0.456065	0.697829	0.767084	0.786626		45.375	0.105704	0.153182	0.225511	0.399013	0.555561	0.656113	0.718303		0.0394356	0.0171045	0.0140796	0.051869	0.12321	0.111512	0.0645291
45.4375	0.0599862	0.138513	0.213326	0.355253	0.483604	0.542502	0.657769		0.1341	0.152327	0.226318	0.386137	0.48439	0.659628	0.712043		0.126768	0.169638	0.240504	0.451884	0.698159	0.769782	0.786012		45.4375	0.106951	0.153492	0.226716	0.397758	0.555384	0.657304	0.718608		0.0408378	0.0155952	0.0135934	0.0493521	0.123647	0.113658	0.064373
45.5	0.0593025	0.139684	0.215131	0.355906	0.483533	0.540843	0.657157		0.13842	0.15312	0.227434	0.386149	0.483379	0.662086	0.714079		0.126016	0.167837	0.24159	0.447578	0.698314	0.771992	0.785311		45.5	0.107913	0.153547	0.228052	0.396544	0.555075	0.658307	0.718849		0.0425523	0.014081	0.0132404	0.0467119	0.124048	0.115621	0.0642102
45.5625	0.0583065	0.14019	0.216978	0.356602	0.483432	0.539101	0.656475		0.142465	0.15418	0.228411	0.386134	0.482107	0.664417	0.71586		0.125002	0.165698	0.242975	0.443071	0.698184	0.773529	0.78441		45.5625	0.108591	0.153356	0.229455	0.395269	0.554574	0.659016	0.718915		0.0444145	0.012774	0.0130297	0.0439524	0.124372	0.117307	0.0640226
45.625	0.0572292	0.140223	0.218833	0.357286	0.483301	0.537357	0.655637		0.145874	0.155213	0.229089	0.386123	0.480588	0.666541	0.71734		0.124018	0.163632	0.244604	0.438305	0.697785	0.774304	0.783247		45.625	0.10904	0.153023	0.230842	0.393905	0.553891	0.659401	0.718741		0.0461813	0.0118574	0.0129747	0.0410662	0.124623	0.118635	0.0638161
45.6875	0.0563355	0.139977	0.220633	0.35789	0.483122	0.535679	0.654606		0.148439	0.156038	0.229417	0.3861	0.478849	0.668488	0.718616		0.123449	0.162046	0.246532	0.433337	0.697187	0.774318	0.781938		45.6875	0.109408	0.152687	0.232194	0.392442	0.553053	0.659495	0.718387		0.0476303	0.0114095	0.0131707	0.0381212	0.124842	0.119573	0.0636662
45.75	0.0559012	0.13972	0.222286	0.3584	0.482894	0.534132	0.653425		0.150065	0.156466	0.229488	0.386086	0.476995	0.670371	0.719835		0.123529	0.161303	0.248829	0.428312	0.696508	0.773737	0.780677		45.75	0.109832	0.152496	0.233534	0.390932	0.552132	0.659413	0.717979		0.0485531	0.011326	0.0137259	0.0352071	0.125068	0.120178	0.0636466
45.8125	0.0561551	0.139781	0.223765	0.358856	0.482645	0.532752	0.652197		0.150696	0.156381	0.22941	0.386168	0.475181	0.672294	0.721043		0.124362	0.161688	0.251532	0.423428	0.695795	0.7728	0.779573		45.8125	0.110404	0.152616	0.234902	0.389484	0.551207	0.659282	0.717604		0.0487914	0.0114284	0.0146757	0.0324134	0.125272	0.120552	0.0637575
45.875	0.0571555	0.140423	0.225115	0.359278	0.482446	0.531495	0.651048		0.150296	0.155824	0.229164	0.386481	0.473548	0.674251	0.72229		0.125877	0.163357	0.254664	0.418733	0.694996	0.771553	0.778653		45.875	0.11111	0.153202	0.236315	0.388164	0.55033	0.6591	0.71733		0.0482943	0.0116898	0.0160198	0.0297635	0.125364	0.120744	0.0639469
45.9375	0.0588101	0.141746	0.226371	0.359664	0.482291	0.53033	0.650077		0.148985	0.154825	0.22865	0.386936	0.472036	0.67619	0.723427		0.127987	0.166221	0.258261	0.414183	0.69409	0.769821	0.777907		45.9375	0.111927	0.154264	0.237761	0.386928	0.549472	0.65878	0.717137		0.0471837	0.0122473	0.0177903	0.0272591	0.125347	0.120691	0.0641463
46	0.0609891	0.143673	0.227556	0.359954	0.482124	0.529188	0.649337		0.146962	0.153439	0.227851	0.387412	0.470461	0.677935	0.724283		0.130527	0.169879	0.262196	0.409797	0.692994	0.767433	0.777275		46	0.112826	0.155663	0.239201	0.385721	0.548526	0.658185	0.716965		0.0456379	0.0132439	0.0199149	0.0249643	0.125249	0.120344	0.0642822
46.0625	0.0634678	0.146035	0.228724	0.360099	0.481894	0.528025	0.648843		0.144481	0.151774	0.226804	0.387817	0.468814	0.679325	0.724794		0.133275	0.173745	0.266333	0.405564	0.691474	0.764333	0.776647		46.0625	0.113741	0.157184	0.24062	0.384493	0.547394	0.657228	0.716761		0.0438969	0.0146259	0.0222883	0.0229139	0.124949	0.119694	0.0642799
46.125	0.0659545	0.148579	0.22989	0.360088	0.481542	0.526894	0.64855		0.141837	0.150142	0.225564	0.388092	0.467148	0.680363	0.725006		0.135883	0.177308	0.270614	0.40148	0.689463	0.760562	0.775931		46.125	0.114558	0.158676	0.242023	0.38322	0.546051	0.65594	0.716495		0.0421971	0.0161547	0.0248553	0.0211216	0.124407	0.118733	0.0641155
46.1875	0.0681752	0.151004	0.231017	0.359909	0.481078	0.525852	0.648343		0.139329	0.148877	0.224165	0.388281	0.465525	0.681081	0.724993		0.138053	0.180153	0.275015	0.397589	0.687047	0.756328	0.77519		46.1875	0.115186	0.160011	0.243399	0.381926	0.54455	0.65442	0.716175		0.0407174	0.0174756	0.0275937	0.0196274	0.123651	0.117528	0.063882
46.25	0.0699687	0.153029	0.232057	0.359521	0.480587	0.524941	0.648172		0.137232	0.148389	0.222647	0.388416	0.464047	0.681602	0.724852		0.139512	0.181901	0.279486	0.393955	0.684409	0.751911	0.774585		46.25	0.115571	0.161106	0.24473	0.380631	0.543015	0.652818	0.71587		0.039509	0.0181575	0.0304648	0.0184901	0.12273	0.11619	0.0636834
46.3125	0.0711703	0.154446	0.232948	0.358989	0.480112	0.5242	0.648139		0.135746	0.148905	0.221068	0.388518	0.462802	0.68204	0.724804		0.140113	0.182377	0.284014	0.390552	0.681771	0.747402	0.774246		46.3125	0.115676	0.16191	0.24601	0.379353	0.541562	0.651214	0.71573		0.0386052	0.0179406	0.0334442	0.0176651	0.121733	0.114749	0.0635415
46.375	0.0716772	0.155138	0.233693	0.358427	0.479676	0.523594	0.648375		0.134745	0.150348	0.219494	0.388579	0.461734	0.682452	0.724884		0.13981	0.181569	0.288639	0.387396	0.679018	0.742808	0.774188		46.375	0.115411	0.162351	0.247275	0.378134	0.540143	0.649618	0.715816		0.0379592	0.0168139	0.0365187	0.0170772	0.120603	0.113235	0.0633948
46.4375	0.0715484	0.155074	0.234406	0.357877	0.479302	0.523043	0.648928		0.134066	0.152606	0.218047	0.38862	0.460729	0.682819	0.724958		0.138687	0.179605	0.293291	0.384628	0.676001	0.737998	0.774324		46.4375	0.114767	0.162428	0.248582	0.377042	0.538677	0.647953	0.71607		0.0374997	0.0149267	0.0395744	0.0167168	0.119288	0.111639	0.0631688
46.5	0.070859	0.154255	0.235193	0.357329	0.478917	0.522459	0.649704		0.133577	0.155539	0.216766	0.388586	0.459696	0.682978	0.72494		0.13684	0.176743	0.297822	0.382358	0.672734	0.732913	0.774517		46.5	0.113759	0.162179	0.249927	0.376091	0.537116	0.646117	0.716387		0.0371879	0.0126288	0.0424893	0.016544	0.117842	0.109963	0.0628443
46.5625	0.069815	0.152749	0.236048	0.356745	0.478423	0.521771	0.650576		0.133035	0.158842	0.215655	0.388445	0.45866	0.682834	0.72477		0.134493	0.173328	0.302132	0.380519	0.669169	0.727544	0.774584		46.5625	0.112448	0.16164	0.251279	0.375236	0.535417	0.64405	0.716643		0.0369282	0.0105706	0.0452055	0.0164968	0.116253	0.10823	0.0624024
46.625	0.068729	0.150775	0.236884	0.356089	0.477799	0.521024	0.651476		0.132201	0.162183	0.214711	0.388198	0.457628	0.682337	0.724375		0.131964	0.169824	0.306071	0.378904	0.665279	0.722044	0.774448		46.625	0.110965	0.160927	0.252555	0.374397	0.533569	0.641801	0.716767		0.0365773	0.00958628	0.0476537	0.016522	0.114509	0.106464	0.0618381
46.6875	0.0679492	0.148677	0.237664	0.355385	0.47707	0.520326	0.652304		0.130897	0.165296	0.213952	0.387846	0.456622	0.681554	0.723796		0.12956	0.166735	0.309603	0.37745	0.661174	0.716679	0.774179		46.6875	0.109469	0.160236	0.253739	0.37356	0.531622	0.63952	0.71676		0.0359632	0.0100363	0.0498107	0.016576	0.11266	0.104709	0.061241
46.75	0.0677792	0.146811	0.238402	0.354668	0.476322	0.519742	0.652911		0.128976	0.167947	0.213451	0.387456	0.45571	0.680676	0.723213		0.127508	0.164574	0.312712	0.376243	0.657049	0.711662	0.773865		46.75	0.108088	0.159777	0.254855	0.372789	0.529693	0.63736	0.716663		0.0349159	0.0113549	0.0516352	0.0166647	0.110773	0.103032	0.0607426
46.8125	0.0684997	0.145474	0.239059	0.35395	0.475594	0.519219	0.653288		0.126339	0.169957	0.213295	0.387075	0.454944	0.679827	0.722784		0.126069	0.163744	0.31537	0.375349	0.653096	0.707138	0.773638		46.8125	0.106969	0.159725	0.255908	0.372125	0.527878	0.635395	0.71657		0.033316	0.0127266	0.0530827	0.0167958	0.108932	0.101533	0.0604153
46.875	0.0701726	0.144896	0.239632	0.353311	0.474905	0.518709	0.653587		0.12311	0.171273	0.213463	0.386608	0.454381	0.679009	0.722612		0.12528	0.16423	0.317662	0.374784	0.649416	0.703196	0.773644		46.875	0.106187	0.160133	0.256919	0.371568	0.526234	0.633638	0.716614		0.0312086	0.0136576	0.0542079	0.0168796	0.107171	0.100264	0.060253
46.9375	0.0726061	0.145166	0.240205	0.352818	0.474279	0.518196	0.653903		0.119474	0.171937	0.213995	0.386058	0.454021	0.678195	0.722728		0.125099	0.165733	0.319696	0.374554	0.645988	0.699774	0.773791		46.9375	0.105726	0.160945	0.257965	0.371143	0.524762	0.632055	0.716807		0.0288204	0.0140132	0.0550431	0.0168803	0.105472	0.0991932	0.0601633
47	0.0755318	0.146163	0.240807	0.352494	0.47367	0.517638	0.654209		0.115641	0.172018	0.214972	0.385547	0.453802	0.677264	0.722885		0.12533	0.167803	0.321476	0.374563	0.642708	0.696758	0.773845		47	0.105501	0.161995	0.259085	0.370868	0.523393	0.630553	0.71698		0.0264024	0.0138718	0.0555546	0.0168336	0.103806	0.0982719	0.0600364
47.0625	0.0785985	0.147649	0.241401	0.352248	0.473002	0.516992	0.654407		0.111801	0.171679	0.216219	0.385008	0.453613	0.676109	0.722785		0.125752	0.170022	0.322848	0.374645	0.639445	0.694108	0.773573		47.0625	0.105384	0.163117	0.260156	0.370634	0.52202	0.629069	0.716922		0.024223	0.0134214	0.0557339	0.0167443	0.102154	0.0974783	0.0597987
47.125	0.0814717	0.149329	0.242008	0.352021	0.47224	0.516283	0.654323		0.108235	0.17121	0.217659	0.384389	0.453396	0.674715	0.722415		0.12609	0.171933	0.323692	0.374661	0.636247	0.691884	0.772989		47.125	0.105266	0.164157	0.261119	0.370357	0.520628	0.627628	0.716576		0.0224569	0.0128467	0.05554	0.0166074	0.100571	0.0968084	0.0595479
47.1875	0.0838878	0.150885	0.242603	0.351833	0.471398	0.515618	0.65378		0.105192	0.170922	0.219228	0.383666	0.453194	0.673147	0.721929		0.12613	0.173118	0.324029	0.37459	0.633242	0.690211	0.772207		47.1875	0.10507	0.164975	0.261953	0.37003	0.519278	0.626325	0.715972		0.0211215	0.0122519	0.0550148	0.016399	0.0991144	0.0962543	0.0594377
47.25	0.0855976	0.152083	0.243067	0.351777	0.470544	0.515048	0.65275		0.10277	0.171043	0.220998	0.382848	0.453177	0.671537	0.721512		0.125698	0.173364	0.323933	0.374436	0.630501	0.689168	0.771376		47.25	0.104688	0.165497	0.262666	0.369687	0.518074	0.625251	0.715212		0.0201188	0.0116743	0.0541937	0.0160708	0.0977508	0.0958447	0.0595634
47.3125	0.0865217	0.152819	0.243324	0.351911	0.469752	0.51457	0.651356		0.101076	0.171678	0.223015	0.381943	0.453466	0.669966	0.721211		0.124808	0.17255	0.323526	0.374267	0.628166	0.688888	0.770603		47.3125	0.104135	0.165683	0.263288	0.369373	0.517128	0.624475	0.71439		0.0193254	0.0111485	0.0531461	0.0156026	0.0965059	0.0956491	0.0599155
47.375	0.0867337	0.152993	0.243424	0.35218	0.469011	0.514145	0.649757		0.100133	0.172861	0.225168	0.381104	0.454019	0.668406	0.720953		0.123457	0.170685	0.322869	0.374165	0.626303	0.689505	0.769945		47.375	0.103441	0.165513	0.26382	0.36915	0.516444	0.624019	0.713552		0.0185838	0.0108969	0.0519464	0.0151001	0.0954355	0.0957365	0.0604349
47.4375	0.0863159	0.15254	0.243454	0.352534	0.468234	0.513729	0.648053		0.0998778	0.174526	0.227318	0.380313	0.454744	0.666873	0.720683		0.121649	0.167842	0.321969	0.37411	0.624856	0.690907	0.769356		47.4375	0.102614	0.16497	0.264247	0.368986	0.515945	0.623836	0.712697		0.0178245	0.011271	0.0506353	0.0145809	0.094561	0.0961101	0.0610441
47.5	0.0854163	0.15155	0.243386	0.352992	0.46739	0.513256	0.646272		0.100096	0.176585	0.229405	0.379466	0.455624	0.66524	0.720259		0.11952	0.164301	0.320869	0.374051	0.623669	0.692821	0.76874		47.5	0.101677	0.164145	0.264553	0.368836	0.515561	0.623772	0.711757		0.0171065	0.0125186	0.0492695	0.013986	0.093809	0.0966987	0.0616752
47.5625	0.0842413	0.150195	0.243118	0.35356	0.466488	0.512707	0.644416		0.100444	0.17873	0.231429	0.378547	0.456651	0.663378	0.719584		0.117395	0.160429	0.319582	0.373842	0.622594	0.695037	0.767939		47.5625	0.100693	0.163118	0.26471	0.36865	0.515244	0.623708	0.710646		0.0165783	0.0144564	0.0478787	0.0132783	0.0930978	0.0974236	0.0622446
47.625	0.0830943	0.148684	0.242649	0.354206	0.465515	0.512139	0.642439		0.100641	0.18065	0.23332	0.377457	0.457741	0.66129	0.718627		0.115615	0.156665	0.318059	0.373357	0.621556	0.697459	0.76696		47.625	0.0997834	0.161999	0.264676	0.36834	0.514937	0.623629	0.709342		0.0162772	0.0166374	0.0464657	0.0124108	0.0924162	0.0982324	0.0627777
47.6875	0.0822452	0.147261	0.242031	0.354851	0.464496	0.51165	0.640258		0.100431	0.182122	0.234951	0.376105	0.458938	0.659012	0.717433		0.114525	0.153536	0.316325	0.37267	0.620591	0.700116	0.765907		47.6875	0.0990671	0.160973	0.264436	0.367876	0.514675	0.623593	0.707866		0.0161831	0.0185824	0.0450766	0.0114097	0.091768	0.0990997	0.0633684
47.75	0.0818621	0.146188	0.241257	0.35546	0.463505	0.511305	0.637858		0.0996001	0.18296	0.236279	0.374634	0.460308	0.656701	0.716131		0.114379	0.151487	0.31447	0.371921	0.619838	0.70312	0.764975		47.75	0.0986136	0.160212	0.264002	0.367338	0.51455	0.623708	0.706321		0.0162807	0.019878	0.0437774	0.010376	0.0911962	0.100073	0.0641237
47.8125	0.0820477	0.14572	0.240294	0.356114	0.462557	0.511073	0.635345		0.0980684	0.183008	0.237465	0.373216	0.461885	0.654496	0.714869		0.115269	0.150699	0.312584	0.371291	0.619429	0.706513	0.764327		47.8125	0.0984618	0.159809	0.263448	0.366874	0.514624	0.624027	0.704847		0.0166143	0.0202445	0.0425772	0.00936738	0.0907646	0.10122	0.0650726
47.875	0.0828043	0.14603	0.239132	0.356904	0.461627	0.510866	0.632921		0.0957995	0.182209	0.238583	0.371818	0.463767	0.652404	0.713688		0.117116	0.151208	0.310771	0.370938	0.619425	0.710208	0.763981		47.875	0.0985734	0.159816	0.262828	0.366553	0.51494	0.624493	0.70353		0.0173233	0.0195649	0.0415201	0.0083682	0.0904929	0.10256	0.0661181
47.9375	0.0839126	0.147133	0.237788	0.357773	0.460718	0.510611	0.630757		0.0928513	0.180671	0.239609	0.370419	0.465952	0.650376	0.712527		0.119811	0.152818	0.309109	0.3708	0.619666	0.7141	0.763794		47.9375	0.0988584	0.160207	0.262169	0.366331	0.515445	0.625029	0.70236		0.0186881	0.0179485	0.0406615	0.00741343	0.0902954	0.104085	0.0670987
48	0.0851294	0.148884	0.236299	0.358639	0.459836	0.510258	0.628905		0.0893664	0.178594	0.240493	0.369006	0.468188	0.648382	0.711278		0.12306	0.155259	0.307479	0.370708	0.619882	0.717966	0.763644		48	0.0991851	0.160912	0.261424	0.366118	0.515969	0.625535	0.701276		0.0207841	0.0156408	0.0399404	0.00653267	0.0900883	0.105722	0.0679242
48.0625	0.086143	0.151016	0.234738	0.359438	0.458951	0.509823	0.627279		0.0854531	0.176266	0.241189	0.367464	0.470312	0.64627	0.709818		0.126446	0.158108	0.305782	0.370687	0.619938	0.721518	0.763439		48.0625	0.0993474	0.161796	0.26057	0.365863	0.516401	0.625871	0.700179		0.0234707	0.0130228	0.0392879	0.00579267	0.089846	0.107312	0.0685897
48.125	0.0867111	0.153237	0.233136	0.360126	0.458057	0.509354	0.625735		0.0813894	0.174002	0.241714	0.365729	0.472309	0.644023	0.708138		0.129671	0.160867	0.304043	0.370752	0.619847	0.724654	0.76319		48.125	0.0992571	0.162702	0.259631	0.365536	0.516738	0.62601	0.699021		0.0264732	0.0105032	0.0387001	0.00531588	0.0895795	0.108774	0.0691795
48.1875	0.0866906	0.155294	0.231445	0.360684	0.457193	0.508921	0.624245		0.0775282	0.172141	0.242027	0.363861	0.474224	0.641701	0.706338		0.132468	0.163144	0.302301	0.370958	0.619701	0.727481	0.762999		48.1875	0.0988956	0.163526	0.258591	0.365168	0.517039	0.626034	0.697861		0.0294334	0.00843029	0.0382221	0.00526025	0.0893144	0.110119	0.0697644
48.25	0.0859244	0.156975	0.229655	0.361148	0.456416	0.508641	0.622853		0.0741558	0.171011	0.242209	0.361909	0.47606	0.639367	0.704609		0.134661	0.164654	0.300611	0.371441	0.619566	0.730064	0.762944		48.25	0.0982471	0.164214	0.257491	0.364833	0.517347	0.626024	0.696802		0.0320798	0.00702848	0.0378662	0.00573551	0.0890671	0.111313	0.0703713
48.3125	0.0843899	0.158141	0.227773	0.361543	0.455802	0.508533	0.621587		0.0714842	0.170841	0.242442	0.359883	0.477871	0.637181	0.703028		0.136286	0.165233	0.29903	0.372341	0.61943	0.732487	0.763129		48.3125	0.0973867	0.164738	0.256415	0.364589	0.517701	0.626067	0.695915		0.0343003	0.00636447	0.0376277	0.0067643	0.0887879	0.11239	0.0710389
48.375	0.08219	0.158745	0.225789	0.361912	0.455425	0.508462	0.62054		0.069615	0.171598	0.242835	0.357798	0.479678	0.635242	0.701601		0.137426	0.164862	0.297578	0.373748	0.619339	0.734754	0.763639		48.375	0.0964102	0.165068	0.255401	0.364486	0.518148	0.626152	0.69526		0.0360725	0.00642874	0.037508	0.00828037	0.0884698	0.11342	0.0717601
48.4375	0.0795063	0.158788	0.22377	0.362273	0.455282	0.508302	0.619832		0.0685616	0.173007	0.243361	0.355777	0.481369	0.633482	0.700248		0.138129	0.163611	0.296243	0.37561	0.619393	0.736742	0.764415		48.4375	0.095399	0.165135	0.254458	0.364554	0.518681	0.626175	0.694832		0.0374079	0.00723123	0.0374892	0.0101113	0.0881889	0.114395	0.0724436
48.5	0.076448	0.158306	0.221829	0.36256	0.455295	0.508043	0.619479		0.0681473	0.174743	0.243926	0.35389	0.482835	0.631729	0.698959		0.138413	0.161689	0.29494	0.377751	0.61952	0.738271	0.765249		48.5	0.0943361	0.164913	0.253565	0.364734	0.519217	0.626014	0.694562		0.0383968	0.0086795	0.0374962	0.0120781	0.0879498	0.115221	0.0729843
48.5625	0.0732304	0.157415	0.220037	0.362682	0.45541	0.507726	0.619374		0.0680254	0.176505	0.244568	0.352084	0.483998	0.62993	0.697618		0.138463	0.159422	0.29366	0.380079	0.619474	0.739229	0.765982		48.5625	0.0932396	0.164447	0.252755	0.364948	0.519627	0.625628	0.694325		0.0392509	0.0104906	0.0374884	0.0141345	0.0876436	0.115811	0.0733595
48.625	0.0701107	0.156314	0.218373	0.36258	0.455618	0.507411	0.619361		0.0678731	0.178022	0.245371	0.350253	0.484827	0.628066	0.69616		0.138553	0.157248	0.292453	0.382604	0.619139	0.739633	0.7665		48.625	0.092179	0.163861	0.252066	0.365146	0.519861	0.625037	0.694007		0.0401769	0.0122721	0.0374914	0.0163272	0.0872089	0.116141	0.0735932
48.6875	0.0673407	0.155221	0.216747	0.362261	0.455946	0.507206	0.619254		0.0674772	0.17907	0.246307	0.348371	0.485356	0.626262	0.694666		0.138935	0.155651	0.291273	0.385406	0.618655	0.739591	0.766831		48.6875	0.0912509	0.163314	0.251442	0.365346	0.519986	0.624353	0.693584		0.0412955	0.0136471	0.0375275	0.0187091	0.0867064	0.116204	0.0737946
48.75	0.0651265	0.154358	0.215112	0.361804	0.456452	0.507189	0.618987		0.0666933	0.179568	0.247345	0.346512	0.485726	0.624613	0.693368		0.139752	0.155087	0.290005	0.3886	0.618249	0.739306	0.767254		48.75	0.0905239	0.163004	0.250821	0.365639	0.520142	0.623703	0.693203		0.04264	0.0143489	0.0375673	0.0213043	0.0862142	0.116061	0.0741335
48.8125	0.0636152	0.153993	0.213509	0.361267	0.4572	0.507369	0.618686		0.0655009	0.179479	0.248572	0.344826	0.486029	0.623195	0.692409		0.141092	0.155803	0.288674	0.392157	0.617997	0.738894	0.768007		48.8125	0.0900695	0.163092	0.250252	0.366083	0.520409	0.623153	0.693034		0.0441971	0.0142209	0.0376111	0.0240303	0.0857342	0.115763	0.0746623
48.875	0.0628097	0.154346	0.211957	0.360628	0.458235	0.50771	0.618493		0.0639573	0.178828	0.250074	0.343299	0.486186	0.622135	0.691792		0.142902	0.157905	0.287374	0.395995	0.617802	0.738345	0.769141		48.875	0.0898898	0.163693	0.249802	0.36664	0.520741	0.62273	0.693142		0.0459139	0.0132275	0.0377091	0.0268575	0.0852109	0.115319	0.075333
48.9375	0.0626617	0.155463	0.210518	0.359913	0.459552	0.508133	0.618458		0.0622084	0.17764	0.251767	0.341915	0.48614	0.621364	0.691386		0.145086	0.161255	0.286107	0.400073	0.61764	0.737585	0.770513		48.9375	0.0899853	0.164786	0.249464	0.3673	0.521111	0.622361	0.693452		0.047719	0.0115026	0.0378469	0.0297742	0.0846475	0.114729	0.0760483
49	0.0630863	0.15725	0.209344	0.359188	0.461089	0.508595	0.618566		0.0605057	0.176147	0.253434	0.340697	0.485929	0.6207	0.691099		0.14746	0.165294	0.284906	0.404288	0.617402	0.736487	0.771772		49	0.0903508	0.166231	0.249228	0.368057	0.521474	0.621928	0.693812		0.0494752	0.00948321	0.0379561	0.0327103	0.0839996	0.113951	0.0766392
49.0625	0.063887	0.159569	0.208473	0.358446	0.462762	0.509097	0.618763		0.059169	0.174687	0.255049	0.339598	0.485466	0.620029	0.690819		0.149738	0.16948	0.283792	0.408461	0.616986	0.735028	0.772706		49.0625	0.0909315	0.167912	0.249105	0.368835	0.521738	0.621385	0.694096		0.0509829	0.00767968	0.0380098	0.0355877	0.0832643	0.112972	0.0770237
49.125	0.0647883	0.16221	0.207804	0.357639	0.464521	0.509733	0.618942		0.0585908	0.17351	0.256584	0.338521	0.484708	0.619338	0.690492		0.151685	0.173418	0.282671	0.412534	0.616407	0.733266	0.773394		49.125	0.091688	0.169713	0.24902	0.369565	0.521879	0.620779	0.694276		0.0520512	0.006498	0.0380027	0.0384207	0.0824838	0.111773	0.0772954
49.1875	0.0655721	0.16487	0.207254	0.35677	0.466373	0.510598	0.618929		0.0591236	0.172807	0.258024	0.337448	0.483747	0.618703	0.690218		0.153108	0.176683	0.281455	0.416477	0.61575	0.73137	0.774018		49.1875	0.0926011	0.171453	0.248911	0.370232	0.521956	0.620223	0.694388		0.0524993	0.00602197	0.0379307	0.0411983	0.0816906	0.110394	0.0776288
49.25	0.0660448	0.167267	0.206829	0.355884	0.468343	0.511704	0.618656		0.060896	0.172737	0.259328	0.33647	0.482763	0.618289	0.690063		0.153763	0.178954	0.280155	0.420334	0.615129	0.729536	0.774762		49.25	0.0935679	0.172986	0.248771	0.370896	0.522078	0.619843	0.694494		0.0521939	0.00584734	0.0377857	0.0439015	0.0809063	0.108924	0.0781476
49.3125	0.0660854	0.169179	0.20654	0.355071	0.470454	0.513048	0.618215		0.063807	0.173416	0.260423	0.33563	0.481822	0.618151	0.690024		0.153592	0.180048	0.278754	0.424235	0.61461	0.727805	0.775669		49.3125	0.0944947	0.174214	0.248572	0.371645	0.522295	0.619668	0.694636		0.0511922	0.00547801	0.0375369	0.0465698	0.0801485	0.107387	0.0788286
49.375	0.0656079	0.170439	0.206383	0.35439	0.47269	0.514558	0.617737		0.0675252	0.174812	0.26132	0.334963	0.480888	0.61832	0.69017		0.152599	0.179998	0.277287	0.428191	0.614159	0.726067	0.77664		49.375	0.0952439	0.175083	0.24833	0.372515	0.522579	0.619648	0.694849		0.0496799	0.00478537	0.0371938	0.0491858	0.0794166	0.105761	0.0795547
49.4375	0.0645262	0.170956	0.206394	0.353852	0.474972	0.516127	0.617404		0.0716642	0.176763	0.262077	0.334418	0.479924	0.618765	0.690527		0.1509	0.178971	0.275849	0.432124	0.613758	0.72424	0.777651		49.4375	0.0956967	0.175563	0.248106	0.373465	0.522885	0.619711	0.695194		0.0479402	0.00414019	0.0367747	0.0517215	0.0787377	0.10406	0.0802252
49.5	0.0629048	0.17068	0.206635	0.353462	0.477234	0.517692	0.617336		0.0759098	0.179022	0.262603	0.333962	0.478851	0.61942	0.690927		0.148624	0.177172	0.274493	0.435875	0.613281	0.722299	0.778606		49.5	0.095813	0.175625	0.247911	0.374433	0.523122	0.619804	0.695623		0.0461959	0.00438078	0.0362365	0.0540965	0.078084	0.102304	0.0807378
49.5625	0.0608017	0.169621	0.207103	0.353168	0.479386	0.519216	0.61743		0.0800232	0.1813	0.262884	0.333507	0.477657	0.620147	0.691188		0.145992	0.174942	0.273133	0.439306	0.612585	0.720194	0.779415		49.5625	0.0956057	0.175288	0.247706	0.375327	0.523209	0.619852	0.696011		0.0446817	0.00584699	0.0355352	0.0562727	0.0774065	0.10049	0.0811
49.625	0.0583736	0.16792	0.207768	0.352913	0.481365	0.520735	0.61749		0.08378	0.183292	0.262855	0.332919	0.47637	0.620819	0.691248		0.143228	0.172768	0.271675	0.442343	0.611675	0.717945	0.78008		49.625	0.0951271	0.17466	0.247432	0.376058	0.523137	0.619833	0.696273		0.0435502	0.00785848	0.0346328	0.0582682	0.076717	0.0986083	0.0814115
49.6875	0.0559003	0.165806	0.208611	0.352719	0.483174	0.522333	0.617426		0.0869875	0.184795	0.262413	0.332217	0.475089	0.62149	0.691151		0.140618	0.171187	0.270113	0.445015	0.610692	0.715691	0.780636		49.6875	0.0945018	0.173929	0.247046	0.37665	0.522985	0.619838	0.696404		0.0428556	0.00978729	0.0335075	0.0600866	0.0760638	0.0966899	0.0817317
49.75	0.0536995	0.163517	0.209574	0.352624	0.484859	0.524033	0.617261		0.0896563	0.18562	0.261492	0.331492	0.47394	0.622272	0.691009		0.138515	0.170602	0.268508	0.447453	0.609779	0.713564	0.781237		49.75	0.093957	0.173247	0.246525	0.37719	0.522859	0.619956	0.696502		0.0425711	0.011286	0.0321922	0.0617603	0.0754721	0.0947871	0.0821259
49.8125	0.0520109	0.161354	0.210606	0.352683	0.486492	0.52582	0.617094		0.09178	0.185683	0.26015	0.330893	0.473063	0.62331	0.690988		0.137195	0.171138	0.266937	0.449726	0.609033	0.711625	0.782148		49.8125	0.093662	0.172725	0.245898	0.377768	0.522863	0.620251	0.696743		0.0426233	0.0122418	0.0307516	0.0632632	0.0749271	0.0929407	0.0826771
49.875	0.0510664	0.159615	0.211719	0.352954	0.488055	0.527585	0.61709		0.0934415	0.18494	0.258548	0.330521	0.47247	0.624652	0.691092		0.136732	0.172666	0.265511	0.451908	0.608417	0.709956	0.783419		49.875	0.0937467	0.172407	0.245259	0.378461	0.522981	0.620731	0.6972		0.0428337	0.0126645	0.0292547	0.0645881	0.0743994	0.091249	0.0833325
49.9375	0.0510699	0.158502	0.212946	0.353412	0.489469	0.529189	0.617381		0.0947755	0.18349	0.256824	0.33038	0.472093	0.626136	0.69124		0.137023	0.175015	0.264176	0.454011	0.607771	0.708528	0.784884		49.9375	0.0942896	0.172336	0.244649	0.379268	0.523111	0.621284	0.697835		0.0429788	0.0127075	0.0277006	0.0657463	0.0738304	0.0897679	0.0839462
50	0.0519543	0.158081	0.2143	0.354036	0.490652	0.53056	0.617991		0.0960087	0.181465	0.254921	0.3304	0.471812	0.627641	0.691204		0.137844	0.177916	0.262831	0.455954	0.607019	0.70715	0.786355		50	0.0952689	0.172487	0.244017	0.38013	0.523161	0.621784	0.698517		0.0429495	0.0126018	0.0260378	0.0667206	0.0732316	0.0884404	0.08442
50.0625	0.0534052	0.158211	0.215794	0.354742	0.491564	0.531678	0.618806		0.0973715	0.179095	0.252732	0.33048	0.471568	0.629023	0.690845		0.138903	0.180941	0.261433	0.457624	0.606099	0.705625	0.78772		50.0625	0.09656	0.172749	0.24332	0.380949	0.523077	0.622109	0.699123		0.0427548	0.0126238	0.0242318	0.0675018	0.0725905	0.0871794	0.0847608
50.125	0.0550012	0.158607	0.217449	0.355447	0.492212	0.532576	0.619621		0.0991053	0.176604	0.25025	0.330565	0.471377	0.630199	0.690161		0.139934	0.183561	0.259984	0.458909	0.605025	0.703955	0.788961		50.125	0.0980136	0.172924	0.242561	0.38164	0.522871	0.622243	0.699581		0.042477	0.0128774	0.0222856	0.0680636	0.0719058	0.085966	0.0850622
50.1875	0.0564261	0.158963	0.219205	0.356162	0.492624	0.533343	0.620319		0.101402	0.174231	0.247463	0.330696	0.47132	0.631299	0.689261		0.140682	0.185404	0.25856	0.459873	0.603909	0.702257	0.790128		50.1875	0.0995035	0.172866	0.241742	0.382244	0.522618	0.622299	0.699903		0.0421601	0.0132735	0.0202915	0.0684239	0.0712018	0.0848154	0.0854031
50.25	0.0575197	0.159028	0.220951	0.356946	0.49287	0.53406	0.620947		0.104325	0.172153	0.244421	0.331024	0.471528	0.63242	0.688284		0.140954	0.186236	0.257211	0.460693	0.602801	0.700688	0.791361		50.25	0.100933	0.172472	0.240861	0.382888	0.5224	0.622389	0.700197		0.0418203	0.0136068	0.0183902	0.0686168	0.0704427	0.0837658	0.0858293
50.3125	0.0581532	0.158613	0.222674	0.357853	0.493072	0.534696	0.621608		0.107809	0.17065	0.241227	0.331698	0.472099	0.633598	0.687251		0.140637	0.185853	0.256027	0.461534	0.601751	0.699401	0.792676		50.3125	0.1022	0.171705	0.239976	0.383695	0.522307	0.622565	0.700512		0.0415269	0.0136503	0.0167119	0.0686674	0.0695948	0.0829051	0.0863013
50.375	0.0581488	0.157572	0.224387	0.358886	0.493256	0.535137	0.622386		0.111721	0.169867	0.237987	0.332737	0.473091	0.634702	0.686261		0.139715	0.184266	0.255022	0.462423	0.601001	0.698397	0.794091		50.375	0.103195	0.170568	0.239132	0.384682	0.522449	0.622745	0.700913		0.0414461	0.0133605	0.0153496	0.0685838	0.0687712	0.0822838	0.0867848
50.4375	0.0575093	0.15585	0.226087	0.359978	0.493339	0.535273	0.623369		0.115863	0.169584	0.234781	0.334104	0.474414	0.635616	0.68531		0.138266	0.181633	0.254168	0.463241	0.600493	0.697509	0.795517		50.4375	0.10388	0.169022	0.238345	0.385774	0.522748	0.622799	0.701399		0.0416909	0.0129008	0.0143757	0.0683244	0.0679902	0.081874	0.0871946
50.5	0.0563949	0.153502	0.227794	0.361061	0.493248	0.535049	0.624596		0.119949	0.169462	0.231601	0.335744	0.475936	0.636274	0.684233		0.136382	0.178189	0.253516	0.463843	0.600007	0.696576	0.796797		50.5	0.104242	0.167051	0.237637	0.386883	0.523064	0.622633	0.701875		0.0422435	0.012519	0.0138827	0.067841	0.0671947	0.081623	0.0874454
50.5625	0.0550123	0.150632	0.229516	0.362107	0.492984	0.534509	0.625969		0.123742	0.1693	0.228446	0.33759	0.477501	0.636575	0.682863		0.134189	0.174322	0.253057	0.464178	0.59941	0.695533	0.7978		50.5625	0.104315	0.164752	0.237007	0.387958	0.523298	0.622205	0.702211		0.0430154	0.0124826	0.0139108	0.0671368	0.0663677	0.0814682	0.0875344
50.625	0.0536166	0.147389	0.231197	0.363098	0.492552	0.533745	0.627246		0.127083	0.168862	0.225287	0.339656	0.479046	0.636479	0.681237		0.131909	0.170564	0.252816	0.464305	0.598727	0.694363	0.798402		50.625	0.104203	0.162272	0.236433	0.38902	0.523441	0.621529	0.702295		0.0438753	0.0129171	0.0144925	0.0662442	0.0655477	0.0813462	0.0874993
50.6875	0.0525416	0.144036	0.232771	0.364025	0.491994	0.532869	0.628248		0.129769	0.16798	0.222141	0.341944	0.480646	0.63605	0.67949		0.129827	0.167552	0.252766	0.464279	0.598104	0.693136	0.798594		50.6875	0.104046	0.159856	0.235892	0.390082	0.523581	0.620685	0.70211		0.0446039	0.0137023	0.0155493	0.0651974	0.0647875	0.0812308	0.0873968
50.75	0.0520919	0.14093	0.234205	0.364928	0.491385	0.531972	0.629031		0.13162	0.16661	0.219089	0.344425	0.48243	0.635446	0.67779		0.128182	0.165699	0.252928	0.464156	0.597796	0.692072	0.798531		50.75	0.103964	0.157746	0.235407	0.39117	0.52387	0.61983	0.701784		0.0449558	0.0145705	0.0169515	0.0640339	0.064178	0.081184	0.0872603
50.8125	0.0524213	0.138393	0.235488	0.365906	0.490788	0.531071	0.629748		0.132556	0.164705	0.216195	0.347181	0.484453	0.634734	0.676269		0.127133	0.165141	0.253392	0.464057	0.597922	0.691334	0.798281		50.8125	0.104037	0.15608	0.235025	0.392381	0.524388	0.619046	0.701433		0.0447826	0.0153184	0.0186028	0.0627748	0.0637611	0.0812746	0.0870388
50.875	0.0535872	0.136645	0.236586	0.366959	0.490214	0.530113	0.63049		0.13268	0.162247	0.213516	0.350373	0.486722	0.63392	0.67495		0.126867	0.165945	0.254131	0.464128	0.598445	0.690874	0.797766		50.875	0.104378	0.154946	0.234744	0.39382	0.525127	0.618303	0.701069		0.0440821	0.0159566	0.0203703	0.0614506	0.0635193	0.0815104	0.086643
50.9375	0.0555299	0.135774	0.237487	0.368061	0.489682	0.529004	0.631312		0.132194	0.159324	0.211131	0.353918	0.489185	0.632986	0.67378		0.127303	0.167974	0.25502	0.464325	0.599242	0.690555	0.796939		50.9375	0.105009	0.154357	0.234546	0.395435	0.526036	0.617515	0.700677		0.0429198	0.0166644	0.0220918	0.0600785	0.0633984	0.0818792	0.0860269
51	0.05797	0.135744	0.238274	0.369192	0.48917	0.527721	0.632234		0.131242	0.156139	0.209018	0.357515	0.491684	0.631875	0.672665		0.128204	0.170793	0.256152	0.4645	0.600189	0.690272	0.795653		51	0.105805	0.154226	0.234481	0.397069	0.527014	0.616622	0.700184		0.0414544	0.0176026	0.023795	0.0586884	0.0633833	0.0823421	0.0851142
51.0625	0.0605003	0.136382	0.238994	0.370321	0.488605	0.52634	0.633191		0.130037	0.152939	0.207188	0.361045	0.494075	0.630525	0.671537		0.129294	0.173788	0.257607	0.46453	0.601199	0.689916	0.793768		51.0625	0.10661	0.15437	0.234596	0.398632	0.52796	0.615594	0.699499		0.0399342	0.018744	0.0254955	0.0572576	0.0634861	0.0828036	0.0838606
51.125	0.0628312	0.137404	0.239599	0.371409	0.487965	0.524972	0.634088		0.128876	0.150033	0.205594	0.364481	0.496309	0.628924	0.670424		0.130289	0.176398	0.259297	0.464384	0.602248	0.689472	0.791235		51.125	0.107332	0.154612	0.23483	0.400091	0.528841	0.614456	0.698582		0.0385454	0.0198966	0.027167	0.0557867	0.0637094	0.0831986	0.0822709
51.1875	0.0647562	0.138534	0.240054	0.372435	0.487275	0.523726	0.634842		0.128131	0.147794	0.204207	0.367817	0.498398	0.627234	0.669429		0.13094	0.178257	0.261073	0.464126	0.60351	0.689053	0.788175		51.1875	0.107943	0.154862	0.235111	0.401459	0.529727	0.613338	0.697482		0.0374269	0.0207836	0.0287537	0.0543197	0.0641389	0.0835348	0.0804237
51.25	0.0661731	0.139568	0.240311	0.373441	0.486568	0.522686	0.63544		0.128122	0.146493	0.203025	0.371112	0.500414	0.625642	0.668691		0.131067	0.179096	0.262891	0.463908	0.605144	0.688851	0.7848		51.25	0.108454	0.155053	0.235409	0.402821	0.530709	0.612393	0.696311		0.0366461	0.0211083	0.0302328	0.052916	0.0648338	0.0838706	0.078417
51.3125	0.0669454	0.140322	0.240312	0.374518	0.485857	0.521882	0.63599		0.128851	0.146325	0.202088	0.374396	0.502492	0.624221	0.668324		0.13056	0.178847	0.264763	0.463794	0.607152	0.688954	0.781276		51.3125	0.108785	0.155164	0.235721	0.404236	0.531834	0.611685	0.695197		0.0362444	0.020728	0.0315884	0.0515793	0.0657556	0.0842382	0.0762798
51.375	0.0669785	0.140655	0.240079	0.375766	0.485166	0.521257	0.63665		0.130113	0.147283	0.201464	0.377523	0.504607	0.622985	0.668299		0.12947	0.177543	0.266687	0.463715	0.609453	0.689304	0.777633		51.375	0.108854	0.15516	0.236077	0.405668	0.533075	0.611182	0.694194		0.0362664	0.019665	0.0327952	0.050278	0.0668553	0.0846429	0.073973
51.4375	0.0663359	0.140477	0.239695	0.377183	0.484486	0.520726	0.637524		0.131668	0.149147	0.201165	0.380368	0.506595	0.621896	0.668522		0.127874	0.175389	0.268701	0.463655	0.611932	0.689807	0.773798		51.4375	0.108626	0.155005	0.23652	0.407068	0.534338	0.61081	0.693281		0.0366734	0.0181781	0.0338796	0.0490308	0.0681017	0.0850839	0.071431
51.5	0.0651866	0.139754	0.239257	0.378634	0.483742	0.520261	0.638651		0.133332	0.151617	0.201207	0.382851	0.508406	0.620891	0.668881		0.125791	0.17269	0.270662	0.463541	0.614445	0.690289	0.769643		51.5	0.108103	0.154687	0.237042	0.408342	0.535531	0.61048	0.692391		0.0373575	0.0166815	0.0347805	0.0478501	0.0694454	0.0854904	0.0685877
51.5625	0.06374	0.138625	0.238829	0.37998	0.482875	0.519883	0.639959		0.134913	0.154326	0.201499	0.384927	0.509942	0.619912	0.669256		0.12335	0.169857	0.272381	0.463335	0.616875	0.690643	0.765151		51.5625	0.107334	0.154269	0.23757	0.409414	0.536564	0.610146	0.691455		0.038194	0.0156163	0.0354575	0.0467625	0.0708557	0.0857979	0.0654817
51.625	0.0622597	0.137355	0.238342	0.381158	0.481837	0.519625	0.641259		0.136172	0.157037	0.201963	0.386574	0.511179	0.618918	0.669543		0.120751	0.16737	0.273804	0.463037	0.619218	0.690829	0.760349		51.625	0.106394	0.153921	0.238036	0.410256	0.537412	0.609791	0.690384		0.0389918	0.0152481	0.0359215	0.0457898	0.0723498	0.0859661	0.0622205
51.6875	0.0610361	0.13621	0.237658	0.382222	0.480591	0.519576	0.642418		0.136928	0.159596	0.202577	0.387795	0.512119	0.618031	0.669851		0.118246	0.165592	0.274944	0.462619	0.62155	0.690929	0.755386		51.6875	0.105403	0.153799	0.238393	0.410879	0.538087	0.609512	0.689218		0.0395421	0.0155254	0.0361887	0.0448951	0.0739804	0.0859933	0.0589215
51.75	0.060324	0.135446	0.23674	0.38324	0.479159	0.519841	0.643456		0.13702	0.16186	0.203341	0.388583	0.512808	0.617407	0.670333		0.116093	0.164805	0.275728	0.462091	0.624033	0.691133	0.750507		51.75	0.104479	0.154037	0.238603	0.411305	0.538667	0.60946	0.688099		0.0396452	0.0161677	0.0362298	0.0440632	0.0758198	0.0859217	0.0556931
51.8125	0.0602984	0.135304	0.235657	0.384231	0.477648	0.520431	0.644479		0.13644	0.163755	0.204198	0.388998	0.513313	0.617225	0.671125		0.114479	0.165151	0.276076	0.461588	0.626723	0.691551	0.746023		51.8125	0.103739	0.154737	0.238643	0.411606	0.539228	0.609736	0.687209		0.0391908	0.0168438	0.036032	0.0433515	0.0778433	0.0858059	0.0526481
51.875	0.0610623	0.135999	0.234466	0.385215	0.476167	0.521268	0.645637		0.135237	0.165253	0.205124	0.389161	0.513665	0.617575	0.672302		0.11359	0.166506	0.276043	0.461163	0.629523	0.6922	0.742083		51.875	0.103296	0.155919	0.238544	0.411846	0.539785	0.610348	0.686674		0.0381436	0.0172629	0.0356346	0.0427548	0.079945	0.0856947	0.0498032
51.9375	0.0625546	0.137648	0.233214	0.386239	0.47466	0.522199	0.647076		0.133488	0.166331	0.206156	0.389103	0.513829	0.618225	0.673732		0.113395	0.168534	0.275705	0.460794	0.632328	0.692923	0.738658		51.9375	0.103146	0.157504	0.238358	0.412045	0.540272	0.611115	0.686489		0.0365607	0.0172312	0.0350588	0.0422419	0.0820926	0.0855837	0.0471047
52	0.0645971	0.140181	0.231995	0.387279	0.473047	0.523128	0.648823		0.131425	0.167107	0.207272	0.388765	0.513769	0.618949	0.675154		0.113815	0.170827	0.27508	0.460381	0.635035	0.693529	0.7355		52	0.103279	0.159372	0.238116	0.412142	0.540617	0.611869	0.686492		0.0346373	0.0167233	0.0343156	0.0417829	0.0842652	0.085421	0.0444373
52.0625	0.066908	0.14337	0.230889	0.388227	0.471276	0.524046	0.650761		0.129391	0.167854	0.208389	0.388137	0.513334	0.619631	0.676395		0.114714	0.17291	0.274098	0.459937	0.637473	0.693866	0.732501		52.0625	0.103671	0.161378	0.237792	0.4121	0.540694	0.612514	0.686552		0.0326723	0.0157989	0.0333936	0.0414278	0.0864105	0.0851331	0.041806
52.125	0.069207	0.146927	0.229888	0.389002	0.469323	0.524997	0.652696		0.127661	0.168838	0.209497	0.387211	0.512492	0.620246	0.677392		0.115778	0.174337	0.272629	0.459413	0.639637	0.693915	0.729679		52.125	0.104215	0.163368	0.237338	0.411875	0.540484	0.613053	0.686589		0.0308947	0.0145006	0.0322186	0.0411783	0.0885399	0.084688	0.0393072
52.1875	0.0712599	0.150532	0.228914	0.389602	0.467201	0.526081	0.654414		0.126473	0.17029	0.210595	0.386072	0.511264	0.620927	0.678252		0.116719	0.174788	0.270722	0.45879	0.64166	0.693803	0.727152		52.1875	0.104817	0.165203	0.236743	0.411488	0.540042	0.613604	0.686606		0.0294678	0.0129033	0.0308186	0.0410023	0.09072	0.0841002	0.0370818
52.25	0.072969	0.153851	0.227908	0.390078	0.46498	0.527285	0.655897		0.126094	0.172404	0.211574	0.384841	0.509776	0.621823	0.679162		0.117389	0.174151	0.268502	0.458113	0.64368	0.693831	0.725111		52.25	0.105484	0.166802	0.235995	0.411011	0.539478	0.614313	0.686723		0.028493	0.0112497	0.0293128	0.0408756	0.0929789	0.0835266	0.0352209
52.3125	0.0742403	0.156641	0.226914	0.390512	0.462787	0.52853	0.657327		0.126592	0.175233	0.212367	0.383549	0.508146	0.622957	0.680244		0.117606	0.172338	0.265937	0.457389	0.645746	0.694132	0.723715		52.3125	0.106146	0.168071	0.235073	0.410484	0.538893	0.615206	0.687096		0.0279943	0.0100035	0.0277014	0.0407703	0.0952761	0.0830725	0.0337203
52.375	0.0749712	0.158763	0.225973	0.390935	0.460628	0.529785	0.658845		0.127746	0.17877	0.213003	0.382249	0.506379	0.624192	0.68147		0.117209	0.169342	0.263084	0.456619	0.647854	0.694611	0.722967		52.375	0.106642	0.168958	0.23402	0.409934	0.538287	0.616196	0.68776		0.0279292	0.0100092	0.0259921	0.0406628	0.0976065	0.0827037	0.0325205
52.4375	0.0751214	0.160149	0.225116	0.391334	0.458438	0.530999	0.660461		0.129276	0.182923	0.213574	0.380949	0.504407	0.625479	0.682793		0.116124	0.165378	0.260118	0.455814	0.649872	0.695126	0.722835		52.4375	0.106841	0.169484	0.232936	0.409366	0.537572	0.617201	0.688696		0.0282458	0.0119292	0.0242376	0.040559	0.0999332	0.0823763	0.0316036
52.5	0.0747926	0.160821	0.224404	0.391688	0.456196	0.532054	0.662116		0.130952	0.187448	0.214112	0.379639	0.502114	0.626792	0.684032		0.114543	0.16076	0.257167	0.454982	0.651646	0.695542	0.723162		52.5	0.106762	0.169676	0.231894	0.408769	0.536652	0.618129	0.68977		0.0288766	0.0153908	0.0224836	0.0404717	0.1022	0.0820873	0.0309253
52.5625	0.0741718	0.16087	0.223871	0.391964	0.453898	0.53292	0.663718		0.132503	0.192009	0.214544	0.378271	0.499428	0.627966	0.685027		0.112659	0.155813	0.25422	0.45399	0.653155	0.695733	0.723721		52.5625	0.106444	0.169564	0.230878	0.408075	0.535494	0.618873	0.690822		0.0296578	0.0196014	0.0207452	0.0403486	0.10441	0.0817867	0.0304185
52.625	0.0735434	0.160467	0.223539	0.392119	0.451526	0.533663	0.665176		0.133722	0.196309	0.214727	0.376858	0.496386	0.628937	0.685751		0.110589	0.150974	0.251168	0.452833	0.654398	0.695769	0.724431		52.625	0.105951	0.16925	0.229811	0.40727	0.534103	0.619456	0.691786		0.030356	0.0239098	0.0190129	0.0401895	0.106565	0.0814679	0.0300848
52.6875	0.0731537	0.159864	0.223398	0.392147	0.449057	0.534358	0.666413		0.134424	0.200092	0.214608	0.375486	0.493039	0.629719	0.686316		0.108583	0.146665	0.248039	0.451462	0.655401	0.695762	0.725277		52.6875	0.105387	0.168874	0.228682	0.406365	0.532499	0.619946	0.692669		0.0307599	0.0278298	0.0173305	0.0399336	0.108684	0.0811444	0.0299417
52.75	0.0732205	0.159354	0.223363	0.392105	0.446531	0.535047	0.667351		0.134451	0.203165	0.214237	0.374252	0.489499	0.630521	0.686915		0.10698	0.143275	0.244996	0.449876	0.656324	0.695882	0.726277		52.75	0.104884	0.168598	0.227532	0.405411	0.530785	0.620484	0.693514		0.0306691	0.0309967	0.0157977	0.0395285	0.110822	0.080886	0.0300123
52.8125	0.0739689	0.159205	0.223377	0.392078	0.44403	0.535712	0.667993		0.133777	0.2054	0.213644	0.373177	0.485939	0.631583	0.687766		0.10609	0.141168	0.242155	0.448214	0.657321	0.696389	0.727563		52.8125	0.104612	0.168591	0.226392	0.40449	0.529097	0.621228	0.694441		0.0299314	0.0331287	0.0144928	0.0390279	0.113006	0.0808372	0.0303409
52.875	0.0755121	0.159621	0.223476	0.392098	0.441644	0.53627	0.668508		0.132588	0.206787	0.212879	0.372267	0.482446	0.632866	0.688797		0.106128	0.140326	0.239606	0.446561	0.658456	0.697294	0.729202		52.875	0.104743	0.168911	0.22532	0.403642	0.527515	0.622143	0.695503		0.0285633	0.0341907	0.0134585	0.0384687	0.115218	0.0810456	0.0308975
52.9375	0.0777783	0.160697	0.223694	0.392097	0.439402	0.536661	0.669091		0.13106	0.207298	0.212015	0.371486	0.479029	0.634256	0.689967		0.107091	0.140513	0.237318	0.444795	0.659531	0.698402	0.731041		52.9375	0.10531	0.169502	0.224342	0.402793	0.525987	0.623106	0.6967		0.0266856	0.0342523	0.0126641	0.0378069	0.117337	0.0814453	0.0315189
53	0.0804584	0.162346	0.224021	0.392011	0.437247	0.536854	0.669771		0.129368	0.207112	0.211095	0.37071	0.475604	0.635558	0.691059		0.108778	0.141436	0.235303	0.442847	0.660323	0.699521	0.732861		53	0.106201	0.170298	0.223473	0.401856	0.524391	0.623978	0.697897		0.0245564	0.0335523	0.0121135	0.037062	0.119272	0.0819496	0.0320958
53.0625	0.0832789	0.164262	0.224457	0.391804	0.435127	0.536878	0.670389		0.127779	0.206478	0.209983	0.369881	0.472097	0.636645	0.691898		0.110866	0.142605	0.233465	0.440629	0.660735	0.700505	0.734448		53.0625	0.107308	0.171115	0.222635	0.400771	0.522653	0.624676	0.698912		0.0224623	0.0324833	0.0118466	0.0362163	0.121002	0.0824676	0.0326004
53.125	0.0859932	0.166088	0.224992	0.391449	0.433044	0.536807	0.67074		0.126622	0.205642	0.208653	0.368972	0.468527	0.637566	0.692508		0.113018	0.143521	0.231808	0.438067	0.660848	0.701369	0.735651		53.125	0.108545	0.171751	0.221818	0.399496	0.520806	0.625247	0.699633		0.0206806	0.0314449	0.0118996	0.0352435	0.12257	0.0829696	0.0330365
53.1875	0.0883572	0.167592	0.225591	0.390938	0.431022	0.536727	0.670744		0.126137	0.204916	0.207144	0.368069	0.464981	0.638393	0.692969		0.114969	0.143863	0.230352	0.435231	0.660753	0.702288	0.736447		53.1875	0.109821	0.172124	0.221029	0.398079	0.518919	0.625803	0.700053		0.019409	0.0307775	0.0122583	0.0341461	0.124	0.0834959	0.0334191
53.25	0.0901545	0.168575	0.226198	0.390318	0.429117	0.536678	0.670423		0.126457	0.20456	0.205549	0.367246	0.461535	0.639215	0.693452		0.116532	0.143436	0.229046	0.432274	0.660522	0.703439	0.737021		53.25	0.111048	0.17219	0.220264	0.396613	0.517058	0.626444	0.700299		0.0187626	0.0307215	0.012823	0.0329677	0.125296	0.0841107	0.0338229
53.3125	0.0911744	0.168862	0.22675	0.389599	0.427369	0.536638	0.669847		0.127601	0.204698	0.203943	0.36653	0.458327	0.640104	0.694154		0.117551	0.142119	0.228022	0.429257	0.660213	0.704876	0.73758		53.3125	0.112109	0.171893	0.219571	0.395129	0.515303	0.627206	0.700527		0.0188132	0.0313999	0.0135498	0.0317272	0.126447	0.0848571	0.0343133
53.375	0.0913841	0.168384	0.227223	0.388777	0.42585	0.536604	0.669094		0.129439	0.20533	0.202345	0.365887	0.455467	0.64106	0.694998		0.117946	0.139849	0.227418	0.426244	0.659779	0.706582	0.738185		53.375	0.112923	0.171187	0.218995	0.393636	0.513699	0.628082	0.700759		0.0195185	0.0328303	0.0144202	0.0304702	0.127373	0.085729	0.0349038
53.4375	0.0908821	0.167192	0.227643	0.387893	0.424565	0.536501	0.668189		0.131692	0.206241	0.200804	0.365353	0.45297	0.641995	0.695871		0.117723	0.136814	0.227173	0.42323	0.659112	0.708452	0.738673		53.4375	0.113432	0.170082	0.21854	0.392159	0.512215	0.628983	0.700911		0.0207404	0.0348038	0.0153615	0.0291733	0.128006	0.0867111	0.0355114
53.5	0.0896922	0.165405	0.228015	0.386924	0.423413	0.53627	0.667138		0.134022	0.207182	0.199345	0.364935	0.450772	0.642733	0.696722		0.117017	0.133345	0.22716	0.420178	0.658106	0.710308	0.738764		53.5	0.113577	0.168644	0.218173	0.390679	0.510764	0.62977	0.700875		0.0223643	0.037025	0.0163114	0.027812	0.128333	0.0877399	0.0359931
53.5625	0.0879771	0.163141	0.228331	0.385787	0.42234	0.535946	0.665923		0.136137	0.207931	0.197868	0.364563	0.448697	0.643219	0.697411		0.115962	0.129697	0.227302	0.417101	0.656746	0.711974	0.738313		53.5625	0.113359	0.166923	0.217833	0.38915	0.509261	0.63038	0.700549		0.0241853	0.039254	0.0172982	0.02643	0.128404	0.088714	0.0362969
53.625	0.0860185	0.160585	0.228561	0.384429	0.421381	0.535587	0.664463		0.137767	0.208247	0.196352	0.364152	0.446704	0.643482	0.697847		0.114827	0.126247	0.227552	0.414052	0.655009	0.713417	0.737349		53.625	0.112871	0.165026	0.217488	0.387544	0.507698	0.630829	0.699886		0.0259298	0.0411799	0.0183115	0.0250953	0.128202	0.0895878	0.0364858
53.6875	0.084069	0.158067	0.228657	0.382844	0.420553	0.535224	0.662648		0.138699	0.207904	0.194923	0.363711	0.444832	0.643512	0.698127		0.113927	0.123426	0.227892	0.411048	0.652887	0.71472	0.736051		53.6875	0.112232	0.163132	0.217157	0.385868	0.506091	0.631152	0.698942		0.0273543	0.0424664	0.0192594	0.0238131	0.127708	0.0903844	0.0367081
53.75	0.0823957	0.155904	0.2286	0.3811	0.419882	0.534939	0.660427		0.138752	0.206719	0.193613	0.363345	0.443205	0.643464	0.698518		0.113551	0.121644	0.228321	0.408191	0.650481	0.716049	0.734642		53.75	0.111566	0.161423	0.216845	0.384212	0.504523	0.631484	0.697863		0.0282303	0.0428053	0.0201196	0.0225847	0.126941	0.0911474	0.037112
53.8125	0.0812755	0.154289	0.228386	0.379245	0.419404	0.534753	0.657876		0.137961	0.204595	0.192436	0.363177	0.441933	0.643493	0.699191		0.113892	0.121262	0.22887	0.405652	0.647971	0.717545	0.733225		53.8125	0.111043	0.160049	0.216564	0.382691	0.503103	0.63193	0.696764		0.0284499	0.0419638	0.0208969	0.0214459	0.125964	0.0919428	0.0377334
53.875	0.0808501	0.153392	0.228005	0.37734	0.419118	0.534607	0.655172		0.136551	0.201576	0.191483	0.36326	0.441136	0.643657	0.700092		0.115032	0.122323	0.229603	0.403446	0.645499	0.719123	0.731927		53.875	0.110811	0.159097	0.216364	0.381349	0.501918	0.632462	0.69573		0.0280892	0.0399333	0.0215622	0.0203907	0.124832	0.092766	0.0385626
53.9375	0.0810031	0.153326	0.227467	0.375435	0.419027	0.534428	0.652461		0.134723	0.197856	0.19084	0.363643	0.440768	0.643803	0.70101		0.116986	0.124497	0.230679	0.401543	0.642949	0.720637	0.730727		53.9375	0.110904	0.15856	0.216329	0.380207	0.500915	0.632956	0.694733		0.0273713	0.0369588	0.0221325	0.0193953	0.123485	0.093577	0.0395092
54	0.0815892	0.154018	0.226818	0.37349	0.419093	0.534139	0.64974		0.13271	0.193685	0.190535	0.364274	0.44066	0.643702	0.70179		0.119694	0.127343	0.232118	0.399905	0.640099	0.721924	0.729512		54	0.111331	0.158349	0.21649	0.379223	0.499951	0.633255	0.69368		0.0265668	0.0333824	0.0226336	0.0184944	0.12185	0.0943272	0.0404995
54.0625	0.0824259	0.155268	0.226096	0.371466	0.419242	0.533733	0.646913		0.130781	0.189368	0.190473	0.365042	0.440602	0.643258	0.702331		0.122883	0.1304	0.233784	0.398547	0.636896	0.72289	0.728197		54.0625	0.11203	0.158345	0.216784	0.378352	0.498913	0.633294	0.69248		0.0259401	0.0296041	0.0231084	0.0177825	0.119973	0.0949715	0.0415275
54.125	0.0832388	0.156811	0.225305	0.36933	0.41942	0.533268	0.6439		0.129226	0.185256	0.19055	0.365836	0.440501	0.642506	0.702569		0.126277	0.133275	0.235496	0.397479	0.633418	0.723485	0.726853		54.125	0.112914	0.158447	0.217117	0.377548	0.49778	0.633087	0.691107		0.0257418	0.026029	0.0235651	0.0173488	0.117938	0.0954576	0.0426473
54.1875	0.0837118	0.158384	0.224421	0.367079	0.41965	0.53283	0.64064		0.128218	0.181678	0.19082	0.366727	0.440454	0.641533	0.70262		0.129563	0.135628	0.237173	0.396663	0.629811	0.723746	0.725645		54.1875	0.113831	0.158563	0.217471	0.376823	0.496639	0.632703	0.689635		0.0260927	0.0230257	0.023945	0.0171832	0.115799	0.0957637	0.0439651
54.25	0.0836059	0.159771	0.223395	0.364798	0.420024	0.532485	0.637091		0.127788	0.178787	0.191304	0.367788	0.440581	0.64054	0.702628		0.132468	0.13719	0.238871	0.396102	0.626243	0.723831	0.724712		54.25	0.114621	0.158583	0.217857	0.376229	0.495616	0.632285	0.688143		0.0269614	0.0208238	0.0242621	0.0172751	0.113592	0.0959397	0.0455707
54.3125	0.0828654	0.160803	0.222244	0.362577	0.420547	0.532238	0.633384		0.127927	0.176671	0.191974	0.368999	0.440863	0.639718	0.702647		0.134852	0.13781	0.240633	0.395864	0.622717	0.723858	0.724294		54.3125	0.115215	0.158428	0.218284	0.375813	0.494709	0.631938	0.686775		0.0282286	0.0195391	0.0245703	0.0176587	0.111323	0.0960465	0.0474878
54.375	0.0814684	0.161322	0.221062	0.360486	0.421217	0.532003	0.629784		0.128522	0.175357	0.192881	0.370389	0.441278	0.639028	0.702676		0.136624	0.137399	0.242534	0.395881	0.619094	0.723749	0.724294		54.375	0.115538	0.158026	0.218825	0.375585	0.493863	0.631593	0.685585		0.0297819	0.0191925	0.0249017	0.0182606	0.108916	0.0960892	0.0495189
54.4375	0.0793517	0.161175	0.219876	0.358568	0.422009	0.53168	0.626391		0.129262	0.174715	0.194099	0.371954	0.441847	0.638398	0.702729		0.137641	0.135977	0.244661	0.396135	0.615358	0.723395	0.724547		54.4375	0.115418	0.157289	0.219545	0.375553	0.493071	0.631158	0.684556		0.0315141	0.019659	0.0252822	0.0190404	0.106366	0.0960622	0.0515401
54.5	0.0766443	0.160337	0.218653	0.35684	0.422841	0.531229	0.623163		0.129842	0.17441	0.195605	0.373626	0.442524	0.63774	0.702707		0.137811	0.133781	0.246954	0.396584	0.611577	0.722674	0.724969		54.5	0.114766	0.156176	0.220404	0.375683	0.492314	0.630548	0.683613		0.033254	0.0206316	0.0257191	0.0199515	0.103752	0.0959248	0.0535212
54.5625	0.0735894	0.158958	0.217401	0.355255	0.423618	0.530653	0.620097		0.130009	0.174083	0.197305	0.375267	0.44322	0.636916	0.70244		0.137303	0.131067	0.249303	0.397145	0.607776	0.721514	0.725508		54.5625	0.113634	0.154703	0.221337	0.375889	0.491538	0.629694	0.682682		0.0348705	0.0218212	0.0262213	0.0209519	0.101141	0.0956352	0.0554139
54.625	0.0704866	0.157232	0.216185	0.353729	0.424307	0.529994	0.617159		0.129529	0.173458	0.1991	0.376821	0.443867	0.635856	0.701825		0.136362	0.128248	0.251611	0.397687	0.603966	0.719922	0.726117		54.625	0.112126	0.152979	0.222299	0.376079	0.490713	0.628591	0.6817		0.0362221	0.0229029	0.0267838	0.0219882	0.0985661	0.0951725	0.0571992
54.6875	0.0676902	0.155334	0.215039	0.352237	0.424961	0.529314	0.614254		0.128342	0.172249	0.200982	0.378309	0.444429	0.634661	0.700976		0.135269	0.125706	0.253836	0.398207	0.600194	0.718022	0.72688		54.6875	0.110434	0.151096	0.223286	0.376251	0.489862	0.627332	0.680703		0.0371788	0.0235589	0.0273752	0.0230541	0.0960453	0.0945674	0.0589868
54.75	0.0655336	0.15347	0.213926	0.350857	0.425626	0.528678	0.611322		0.126484	0.170319	0.202915	0.379742	0.445061	0.63351	0.700101		0.134361	0.123878	0.255889	0.39871	0.596611	0.716017	0.72802		54.75	0.108793	0.149222	0.224243	0.376436	0.489099	0.626069	0.679814		0.0376701	0.0235102	0.0279538	0.0240973	0.0936139	0.0938909	0.0609364
54.8125	0.0641775	0.151912	0.212837	0.349655	0.426317	0.528163	0.608439		0.124047	0.167828	0.204881	0.381108	0.445924	0.632627	0.699359		0.133917	0.123113	0.257809	0.399252	0.59348	0.713997	0.729642		54.8125	0.10738	0.147618	0.225176	0.376672	0.488574	0.624929	0.679147		0.0377388	0.0226647	0.0285398	0.0250942	0.0913788	0.0931557	0.0630792
54.875	0.0636837	0.150921	0.211808	0.348665	0.427083	0.527687	0.605811		0.120975	0.164935	0.206974	0.382456	0.446989	0.63212	0.698781		0.133959	0.123583	0.259663	0.399857	0.590813	0.711986	0.731663		54.875	0.106206	0.14648	0.226148	0.376993	0.488295	0.623931	0.678752		0.0373933	0.0210303	0.0291252	0.0260294	0.0893389	0.0924218	0.0652728
54.9375	0.0639237	0.150621	0.210837	0.347912	0.427913	0.527094	0.603655		0.117372	0.161733	0.209194	0.383786	0.448129	0.631817	0.698248		0.134501	0.125246	0.261518	0.400475	0.588426	0.709922	0.733957		54.9375	0.105266	0.145867	0.227183	0.377391	0.488156	0.622945	0.67862		0.0368133	0.0187024	0.0297463	0.0268589	0.0874227	0.0917364	0.0673318
55	0.0645995	0.150965	0.209945	0.34737	0.428707	0.526313	0.60201		0.113605	0.158341	0.211392	0.384998	0.449244	0.631507	0.697618		0.135451	0.127739	0.263289	0.400963	0.58623	0.707658	0.736255		55	0.104552	0.145682	0.228208	0.377777	0.48806	0.621826	0.678628		0.0362828	0.0159703	0.0303891	0.0275163	0.0856353	0.0910593	0.0691077
55.0625	0.0654408	0.151756	0.209199	0.346977	0.429393	0.525366	0.600707		0.110076	0.155031	0.213452	0.385974	0.450282	0.631051	0.696834		0.136589	0.130639	0.264832	0.401198	0.584174	0.705093	0.738336		55.0625	0.104035	0.145809	0.229161	0.37805	0.48795	0.620503	0.678625		0.0359568	0.013239	0.0309652	0.0279656	0.0839848	0.0903267	0.0705982
55.125	0.0661466	0.152736	0.208585	0.34666	0.429964	0.52433	0.599554		0.107072	0.152115	0.215378	0.386602	0.451226	0.630508	0.695857		0.137671	0.133552	0.266058	0.40119	0.582282	0.702339	0.740172		55.125	0.10363	0.146134	0.230007	0.378151	0.487824	0.619059	0.678528		0.0358861	0.0109007	0.0314049	0.0282302	0.0824909	0.0895547	0.0718925
55.1875	0.0664457	0.153606	0.20801	0.346418	0.430486	0.523303	0.598521		0.104818	0.149831	0.217123	0.386876	0.452098	0.629961	0.69476		0.138501	0.136059	0.266947	0.400961	0.580665	0.699562	0.741848		55.1875	0.103255	0.146498	0.230693	0.378085	0.48775	0.617609	0.678376		0.0360529	0.009236	0.0317253	0.0283144	0.0811892	0.0887763	0.0730549
55.25	0.0662134	0.154058	0.20748	0.34627	0.431057	0.522352	0.597627		0.103463	0.148398	0.218699	0.386859	0.452908	0.629487	0.693686		0.138926	0.137778	0.267519	0.400535	0.579498	0.696918	0.743474		55.25	0.102868	0.146745	0.231233	0.377888	0.487821	0.616252	0.678263		0.0363601	0.00826458	0.0319215	0.0282231	0.0801427	0.0880323	0.0741368
55.3125	0.0654315	0.153906	0.207019	0.346248	0.431738	0.52148	0.596923		0.103119	0.147802	0.220163	0.386646	0.453794	0.629229	0.692857		0.138833	0.13842	0.267776	0.399983	0.578899	0.694438	0.745239		55.3125	0.102461	0.146709	0.231653	0.377626	0.488144	0.615049	0.678339		0.0367051	0.00780075	0.0319665	0.0279801	0.0793666	0.0873465	0.0752161
55.375	0.0641424	0.153104	0.206558	0.346325	0.432575	0.520598	0.596559		0.103704	0.14785	0.22151	0.386251	0.45488	0.629224	0.692389		0.138139	0.13797	0.267755	0.399411	0.578822	0.692166	0.747158		55.375	0.101995	0.146308	0.231941	0.377329	0.488759	0.613996	0.678702		0.037028	0.0076837	0.0319043	0.0276443	0.07879	0.0867918	0.0762271
55.4375	0.0623979	0.151677	0.206073	0.346473	0.433571	0.51963	0.59664		0.104901	0.148343	0.222722	0.385718	0.456074	0.629273	0.692088		0.136937	0.136527	0.267405	0.398819	0.579161	0.690009	0.749128		55.4375	0.101412	0.145516	0.232067	0.377003	0.489602	0.612971	0.679285		0.0373918	0.0079606	0.0317157	0.0272398	0.0783722	0.0863513	0.0770459
55.5	0.0603919	0.149693	0.20561	0.346685	0.434648	0.518538	0.597087		0.106334	0.148979	0.223825	0.385021	0.457138	0.629284	0.691722		0.135526	0.134272	0.26677	0.398118	0.579817	0.687909	0.751001		55.5	0.100751	0.144315	0.232068	0.376608	0.490534	0.611911	0.679937		0.0378771	0.00870408	0.0314024	0.0267287	0.0781345	0.0860117	0.0776311
55.5625	0.0583471	0.147271	0.205193	0.346922	0.435703	0.51734	0.597717		0.107744	0.149473	0.224795	0.384015	0.457983	0.629203	0.691185		0.13414	0.131477	0.265859	0.397248	0.580684	0.68584	0.752573		55.5625	0.100077	0.14274	0.231949	0.376062	0.491457	0.610795	0.680491		0.0384739	0.00981634	0.0309588	0.0260882	0.0780722	0.085745	0.07798
55.625	0.0565658	0.144597	0.204831	0.347107	0.436747	0.516109	0.598439		0.108964	0.149582	0.22554	0.382612	0.458616	0.628995	0.690524		0.133055	0.128586	0.264602	0.396205	0.581685	0.683799	0.753817		55.625	0.0995281	0.140921	0.231658	0.375308	0.492349	0.609634	0.680927		0.0391078	0.0109701	0.0303512	0.0253509	0.0781359	0.0855051	0.0781322
55.6875	0.0553852	0.141928	0.204479	0.347148	0.437872	0.514934	0.599241		0.109825	0.149137	0.226056	0.380836	0.459057	0.628674	0.689754		0.132561	0.126197	0.262911	0.395072	0.582889	0.681871	0.754828		55.6875	0.0992571	0.139087	0.231149	0.374352	0.493273	0.608493	0.681274		0.0396585	0.0117308	0.0295472	0.0246112	0.0783292	0.0852783	0.0781392
55.75	0.0551226	0.139572	0.20403	0.347076	0.439177	0.513887	0.600093		0.110252	0.148098	0.226488	0.378838	0.459412	0.628343	0.688971		0.132984	0.124926	0.260839	0.39402	0.584388	0.680179	0.755809		55.75	0.0994528	0.137532	0.230452	0.373311	0.494326	0.60747	0.681624		0.0400383	0.01172	0.0286116	0.0239553	0.0786495	0.0850884	0.0781175
55.8125	0.0558676	0.137852	0.203423	0.346985	0.440699	0.51294	0.60099		0.110242	0.146491	0.226972	0.376743	0.459861	0.628157	0.688335		0.134506	0.125175	0.25856	0.393154	0.586316	0.678889	0.756964		55.8125	0.100205	0.136506	0.229652	0.372294	0.495625	0.606662	0.682096		0.0402684	0.0107216	0.027666	0.0234036	0.0791227	0.085037	0.0781738
55.875	0.05752	0.13698	0.202704	0.346924	0.442409	0.512048	0.601985		0.109926	0.144479	0.227544	0.374647	0.460454	0.628112	0.687849		0.13705	0.12697	0.25609	0.392517	0.588636	0.67799	0.75832		55.875	0.101499	0.136143	0.228779	0.371362	0.497166	0.60605	0.682718		0.0404292	0.0087844	0.0267148	0.0229732	0.0797275	0.0851424	0.0782934
55.9375	0.0599549	0.136972	0.201918	0.346858	0.444293	0.511172	0.603159		0.109476	0.142268	0.228145	0.372583	0.461007	0.628118	0.687431		0.140405	0.130004	0.253391	0.392091	0.591158	0.677363	0.759755		55.9375	0.103279	0.136415	0.227818	0.370511	0.498819	0.605551	0.683448		0.0405814	0.00615103	0.025738	0.0226877	0.0804027	0.0853629	0.0783738
56	0.0628841	0.137713	0.201056	0.346709	0.446305	0.51026	0.604582		0.10908	0.140038	0.228738	0.370477	0.461409	0.628007	0.686967		0.144308	0.133797	0.250472	0.391829	0.593657	0.676798	0.761086		56	0.105424	0.137183	0.226755	0.369672	0.500457	0.605021	0.684212		0.0408347	0.00315382	0.0247676	0.0225709	0.0810662	0.0856153	0.0782881
56.0625	0.0660111	0.139013	0.200119	0.346427	0.448378	0.509292	0.60619		0.108916	0.137935	0.229329	0.368178	0.461653	0.627666	0.686358		0.148423	0.137855	0.247413	0.39163	0.59604	0.676263	0.762199		56.0625	0.107783	0.138268	0.22562	0.368745	0.502024	0.604407	0.684915		0.0412176	0.00064647	0.0238643	0.022607	0.0816904	0.0858813	0.0780146
56.125	0.0690441	0.140559	0.199137	0.345963	0.450459	0.508337	0.607789		0.109245	0.136205	0.229885	0.365741	0.461678	0.627054	0.685593		0.152375	0.141703	0.244229	0.391503	0.598267	0.675822	0.763131		56.125	0.110221	0.139489	0.224417	0.367736	0.503468	0.603738	0.685504		0.0416738	0.00290094	0.0230379	0.0228351	0.0822896	0.0861427	0.0776711
56.1875	0.0717677	0.142006	0.198092	0.345308	0.452529	0.507504	0.609244		0.110264	0.135121	0.230452	0.363251	0.461606	0.626222	0.684748		0.155769	0.144867	0.240956	0.391517	0.600387	0.675623	0.764027		56.1875	0.1126	0.140664	0.223167	0.366692	0.504841	0.603116	0.686006		0.0420494	0.0050098	0.0223412	0.0232958	0.0828702	0.0864085	0.0773991
56.25	0.0740915	0.14311	0.196933	0.344509	0.454647	0.506934	0.610533		0.111983	0.134868	0.231119	0.360875	0.461561	0.625296	0.68388		0.158311	0.14698	0.237645	0.391816	0.602554	0.67571	0.765018		56.25	0.114795	0.141653	0.221899	0.365733	0.506254	0.602647	0.686477		0.0421799	0.00618616	0.0218659	0.0240249	0.0834698	0.0866372	0.0772751
56.3125	0.0759196	0.143706	0.195635	0.343677	0.456874	0.506635	0.611696		0.114301	0.135578	0.231914	0.358781	0.46153	0.624385	0.683073		0.159966	0.147883	0.23446	0.392484	0.604833	0.676071	0.766112		56.3125	0.116729	0.142389	0.22067	0.364981	0.507746	0.602364	0.68696		0.0420758	0.00625704	0.0217178	0.0249871	0.0841122	0.0868384	0.0772813
56.375	0.077224	0.143698	0.194234	0.342886	0.459186	0.506449	0.61282		0.117113	0.137162	0.232773	0.356969	0.461544	0.62353	0.68235		0.160798	0.147622	0.231477	0.393417	0.607195	0.676668	0.767255		56.375	0.118378	0.142827	0.219495	0.364424	0.509308	0.602216	0.687475		0.0418016	0.0052839	0.0218863	0.0260776	0.0847805	0.0870882	0.0773447
56.4375	0.0781315	0.143104	0.192808	0.342118	0.461501	0.506249	0.613992		0.120107	0.139381	0.233748	0.355325	0.461644	0.622681	0.681605		0.160825	0.146329	0.228685	0.394624	0.609467	0.677409	0.768301		56.4375	0.119688	0.142938	0.218414	0.364022	0.510871	0.602113	0.687966		0.0413483	0.00347683	0.0223195	0.0273123	0.0853871	0.0874137	0.0773511
56.5	0.0787569	0.141944	0.191472	0.341335	0.46372	0.506006	0.615214		0.122916	0.141983	0.234907	0.353803	0.461783	0.621688	0.680712		0.160022	0.144282	0.226089	0.396027	0.611428	0.678206	0.769162		56.5	0.120565	0.142736	0.21749	0.363722	0.51231	0.601966	0.688362		0.0406835	0.00133902	0.0229588	0.0286638	0.0858436	0.0877777	0.0772586
56.5625	0.0792076	0.14023	0.190277	0.340514	0.465765	0.505756	0.616403		0.125345	0.144736	0.236249	0.352477	0.461871	0.620419	0.679628		0.158512	0.141934	0.22363	0.397512	0.612941	0.678969	0.769746		56.5625	0.121022	0.1423	0.216719	0.363501	0.513526	0.601715	0.688592		0.0398287	0.00227546	0.0237525	0.0300557	0.0861183	0.0881081	0.0770634
56.625	0.0797414	0.138134	0.189165	0.339673	0.467618	0.505583	0.617434		0.127221	0.147378	0.237672	0.351344	0.461829	0.618881	0.678352		0.156543	0.139768	0.221387	0.398949	0.614052	0.679667	0.770008		56.625	0.121169	0.14176	0.216075	0.363322	0.5145	0.601377	0.688598		0.038757	0.00493336	0.0246863	0.0314011	0.0862634	0.0883522	0.0768009
56.6875	0.0806544	0.135929	0.188082	0.338815	0.469335	0.505578	0.61819		0.12844	0.149646	0.239077	0.350358	0.461713	0.617257	0.676926		0.154383	0.138263	0.21944	0.400341	0.614899	0.680435	0.770076		56.6875	0.121159	0.14128	0.215533	0.363171	0.515315	0.60109	0.688397		0.0373996	0.00733893	0.0257213	0.0327031	0.0863258	0.0885425	0.0765903
56.75	0.0821144	0.133874	0.18703	0.337946	0.470958	0.5058	0.618668		0.129005	0.151336	0.24049	0.349556	0.461646	0.615718	0.675434		0.152294	0.137786	0.217791	0.401722	0.615676	0.681405	0.770161		56.75	0.121138	0.140999	0.215104	0.363075	0.516093	0.600974	0.688088		0.035745	0.009164	0.0268312	0.0339691	0.0863667	0.0887259	0.0765347
56.8125	0.0841249	0.132233	0.186051	0.337165	0.472499	0.506213	0.618965		0.128901	0.152428	0.241898	0.34915	0.461722	0.614352	0.674016		0.150499	0.138513	0.216536	0.403195	0.616531	0.682557	0.770345		56.8125	0.121175	0.141058	0.214828	0.36317	0.516917	0.601041	0.687775		0.0338547	0.0103354	0.0279624	0.0351766	0.0864362	0.0889225	0.0766223
56.875	0.0867087	0.131231	0.185186	0.336576	0.473942	0.506734	0.619142		0.128147	0.152867	0.243254	0.349336	0.46195	0.61322	0.672846		0.149028	0.140399	0.215787	0.404844	0.617467	0.683891	0.770533		56.875	0.121295	0.141499	0.214742	0.363586	0.517786	0.601282	0.687507		0.0317199	0.0108599	0.0290484	0.0362959	0.0865344	0.0891799	0.0767529
56.9375	0.0897828	0.130923	0.184439	0.336195	0.47522	0.507267	0.619279		0.126899	0.152684	0.244588	0.350048	0.462194	0.612235	0.671878		0.147824	0.143218	0.215586	0.406566	0.618381	0.685352	0.770629		56.9375	0.121502	0.142275	0.214871	0.36427	0.518598	0.601618	0.687262		0.0293945	0.0109109	0.0300807	0.0372788	0.0866592	0.0895158	0.0768384
57	0.0931619	0.131244	0.183862	0.335982	0.476296	0.507729	0.619452		0.125399	0.151977	0.245874	0.351099	0.462373	0.61131	0.670895		0.146804	0.146526	0.215813	0.408148	0.619113	0.686772	0.770562		57	0.121788	0.143249	0.215183	0.365076	0.519261	0.601937	0.68697		0.0270029	0.0107479	0.0310111	0.0380592	0.0867543	0.0898889	0.0768267
57.0625	0.0965133	0.132114	0.183562	0.335814	0.477141	0.50812	0.619594		0.123948	0.150891	0.247037	0.352279	0.462417	0.610409	0.66969		0.145825	0.149839	0.216465	0.409485	0.619594	0.688082	0.770173		57.0625	0.122095	0.144281	0.215688	0.365859	0.519717	0.602204	0.686485		0.0247079	0.0105504	0.0317451	0.0386675	0.0868084	0.0902609	0.0766816
57.125	0.0995853	0.133394	0.183567	0.335608	0.477739	0.508531	0.619541		0.122833	0.149657	0.247981	0.353541	0.462305	0.609495	0.668246		0.144649	0.152717	0.217492	0.410494	0.61985	0.689338	0.769497		57.125	0.122356	0.145256	0.216347	0.366548	0.519965	0.602455	0.685761		0.0225359	0.0103858	0.0322224	0.0391005	0.0868466	0.0906089	0.0764967
57.1875	0.10217	0.134833	0.183798	0.335406	0.478128	0.509081	0.619154		0.122282	0.148568	0.248666	0.354913	0.462121	0.608689	0.666692		0.143072	0.154808	0.218825	0.411218	0.620063	0.690653	0.768703		57.1875	0.122508	0.14607	0.217096	0.367179	0.520104	0.602808	0.68485		0.0204521	0.0102189	0.0324683	0.0393665	0.0869363	0.0909292	0.0764101
57.25	0.104125	0.136162	0.184152	0.335282	0.478381	0.509807	0.618436		0.12245	0.147884	0.249115	0.356428	0.462002	0.608196	0.665223		0.141021	0.15583	0.220473	0.411688	0.620481	0.692088	0.767894		57.25	0.122532	0.146626	0.217913	0.367799	0.520288	0.603364	0.683851		0.0184483	0.00989429	0.0325573	0.0394518	0.0871554	0.0912364	0.0764506
57.3125	0.105356	0.137197	0.1846	0.335317	0.478589	0.510661	0.617569		0.123443	0.147736	0.249353	0.358145	0.461996	0.608136	0.664005		0.13851	0.155697	0.222336	0.411989	0.621198	0.693644	0.767138		57.3125	0.122436	0.146876	0.218763	0.368484	0.520594	0.604147	0.682904		0.0165998	0.0092799	0.0325244	0.0393677	0.0875197	0.0915568	0.0765548
57.375	0.105774	0.137799	0.185155	0.335565	0.478739	0.511545	0.616756		0.125219	0.148166	0.249291	0.36009	0.462012	0.608422	0.663083		0.135449	0.15443	0.224388	0.412207	0.6221	0.695282	0.766533		57.375	0.122147	0.146798	0.219611	0.369287	0.52095	0.605083	0.682124		0.0150739	0.00839934	0.0323335	0.0391404	0.0879968	0.0919141	0.0766823
57.4375	0.105333	0.137858	0.18584	0.335971	0.478854	0.512393	0.616024		0.127549	0.149121	0.248844	0.36221	0.461945	0.608955	0.662302		0.131851	0.152134	0.226732	0.412332	0.623114	0.696892	0.765987		57.4375	0.121578	0.146371	0.220472	0.370171	0.521304	0.60608	0.681438		0.0142318	0.00752482	0.0319648	0.038798	0.0885745	0.0922834	0.0767912
57.5	0.104205	0.137348	0.186718	0.336456	0.478911	0.513153	0.615248		0.130113	0.150325	0.248001	0.364434	0.461795	0.609685	0.661527		0.127864	0.149121	0.229381	0.412265	0.624179	0.698381	0.76546		57.5	0.120727	0.145598	0.221367	0.371051	0.521628	0.607073	0.680745		0.0143527	0.00716988	0.0314182	0.0383353	0.089223	0.0926413	0.0769281
57.5625	0.102575	0.136353	0.187793	0.336924	0.478816	0.513826	0.614331		0.132643	0.151382	0.246849	0.366666	0.46156	0.61044	0.66073		0.123687	0.145839	0.232217	0.411865	0.625139	0.699727	0.764892		57.5625	0.119635	0.144524	0.222286	0.371818	0.521839	0.607998	0.679984		0.0154384	0.00760054	0.0307547	0.0377355	0.0898758	0.0929741	0.0771052
57.625	0.100669	0.135068	0.188986	0.337305	0.478542	0.514485	0.613229		0.134951	0.152096	0.245373	0.368817	0.461195	0.611184	0.659928		0.119604	0.142793	0.235112	0.411093	0.626017	0.700929	0.764206		57.625	0.118408	0.143319	0.223157	0.372405	0.521918	0.608866	0.679121		0.0171722	0.00852636	0.0300343	0.0370246	0.090569	0.0932439	0.0772972
57.6875	0.0988288	0.133746	0.190219	0.337595	0.478152	0.515255	0.611897		0.136848	0.152326	0.243505	0.370868	0.46075	0.612013	0.659205		0.115941	0.140478	0.23796	0.410099	0.62705	0.702043	0.763467		57.6875	0.117206	0.142183	0.223895	0.372854	0.521984	0.60977	0.67819		0.0190411	0.0094067	0.0292953	0.0362928	0.0914047	0.0934145	0.0775477
57.75	0.0974497	0.132705	0.191435	0.337835	0.477689	0.516186	0.610352		0.138262	0.151949	0.241303	0.372813	0.460293	0.612984	0.658705		0.112955	0.139192	0.240709	0.409073	0.628374	0.703241	0.762868		57.75	0.116222	0.141282	0.224482	0.37324	0.522119	0.610804	0.677308		0.0206014	0.00979034	0.0286214	0.0356207	0.0924299	0.0935465	0.0779415
57.8125	0.0967054	0.132328	0.192571	0.338125	0.477218	0.517228	0.60869		0.139085	0.15089	0.238852	0.37471	0.459928	0.614138	0.658574		0.110882	0.139048	0.243375	0.40811	0.629982	0.704544	0.762649		57.8125	0.115557	0.140756	0.224933	0.373648	0.522376	0.61197	0.676638		0.0215734	0.00939801	0.0281172	0.0350048	0.0935896	0.093677	0.0785533
57.875	0.0966537	0.132877	0.193605	0.338544	0.476799	0.518282	0.607068		0.139211	0.149123	0.236114	0.376576	0.459709	0.615481	0.658864		0.109887	0.140067	0.245953	0.407265	0.631768	0.705893	0.762788		57.875	0.115251	0.140689	0.225224	0.374128	0.522758	0.613219	0.67624		0.0217799	0.00814114	0.0278216	0.0344258	0.0947909	0.0938263	0.0793009
57.9375	0.0972646	0.134466	0.19455	0.339092	0.476432	0.519284	0.605666		0.138794	0.146719	0.233084	0.378355	0.45961	0.617021	0.659523		0.109984	0.14202	0.248338	0.406557	0.633628	0.707121	0.763091		57.9375	0.115348	0.141068	0.225324	0.374668	0.523223	0.614475	0.676093		0.0212778	0.00618132	0.0277208	0.0338833	0.0959822	0.0939444	0.0800101
58	0.0983647	0.137085	0.195419	0.339736	0.476035	0.520202	0.604573		0.138053	0.143909	0.229841	0.379959	0.45956	0.618603	0.660322		0.110973	0.144405	0.250467	0.40589	0.635387	0.708034	0.76332		58	0.115797	0.1418	0.225243	0.375195	0.523661	0.615613	0.676072		0.020279	0.00409036	0.0278105	0.0333336	0.0971081	0.0939518	0.080537
58.0625	0.0997523	0.140506	0.196221	0.340428	0.475512	0.521038	0.603717		0.137227	0.140942	0.226483	0.381304	0.459466	0.620034	0.661097		0.112679	0.146729	0.252321	0.405138	0.63693	0.708543	0.763367		58.0625	0.116553	0.142726	0.225008	0.375623	0.523969	0.616538	0.67606		0.0190352	0.00347391	0.0280791	0.0327268	0.0981552	0.0938012	0.08087
58.125	0.101175	0.144332	0.19694	0.34113	0.47485	0.521837	0.602901		0.136547	0.138179	0.223	0.382424	0.459332	0.621236	0.661853		0.114818	0.148494	0.253887	0.404357	0.638258	0.708728	0.763226		58.125	0.117513	0.143668	0.224609	0.37597	0.524146	0.617267	0.675993		0.0178392	0.00518982	0.0285077	0.0321035	0.0991273	0.0935087	0.0810924
58.1875	0.102376	0.148178	0.197525	0.341826	0.474065	0.522662	0.601977		0.136255	0.135952	0.219457	0.383301	0.459207	0.6223	0.662667		0.117061	0.149338	0.255123	0.403709	0.639426	0.708811	0.762962		58.1875	0.118564	0.144489	0.224035	0.376279	0.524232	0.617925	0.675868		0.016989	0.00741599	0.0290707	0.0315332	0.100037	0.0931515	0.0813003
58.25	0.103153	0.151742	0.197915	0.342537	0.473195	0.523553	0.601008		0.136607	0.134547	0.215962	0.383998	0.459165	0.623293	0.663624		0.119162	0.149131	0.256	0.403347	0.640512	0.708912	0.762732		58.25	0.119641	0.14514	0.223293	0.376627	0.524291	0.618586	0.675788		0.0167319	0.00926608	0.0297282	0.0310676	0.100895	0.0927693	0.0815452
58.3125	0.103381	0.154804	0.198053	0.343304	0.472346	0.524474	0.60015		0.137656	0.134094	0.212601	0.384565	0.45934	0.624197	0.664813		0.120899	0.147825	0.256553	0.4033	0.641685	0.709008	0.762706		58.3125	0.120645	0.145574	0.222402	0.377056	0.524457	0.619226	0.67589		0.0171387	0.0105369	0.0304566	0.0306948	0.10173	0.0923677	0.0818421
58.375	0.10309	0.157284	0.197924	0.3442	0.471545	0.525368	0.59951		0.13919	0.134547	0.209345	0.385011	0.459757	0.625051	0.666187		0.122072	0.14549	0.256803	0.403588	0.64298	0.708997	0.762973		58.375	0.121451	0.145774	0.221357	0.3776	0.524761	0.619806	0.676223		0.0180576	0.0113712	0.0312234	0.0303799	0.10255	0.0919268	0.0821921
58.4375	0.102345	0.159202	0.197593	0.345239	0.470741	0.526156	0.599186		0.140968	0.135753	0.206239	0.385284	0.460242	0.625779	0.667564		0.122716	0.142371	0.256759	0.404165	0.644201	0.708856	0.763359		58.4375	0.12201	0.145776	0.220197	0.378229	0.525061	0.620264	0.676703		0.0193212	0.0120895	0.0319572	0.03009	0.103312	0.0914748	0.0824668
58.5	0.101229	0.160535	0.19715	0.346316	0.469901	0.526751	0.599208		0.142741	0.137469	0.203393	0.385326	0.46065	0.626194	0.668844		0.123014	0.138614	0.256342	0.40495	0.645119	0.708489	0.763562		58.5	0.122328	0.14554	0.218962	0.378864	0.525224	0.620478	0.677205		0.0207641	0.0129993	0.0325226	0.0298462	0.103936	0.0910036	0.0824951
58.5625	0.0999887	0.161278	0.196617	0.347315	0.469003	0.527128	0.599462		0.144213	0.13942	0.200792	0.385114	0.460995	0.626218	0.669947		0.123027	0.134664	0.255528	0.405905	0.645634	0.707805	0.763408		58.5625	0.12241	0.145121	0.217646	0.379445	0.52521	0.620384	0.677606		0.0221184	0.0141931	0.0328735	0.0297036	0.104366	0.0904794	0.0822406
58.625	0.0989187	0.161579	0.195938	0.348241	0.467982	0.527354	0.599812		0.145154	0.141302	0.198455	0.384614	0.461319	0.625871	0.670812		0.122922	0.131018	0.254309	0.407084	0.645782	0.706868	0.762916		58.625	0.122332	0.144633	0.216234	0.37998	0.525028	0.620031	0.677847		0.0231235	0.0155505	0.0329981	0.0296937	0.104629	0.0898995	0.0817795
58.6875	0.0982999	0.161739	0.195063	0.349112	0.466835	0.527542	0.600176		0.145364	0.142945	0.196467	0.383856	0.461681	0.625207	0.671406		0.122966	0.128128	0.252808	0.408433	0.64575	0.705848	0.762197		58.6875	0.12221	0.144271	0.214779	0.380467	0.524755	0.619532	0.677926		0.0235413	0.0168447	0.0329413	0.0298053	0.104816	0.0892881	0.0812068
58.75	0.0983423	0.162109	0.194001	0.349925	0.465641	0.527715	0.600542		0.144649	0.144208	0.194955	0.382995	0.462098	0.624351	0.67183		0.123424	0.126401	0.251163	0.409954	0.645649	0.704954	0.761446		58.75	0.122138	0.144239	0.213373	0.380958	0.524462	0.619007	0.677939		0.0231801	0.0178539	0.0327303	0.0300661	0.104965	0.0887404	0.0806256
58.8125	0.0992157	0.162945	0.192778	0.35071	0.46448	0.527819	0.600982		0.143062	0.144915	0.193923	0.382195	0.462621	0.623394	0.672259		0.124554	0.125973	0.249324	0.411715	0.645444	0.704416	0.760857		58.8125	0.122278	0.144611	0.212008	0.38154	0.524181	0.618543	0.678033		0.0220119	0.018488	0.0323218	0.0305074	0.10502	0.0883981	0.080094
58.875	0.100904	0.164378	0.191452	0.351482	0.463355	0.527789	0.601592		0.140836	0.144987	0.193247	0.381445	0.463304	0.622273	0.672774		0.126498	0.126725	0.247319	0.413773	0.645235	0.704168	0.760436		58.875	0.122746	0.145364	0.210673	0.382233	0.523965	0.618076	0.678267		0.0202287	0.0188293	0.0317496	0.0311533	0.105023	0.0882645	0.0795645
58.9375	0.103205	0.166461	0.190112	0.352163	0.46226	0.527529	0.602367		0.138066	0.144571	0.192947	0.38066	0.464096	0.620997	0.67326		0.129145	0.128389	0.245201	0.416076	0.645076	0.704051	0.760037		58.9375	0.123472	0.146474	0.20942	0.382966	0.523811	0.617526	0.678555		0.01811	0.0191072	0.0310197	0.032019	0.105023	0.0883119	0.0789685
59	0.10581	0.169139	0.188783	0.352671	0.461217	0.52698	0.603243		0.13493	0.143911	0.193083	0.379795	0.464846	0.619454	0.673543		0.132182	0.13061	0.242974	0.418467	0.644826	0.70393	0.759521		59	0.124307	0.147887	0.20828	0.383644	0.52363	0.616788	0.678769		0.016078	0.0195701	0.0301224	0.0330664	0.104975	0.0885048	0.0782701
59.0625	0.108336	0.172208	0.187426	0.352955	0.460218	0.526185	0.604188		0.131762	0.143252	0.193646	0.378804	0.46546	0.617624	0.673458		0.135207	0.132889	0.240709	0.420829	0.644373	0.703776	0.758833		59.0625	0.125102	0.14945	0.20726	0.384196	0.52335	0.615862	0.678827		0.0146213	0.0203792	0.0291341	0.0342568	0.104842	0.0888083	0.0774621
59.125	0.11051	0.175349	0.186053	0.352979	0.459236	0.525267	0.605125		0.128933	0.142832	0.19451	0.377699	0.465944	0.615523	0.672953		0.137824	0.13476	0.238449	0.423008	0.643732	0.703614	0.757983		59.125	0.125756	0.15098	0.206337	0.384562	0.522971	0.614802	0.678687		0.0139319	0.0214865	0.0281294	0.0355155	0.104636	0.0891758	0.0765903
59.1875	0.112055	0.178287	0.184736	0.352712	0.458264	0.524335	0.605901		0.126754	0.142938	0.195637	0.376587	0.466384	0.613266	0.672191		0.139727	0.13589	0.236233	0.424992	0.642974	0.703581	0.757048		59.1875	0.126179	0.152372	0.205535	0.384763	0.52254	0.613727	0.67838		0.013845	0.0227179	0.0271377	0.0368271	0.104377	0.089624	0.0757633
59.25	0.1128	0.180865	0.183466	0.352211	0.45735	0.523437	0.606476		0.125437	0.143771	0.197012	0.375562	0.466781	0.611034	0.671351		0.140759	0.136101	0.234187	0.426843	0.642216	0.703818	0.756166		59.25	0.126332	0.153579	0.204889	0.384872	0.522116	0.612763	0.677998		0.0140009	0.0239398	0.0262617	0.0381774	0.104117	0.0902028	0.0750658
59.3125	0.112694	0.18295	0.182202	0.351545	0.456608	0.52253	0.606958		0.124986	0.145424	0.198648	0.374672	0.46707	0.608994	0.67048		0.14083	0.135376	0.232458	0.428639	0.641484	0.704328	0.755404		59.3125	0.12617	0.154583	0.204436	0.384952	0.521721	0.611951	0.677614		0.0141051	0.0250745	0.0256231	0.0395615	0.10385	0.090935	0.0744795
59.375	0.111711	0.184391	0.180958	0.350789	0.45604	0.521559	0.607425		0.125242	0.147794	0.200552	0.373992	0.467264	0.607103	0.669609		0.139968	0.133721	0.231048	0.430264	0.640774	0.705092	0.754793		59.375	0.12564	0.155302	0.204186	0.385015	0.521359	0.611251	0.677276		0.0141327	0.0261561	0.0252417	0.0408682	0.103569	0.0918368	0.0739825
59.4375	0.109992	0.185157	0.179813	0.34994	0.455589	0.520496	0.607898		0.126045	0.150629	0.202665	0.373518	0.467474	0.605283	0.668695		0.138319	0.131188	0.229979	0.431575	0.640091	0.706078	0.754221		59.4375	0.124785	0.155658	0.204152	0.385011	0.521051	0.610619	0.676938		0.0142052	0.0273334	0.0251165	0.0420135	0.103262	0.0929059	0.0735086
59.5	0.10769	0.18533	0.178884	0.348967	0.455223	0.519333	0.608401		0.127102	0.153667	0.204838	0.373219	0.46769	0.603453	0.667609		0.136003	0.127994	0.229249	0.432559	0.639292	0.707034	0.753583		59.5	0.123598	0.155664	0.204324	0.384915	0.520735	0.60994	0.676531		0.0144776	0.02872	0.025186	0.0430056	0.102862	0.0940186	0.073001
59.5625	0.105071	0.185012	0.178204	0.347829	0.454925	0.518089	0.608904		0.128108	0.156635	0.207053	0.373	0.467772	0.601561	0.666261		0.133271	0.124604	0.228837	0.433148	0.638252	0.707743	0.752827		59.5625	0.12215	0.155417	0.204698	0.384659	0.520316	0.609131	0.675998		0.0150145	0.0302222	0.0253985	0.0438382	0.102337	0.0950531	0.072454
59.625	0.10236	0.184358	0.17768	0.346499	0.454658	0.516861	0.609227		0.128831	0.159178	0.209309	0.372871	0.467584	0.59967	0.664643		0.130451	0.121499	0.228699	0.433251	0.636963	0.708233	0.751945		59.625	0.120547	0.155011	0.205229	0.384207	0.519735	0.608254	0.675272		0.0157716	0.031636	0.0257531	0.044473	0.101728	0.0959743	0.0719505
59.6875	0.0998239	0.18362	0.177233	0.345037	0.45442	0.51575	0.609191		0.129147	0.161023	0.211527	0.372838	0.467182	0.597955	0.662887		0.127875	0.119121	0.228874	0.432834	0.635462	0.708695	0.750984		59.6875	0.118949	0.154588	0.205878	0.38357	0.519022	0.607467	0.674354		0.0165747	0.0327273	0.0262798	0.0448717	0.101042	0.0968237	0.071589
59.75	0.0977137	0.183075	0.176846	0.343508	0.454223	0.514837	0.608818		0.129009	0.162054	0.213622	0.372905	0.466734	0.596604	0.661221		0.12577	0.11783	0.229346	0.431943	0.63385	0.709202	0.750037		59.75	0.117498	0.15432	0.206605	0.382785	0.518269	0.606881	0.673359		0.0172098	0.033303	0.0269446	0.0450378	0.100291	0.0975892	0.0713876
59.8125	0.0961707	0.182968	0.176517	0.34202	0.454126	0.51416	0.608264		0.128376	0.162338	0.215662	0.373177	0.466317	0.595731	0.659791		0.124392	0.117811	0.230115	0.430736	0.632227	0.709682	0.749223		59.8125	0.116313	0.154372	0.207432	0.381978	0.517557	0.606524	0.672426		0.0175569	0.0333007	0.0277305	0.0450078	0.0994945	0.0982069	0.0713238
59.875	0.0952197	0.18348	0.176286	0.340641	0.454162	0.513642	0.607651		0.127282	0.161941	0.21777	0.373743	0.465905	0.595365	0.658671		0.123912	0.11906	0.23126	0.429384	0.630582	0.710062	0.748618		59.875	0.115471	0.154827	0.208439	0.381256	0.516883	0.606356	0.671647		0.0176193	0.0327944	0.0286502	0.0448458	0.0986409	0.0986706	0.0713737
59.9375	0.0947926	0.18469	0.176215	0.339379	0.454301	0.513201	0.607034		0.125858	0.160937	0.219938	0.37455	0.465475	0.595374	0.657744		0.12422	0.121429	0.232789	0.427916	0.62885	0.710257	0.748085		59.9375	0.114957	0.155685	0.209647	0.380615	0.516209	0.606277	0.670954		0.017482	0.0319556	0.0296573	0.0445788	0.0977099	0.098979	0.0714471
60	0.0946891	0.186536	0.17631	0.338233	0.454441	0.512813	0.606437		0.124333	0.15951	0.222108	0.375439	0.464908	0.595547	0.65681		0.124992	0.124487	0.234687	0.426179	0.626897	0.710154	0.747409		60	0.114671	0.156844	0.211035	0.37995	0.515415	0.606171	0.670218		0.0173082	0.0311105	0.0307238	0.0441462	0.0966876	0.0990986	0.0714362
60.0625	0.094686	0.188834	0.176535	0.3372	0.454484	0.5125	0.605818		0.123009	0.157933	0.224097	0.376362	0.464071	0.595834	0.655752		0.126017	0.127687	0.236764	0.424039	0.62453	0.7096	0.746479		60.0625	0.11457	0.158151	0.212465	0.3792	0.514362	0.605978	0.66935		0.017286	0.0305743	0.0317546	0.0434889	0.095529	0.0989409	0.0713099
60.125	0.094558	0.191341	0.176905	0.336266	0.454403	0.51232	0.605108		0.122187	0.156559	0.225832	0.377272	0.463024	0.596246	0.654597		0.127133	0.130544	0.238884	0.421564	0.621798	0.708604	0.745275		60.125	0.114626	0.159482	0.213874	0.378367	0.513075	0.605723	0.668327		0.0175545	0.0305037	0.0326744	0.0426596	0.0942557	0.0984843	0.0710852
60.1875	0.0940624	0.193801	0.177404	0.335427	0.454246	0.512347	0.604221		0.122118	0.155712	0.227383	0.378129	0.461846	0.596831	0.653538		0.128214	0.132756	0.240984	0.418892	0.61885	0.707288	0.743874		60.1875	0.114798	0.160756	0.215257	0.377483	0.511647	0.605489	0.667211		0.0182145	0.0308336	0.0334795	0.041736	0.0929184	0.0977583	0.0708235
60.25	0.0930178	0.195942	0.177958	0.334751	0.454065	0.512596	0.603118		0.122894	0.155506	0.228855	0.378943	0.460621	0.597725	0.652801		0.129126	0.134146	0.243013	0.416133	0.615791	0.705773	0.742495		60.25	0.115013	0.161865	0.216609	0.376609	0.510159	0.605365	0.666138		0.0193013	0.031385	0.0342126	0.0407412	0.0915389	0.0968148	0.0706393
60.3125	0.0913595	0.197515	0.178562	0.334278	0.453876	0.513002	0.601903		0.124464	0.155956	0.230304	0.379774	0.459419	0.599031	0.652517		0.129709	0.13464	0.244967	0.413422	0.612698	0.70417	0.741265		60.3125	0.115177	0.162704	0.217944	0.375825	0.508664	0.605401	0.665229		0.020793	0.0319756	0.0348854	0.0397198	0.0901381	0.0957433	0.0705455
60.375	0.0890724	0.198349	0.17925	0.334059	0.453662	0.513514	0.600761		0.126665	0.156997	0.231701	0.380613	0.458168	0.60075	0.652757		0.129866	0.134156	0.246887	0.41088	0.609592	0.7025	0.740103		60.375	0.115201	0.163167	0.219279	0.375184	0.507141	0.605588	0.66454		0.0226847	0.0325383	0.035488	0.0386972	0.0887542	0.0945857	0.0704142
60.4375	0.0861773	0.198348	0.179995	0.334154	0.453404	0.514071	0.599825		0.129303	0.158435	0.232881	0.381414	0.456797	0.602682	0.653442		0.129592	0.132725	0.248728	0.408417	0.606452	0.700729	0.73886		60.4375	0.115024	0.16317	0.220535	0.374662	0.505551	0.605828	0.664043		0.0249825	0.0330666	0.0359911	0.0375888	0.0873991	0.0933688	0.0701212
60.5	0.08288	0.197527	0.180768	0.334505	0.453054	0.514575	0.599074		0.132115	0.159943	0.233817	0.382083	0.455289	0.604623	0.654365		0.129042	0.130587	0.25043	0.406019	0.603209	0.698669	0.73741		60.5	0.114679	0.162686	0.221672	0.374202	0.503851	0.605956	0.663616		0.0275816	0.033554	0.0363847	0.0364024	0.0860542	0.0920544	0.06963
60.5625	0.0794397	0.196001	0.181622	0.334979	0.452523	0.51498	0.598357		0.134767	0.161229	0.234548	0.382502	0.453627	0.60655	0.655376		0.128312	0.128145	0.251984	0.403651	0.599813	0.696248	0.73573		60.5625	0.114173	0.161792	0.222718	0.373711	0.501988	0.605926	0.663154		0.0302525	0.0339317	0.0366425	0.0351699	0.0847214	0.0906357	0.0690158
60.625	0.0760374	0.193891	0.182602	0.335482	0.451792	0.515329	0.597551		0.137008	0.162096	0.235164	0.382651	0.451835	0.608448	0.656476		0.127509	0.125897	0.253255	0.401381	0.596283	0.693513	0.73384		60.625	0.113518	0.160628	0.223673	0.373171	0.49997	0.605763	0.662622		0.032805	0.034021	0.0367014	0.0339566	0.0834096	0.0891221	0.0683521
60.6875	0.0729153	0.191397	0.183679	0.33603	0.450934	0.51571	0.596654		0.138677	0.162375	0.235649	0.382597	0.449969	0.610356	0.65779		0.126883	0.124344	0.254171	0.399319	0.592749	0.690647	0.7318		60.6875	0.112825	0.159372	0.2245	0.372649	0.497884	0.605571	0.662081		0.0350621	0.0336274	0.0365449	0.0327962	0.0821569	0.087567	0.067675
60.75	0.07038	0.188823	0.184798	0.336676	0.450039	0.516168	0.595697		0.139659	0.161974	0.235973	0.382391	0.448126	0.612385	0.659522		0.126643	0.123906	0.254716	0.397592	0.589333	0.68787	0.729782		60.75	0.112227	0.158235	0.225162	0.37222	0.495833	0.605474	0.661667		0.0368206	0.0326196	0.0361906	0.0317062	0.0809791	0.0860592	0.0670684
60.8125	0.0686682	0.186421	0.185894	0.337413	0.449138	0.516693	0.594767		0.139926	0.16089	0.236228	0.382004	0.446401	0.614658	0.661774		0.126957	0.12479	0.254927	0.396209	0.586173	0.685368	0.727968		60.8125	0.11185	0.157367	0.225683	0.371875	0.493904	0.605573	0.661503		0.0379548	0.0309662	0.0357038	0.0306788	0.0799191	0.0847039	0.0666012
60.875	0.0677462	0.18437	0.186938	0.338266	0.448257	0.517169	0.594049		0.139597	0.15924	0.236474	0.381447	0.444877	0.617118	0.664415		0.127998	0.127006	0.254826	0.395042	0.583317	0.68315	0.726427		60.875	0.11178	0.156872	0.22608	0.371585	0.492151	0.605812	0.661631		0.0385732	0.0287554	0.0351175	0.029645	0.0789706	0.0835659	0.0662329
60.9375	0.0675314	0.182856	0.188016	0.339271	0.447416	0.517473	0.593652		0.138876	0.15714	0.23669	0.380712	0.443513	0.619563	0.667234		0.129723	0.130347	0.25442	0.394118	0.580737	0.681079	0.725046		60.9375	0.112044	0.156781	0.226375	0.371367	0.490555	0.606039	0.661977		0.0388193	0.0262565	0.0343827	0.0285923	0.0781238	0.0826372	0.0658545
61	0.0678071	0.181966	0.189209	0.340404	0.446573	0.51754	0.593511		0.137974	0.154766	0.236807	0.379841	0.442165	0.621847	0.670209		0.131998	0.134366	0.253779	0.393457	0.578356	0.679002	0.723644		61	0.112593	0.157033	0.226598	0.371234	0.489031	0.60613	0.662454		0.0389007	0.0238811	0.0334738	0.0275537	0.0773886	0.0818707	0.0654122
61.0625	0.0682837	0.181555	0.190448	0.341572	0.445689	0.517379	0.593471		0.137093	0.152387	0.236828	0.378823	0.440833	0.623899	0.673267		0.13465	0.138575	0.252829	0.392968	0.576096	0.676834	0.722189		61.0625	0.113342	0.157505	0.226701	0.371121	0.487539	0.606037	0.662976		0.039041	0.0219428	0.0323999	0.0265493	0.0767309	0.081214	0.0649733
61.125	0.0686111	0.18129	0.191642	0.342704	0.444769	0.517087	0.593368		0.136449	0.150319	0.236753	0.377609	0.439564	0.625749	0.67627		0.13741	0.142487	0.251481	0.392616	0.574013	0.674644	0.720661		61.125	0.114157	0.158032	0.226625	0.370977	0.486115	0.605827	0.663433		0.0394466	0.0205192	0.0311784	0.0256086	0.0761659	0.0806459	0.0646099
61.1875	0.0685208	0.180843	0.192762	0.343748	0.443879	0.51678	0.593124		0.136324	0.148819	0.23661	0.376174	0.438454	0.627451	0.679268		0.14	0.145681	0.249766	0.392406	0.57216	0.672605	0.719128		61.1875	0.114948	0.158448	0.226379	0.370776	0.484831	0.605612	0.66384		0.0402494	0.0194586	0.0298472	0.024774	0.0756777	0.0801752	0.0644032
61.25	0.0678225	0.180015	0.193778	0.344691	0.44308	0.516499	0.59279		0.136927	0.148159	0.236478	0.374663	0.437548	0.629021	0.682321		0.142223	0.147977	0.247819	0.392412	0.570627	0.670922	0.717747		61.25	0.115658	0.158717	0.226025	0.370589	0.483752	0.605481	0.664286		0.0415109	0.0184451	0.0284967	0.0241198	0.0752875	0.0798572	0.0644014
61.3125	0.0665377	0.17868	0.194663	0.345574	0.442398	0.516212	0.592492		0.138159	0.148426	0.23645	0.373226	0.436896	0.630557	0.685409		0.143861	0.149236	0.245747	0.392697	0.569577	0.669753	0.71663		61.3125	0.116186	0.158781	0.22562	0.370499	0.482957	0.605507	0.664844		0.0430911	0.0172381	0.0272098	0.0236792	0.0750652	0.079777	0.0645739
61.375	0.064658	0.176687	0.195455	0.346444	0.441877	0.515846	0.592392		0.139783	0.14944	0.23655	0.371889	0.436526	0.632146	0.688463		0.14486	0.149444	0.243492	0.393219	0.569081	0.669078	0.71583		61.375	0.116434	0.158524	0.225166	0.370518	0.482495	0.60569	0.665562		0.044911	0.0157298	0.025963	0.0234175	0.075034	0.0799688	0.0648276
61.4375	0.0622557	0.173923	0.196211	0.347277	0.441476	0.515337	0.592623		0.14163	0.150949	0.236699	0.370575	0.436436	0.633697	0.691407		0.14531	0.148679	0.240941	0.393862	0.56894	0.66865	0.715304		61.4375	0.116398	0.15785	0.224617	0.370571	0.482284	0.605895	0.666445		0.0469252	0.0139652	0.0246915	0.0232927	0.0750888	0.080349	0.0650384
61.5	0.0593987	0.170444	0.196899	0.348015	0.44114	0.514671	0.593147		0.143411	0.152763	0.236833	0.36922	0.436531	0.635007	0.694104		0.145257	0.147148	0.238122	0.394547	0.568956	0.668224	0.714834		61.5	0.116022	0.156785	0.223952	0.370594	0.482209	0.605967	0.667362		0.0490461	0.0121576	0.0234368	0.0232968	0.0751603	0.0807909	0.0651019
61.5625	0.0563765	0.166438	0.197496	0.348634	0.440852	0.513896	0.59377		0.144804	0.154721	0.236834	0.367821	0.436665	0.635987	0.696391		0.14479	0.145282	0.2352	0.395264	0.569094	0.66777	0.714218		61.5625	0.115323	0.15548	0.223177	0.370573	0.482203	0.605884	0.668126		0.0510494	0.0105986	0.022255	0.0234363	0.0752784	0.081234	0.0650083
61.625	0.0534545	0.162099	0.198001	0.349105	0.440573	0.513091	0.594359		0.145604	0.156528	0.236714	0.366348	0.436789	0.636613	0.698226		0.14407	0.143586	0.232187	0.39597	0.569335	0.66735	0.713499		61.625	0.114376	0.154071	0.222301	0.370474	0.482232	0.605685	0.668695		0.0527654	0.00949768	0.0211653	0.0237034	0.0754569	0.0816481	0.0648281
61.6875	0.050919	0.157719	0.198341	0.349399	0.4403	0.512361	0.594879		0.145713	0.157982	0.236485	0.364864	0.436945	0.637	0.699618		0.143331	0.142536	0.229081	0.396623	0.569689	0.667105	0.712745		61.6875	0.113321	0.152746	0.221302	0.370295	0.482311	0.605489	0.669081		0.0540549	0.00884284	0.0202269	0.0240761	0.0756896	0.0820437	0.0645948
61.75	0.0490774	0.153694	0.198475	0.349485	0.440094	0.511774	0.595347		0.145053	0.158987	0.236134	0.363528	0.437259	0.637329	0.700667		0.142895	0.142544	0.225967	0.397256	0.570282	0.667201	0.712043		61.75	0.112342	0.151742	0.220192	0.37009	0.482545	0.605435	0.669352		0.054799	0.00839366	0.0194823	0.0245525	0.0759956	0.0824758	0.0643424
61.8125	0.0482295	0.15038	0.198459	0.349356	0.440019	0.511355	0.59587		0.143599	0.159398	0.235736	0.362487	0.437752	0.637677	0.701518		0.143106	0.143756	0.222938	0.397987	0.571196	0.667759	0.711546		61.8125	0.111645	0.151178	0.219044	0.369943	0.482989	0.605597	0.669645		0.0549199	0.00785176	0.0189412	0.0251586	0.0763982	0.0829904	0.0640872
61.875	0.0483858	0.148062	0.198314	0.349066	0.440105	0.511059	0.596612		0.14147	0.159233	0.235395	0.361851	0.438375	0.637984	0.702277		0.144201	0.146005	0.220103	0.398925	0.572445	0.668698	0.711321		61.875	0.111353	0.1511	0.217937	0.369947	0.483642	0.605914	0.67007		0.054548	0.00711797	0.0186352	0.0258967	0.0769113	0.0835693	0.0637772
61.9375	0.0493676	0.146863	0.198061	0.348655	0.440307	0.510774	0.597715		0.138758	0.158607	0.235142	0.361595	0.439104	0.638099	0.702846		0.146158	0.149001	0.217526	0.400023	0.573878	0.669871	0.711212		61.9375	0.111428	0.15149	0.21691	0.370091	0.48443	0.606248	0.670591		0.0538729	0.00625552	0.0185482	0.0267173	0.077467	0.0841951	0.0632513
62	0.0507875	0.146674	0.197802	0.348074	0.44052	0.510451	0.599203		0.135659	0.157673	0.234841	0.361538	0.439865	0.637914	0.703042		0.148773	0.152375	0.215178	0.401161	0.575283	0.671109	0.710998		62	0.11174	0.152241	0.215941	0.370258	0.485223	0.606491	0.671081		0.0531919	0.00550054	0.0185314	0.0275966	0.0779953	0.0848133	0.0623749
62.0625	0.0523251	0.147254	0.197599	0.347256	0.440662	0.510136	0.600962		0.132498	0.156647	0.234423	0.361559	0.440521	0.637409	0.702667		0.151663	0.155683	0.213029	0.402213	0.576504	0.672296	0.710504		62.0625	0.112162	0.153195	0.215017	0.370342	0.485895	0.606614	0.671378		0.052699	0.00516725	0.0184925	0.0285121	0.0784694	0.0853534	0.0611075
62.125	0.0537831	0.14836	0.197401	0.346186	0.440709	0.50993	0.602858		0.129588	0.155755	0.233867	0.361667	0.441002	0.636631	0.701715		0.154488	0.158484	0.211085	0.403131	0.577475	0.673444	0.70977		62.125	0.11262	0.1542	0.214118	0.370328	0.486395	0.606668	0.671447		0.0524527	0.00523831	0.0184211	0.0294441	0.0788771	0.0857757	0.059537
62.1875	0.0549842	0.14973	0.197165	0.344884	0.440719	0.509921	0.604813		0.127247	0.155297	0.233133	0.36191	0.44134	0.635665	0.700354		0.157018	0.160417	0.209366	0.403934	0.578345	0.674629	0.708966		62.1875	0.113083	0.155148	0.213221	0.370243	0.486801	0.606738	0.671378		0.0524708	0.00534487	0.0182917	0.0303942	0.0792795	0.0860798	0.0578073
62.25	0.0558423	0.151057	0.196898	0.343403	0.440734	0.510112	0.606811		0.125682	0.155565	0.232271	0.362328	0.441614	0.634574	0.69886		0.158981	0.161248	0.207914	0.404726	0.579334	0.675976	0.708219		62.25	0.113502	0.155957	0.212361	0.370153	0.487227	0.606887	0.671296		0.0526373	0.00510694	0.0181008	0.0314015	0.0797677	0.0863283	0.056042
62.3125	0.0562766	0.152084	0.196605	0.341827	0.440784	0.510472	0.608904		0.124874	0.156612	0.231375	0.363039	0.441912	0.633462	0.697372		0.160214	0.160881	0.206806	0.405673	0.580333	0.67756	0.707443		62.3125	0.113788	0.156526	0.211595	0.37018	0.487676	0.607165	0.67124		0.0528481	0.00439948	0.017873	0.0325165	0.0802451	0.0865928	0.0542188
62.375	0.0563328	0.15266	0.19633	0.34017	0.440851	0.510926	0.611187		0.124743	0.158313	0.23048	0.364121	0.442222	0.632366	0.695852		0.160743	0.15934	0.206088	0.406819	0.581272	0.679409	0.706616		62.375	0.11394	0.156771	0.210966	0.37037	0.488115	0.607567	0.671218		0.053037	0.00359725	0.0175897	0.0337615	0.0806796	0.0869358	0.0522665
62.4375	0.0560533	0.152772	0.196146	0.338374	0.440899	0.511395	0.613701		0.125083	0.160453	0.229548	0.36555	0.442474	0.631143	0.694193		0.160553	0.156788	0.20574	0.408112	0.582186	0.681345	0.705739		62.4375	0.113896	0.156671	0.210478	0.370678	0.48852	0.607961	0.671211		0.0531403	0.00384184	0.0171978	0.0351505	0.0811215	0.0873144	0.0501388
62.5	0.0555707	0.152553	0.196078	0.33646	0.440848	0.511799	0.616387		0.125648	0.162768	0.228565	0.367165	0.442582	0.629709	0.692276		0.159612	0.153667	0.205714	0.409362	0.582927	0.683167	0.704777		62.5	0.11361	0.156329	0.210119	0.370995	0.488786	0.608225	0.671147		0.0530549	0.00560417	0.0166857	0.0366015	0.0815333	0.0876807	0.0478333
62.5625	0.0550871	0.152167	0.19615	0.334466	0.440651	0.51214	0.619133		0.126196	0.165009	0.227593	0.368894	0.442423	0.628012	0.690088		0.15808	0.1504	0.20598	0.410396	0.583387	0.684813	0.703632		62.5625	0.113121	0.155859	0.209907	0.371252	0.48882	0.608321	0.670951		0.0527266	0.00797351	0.0160855	0.0380198	0.0819018	0.0880044	0.0453841
62.625	0.0547902	0.151797	0.196368	0.332365	0.440335	0.512479	0.621776		0.126496	0.166906	0.226593	0.370659	0.441984	0.626042	0.687659		0.156233	0.147511	0.206512	0.411204	0.583588	0.686309	0.702292		62.625	0.112506	0.155404	0.209824	0.371409	0.488635	0.608277	0.670576		0.0521483	0.0101882	0.0153826	0.0394244	0.0822353	0.0882664	0.0428902
62.6875	0.0548871	0.151679	0.196702	0.330179	0.439946	0.512894	0.624169		0.126412	0.168187	0.225492	0.372424	0.441323	0.623867	0.685095		0.154374	0.145563	0.207189	0.411878	0.583696	0.687735	0.700821		62.6875	0.111891	0.155143	0.209794	0.371493	0.488322	0.608165	0.670028		0.0513084	0.011703	0.0145708	0.0408575	0.0825992	0.0884719	0.040486
62.75	0.0555528	0.152078	0.19711	0.327972	0.43956	0.513459	0.626261		0.126025	0.168733	0.224291	0.374213	0.440553	0.621548	0.682593		0.152753	0.144873	0.20797	0.412563	0.583965	0.689188	0.699331		62.75	0.111444	0.155228	0.20979	0.371583	0.488026	0.608065	0.669395		0.0502138	0.0122379	0.0136814	0.0423567	0.0830871	0.0886369	0.0382807
62.8125	0.0568786	0.15325	0.197526	0.325803	0.439263	0.514129	0.628072		0.125304	0.168535	0.223089	0.376141	0.439788	0.619191	0.680271		0.151569	0.14558	0.208962	0.41339	0.584483	0.690657	0.698039		62.8125	0.11125	0.155788	0.209859	0.371778	0.487845	0.607992	0.668794		0.0488843	0.0116866	0.0128051	0.0439564	0.0836917	0.0887954	0.0363683
62.875	0.058941	0.155313	0.197939	0.323746	0.43907	0.514776	0.629666		0.124181	0.167678	0.22193	0.378312	0.4391	0.616936	0.678118		0.151014	0.147605	0.210212	0.414339	0.585137	0.69216	0.697125		62.875	0.111378	0.156865	0.210027	0.372132	0.487769	0.607957	0.668303		0.0473525	0.010126	0.0119966	0.0456114	0.0843233	0.0890325	0.0347842
62.9375	0.0617053	0.158147	0.198419	0.321853	0.438955	0.515297	0.631157		0.122864	0.166274	0.22071	0.380676	0.438394	0.614706	0.676097		0.151067	0.150663	0.211726	0.415343	0.585872	0.693613	0.696447		62.9375	0.111879	0.158361	0.210285	0.372624	0.487741	0.607872	0.667901		0.0456824	0.00780811	0.0112154	0.0472624	0.0849849	0.0893544	0.0334078
63	0.0649846	0.161489	0.199015	0.320112	0.438853	0.515631	0.632537		0.121553	0.16457	0.219405	0.383043	0.437558	0.612397	0.674132		0.151596	0.154236	0.21339	0.416329	0.586517	0.694844	0.695783		63	0.112711	0.160098	0.210604	0.373161	0.487643	0.607624	0.667484		0.0439774	0.0053057	0.0104765	0.0488639	0.0856304	0.0897016	0.0321429
63.0625	0.0685621	0.165104	0.199724	0.318462	0.438697	0.515778	0.633608		0.120454	0.162819	0.217959	0.385224	0.436526	0.609843	0.672169		0.152431	0.157761	0.21497	0.417177	0.587038	0.695704	0.695018		63.0625	0.113816	0.161895	0.210884	0.373621	0.48742	0.607108	0.666932		0.0423268	0.00375771	0.00978018	0.0503699	0.0862779	0.0899941	0.031038
63.125	0.0720402	0.168812	0.200471	0.316899	0.438479	0.515764	0.634167		0.11983	0.161309	0.216366	0.387176	0.435301	0.607012	0.670196		0.153374	0.160762	0.216363	0.417872	0.587531	0.696223	0.694168		63.125	0.115081	0.163628	0.211067	0.373982	0.487104	0.606333	0.666177		0.0408743	0.00449791	0.00917644	0.0517635	0.0869871	0.0902314	0.0302017
63.1875	0.0751581	0.172312	0.201147	0.315472	0.438315	0.515683	0.634101		0.119913	0.160306	0.214598	0.388918	0.433985	0.604012	0.668221		0.154221	0.162915	0.217625	0.418479	0.588163	0.696558	0.693451		63.1875	0.116431	0.165178	0.211123	0.37429	0.486821	0.605418	0.665258		0.0396462	0.00631483	0.00877078	0.0530388	0.0877915	0.0904457	0.0297857
63.25	0.0777208	0.175199	0.201692	0.314211	0.438352	0.515595	0.633425		0.120823	0.160029	0.212646	0.390462	0.432698	0.601037	0.666381		0.154738	0.163961	0.218818	0.419094	0.589156	0.696897	0.693075		63.25	0.11776	0.166396	0.211052	0.374589	0.486735	0.60451	0.664294		0.0385996	0.00787248	0.00867341	0.0542131	0.0887438	0.0907013	0.02988
63.3125	0.0795765	0.177243	0.202119	0.313204	0.438685	0.515491	0.632319		0.122576	0.160515	0.210579	0.391805	0.43145	0.598132	0.664768		0.154731	0.163755	0.219976	0.419771	0.590595	0.697308	0.693091		63.3125	0.118961	0.167171	0.210891	0.374926	0.48691	0.603644	0.663393		0.0377075	0.00887184	0.00893231	0.0552521	0.089867	0.0910341	0.0304093
63.375	0.0807257	0.178428	0.202457	0.312489	0.439308	0.515308	0.631001		0.125067	0.16168	0.208413	0.392945	0.430225	0.595312	0.663379		0.15412	0.162323	0.22117	0.420523	0.592332	0.697582	0.693467		63.375	0.119971	0.167477	0.21068	0.375319	0.487289	0.602734	0.662616		0.0369618	0.0094896	0.00956069	0.0561329	0.091084	0.0913634	0.0312399
63.4375	0.0811095	0.178757	0.20268	0.31204	0.440143	0.514936	0.629532		0.128019	0.163254	0.206171	0.393803	0.429016	0.592485	0.662152		0.152884	0.159981	0.222394	0.421365	0.594123	0.697522	0.694061		63.4375	0.120671	0.167331	0.210415	0.375736	0.48776	0.601647	0.661915		0.0364472	0.0100302	0.0105198	0.0568579	0.0922803	0.0916375	0.0322649
63.5	0.0806672	0.178246	0.202764	0.311787	0.441092	0.514336	0.627835		0.131162	0.164833	0.203868	0.394322	0.427771	0.589543	0.660968		0.151041	0.157083	0.223577	0.422214	0.59594	0.697113	0.694682		63.5	0.120957	0.166721	0.21007	0.376108	0.488267	0.600331	0.661162		0.0362801	0.0107074	0.0117104	0.0574225	0.0934847	0.0918651	0.0334237
63.5625	0.0795229	0.177042	0.202755	0.311691	0.442122	0.513544	0.625854		0.134212	0.166105	0.201423	0.394467	0.426448	0.586423	0.659665		0.148696	0.154022	0.224688	0.42296	0.59777	0.696358	0.695207		63.5625	0.12081	0.165723	0.209622	0.376373	0.48878	0.598775	0.660242		0.0364818	0.0115144	0.0130647	0.0577994	0.0947127	0.0920307	0.0346802
63.625	0.0779447	0.175403	0.202674	0.311735	0.443237	0.512627	0.623599		0.136886	0.166844	0.19874	0.394178	0.425045	0.583094	0.65815		0.146014	0.15128	0.225734	0.423596	0.599682	0.695284	0.695603		63.625	0.120282	0.164509	0.209049	0.376503	0.489321	0.597002	0.659117		0.0369479	0.0122295	0.0145825	0.0579873	0.0960069	0.0921195	0.0360116
63.6875	0.0762518	0.1736	0.202469	0.311909	0.444401	0.511672	0.621022		0.13895	0.16693	0.195892	0.393466	0.42363	0.579551	0.656483		0.143298	0.149282	0.226704	0.424231	0.601802	0.693993	0.696011		63.6875	0.1195	0.163271	0.208355	0.376535	0.489945	0.595072	0.657839		0.037517	0.0125651	0.0162274	0.0580434	0.0974267	0.0921463	0.037513
63.75	0.0747422	0.171887	0.202085	0.312242	0.445655	0.510724	0.618092		0.140231	0.16632	0.193047	0.392405	0.422297	0.575923	0.654864		0.140842	0.148279	0.227682	0.424973	0.604222	0.692683	0.696674		63.75	0.118605	0.162162	0.207605	0.37654	0.490725	0.59311	0.656543		0.0379878	0.0123412	0.0179651	0.0580155	0.0989833	0.0921889	0.0393177
63.8125	0.0736892	0.170563	0.2015	0.312738	0.447058	0.509806	0.614977		0.140664	0.164936	0.190281	0.391036	0.421095	0.572451	0.653383		0.13892	0.148381	0.228773	0.425796	0.606962	0.691512	0.697721		63.8125	0.117758	0.161293	0.206851	0.376523	0.491705	0.591257	0.65536		0.0381745	0.011531	0.0197958	0.0579094	0.100656	0.092301	0.0414076
63.875	0.0732979	0.169878	0.200747	0.313426	0.448641	0.508879	0.611956		0.14029	0.162722	0.187603	0.389438	0.420061	0.569276	0.65197		0.137747	0.149523	0.230025	0.42662	0.609978	0.690526	0.699076		63.875	0.117112	0.160707	0.206125	0.376495	0.492893	0.58956	0.654334		0.0379653	0.0103259	0.0217162	0.0576962	0.1024	0.0925067	0.0436083
63.9375	0.0735106	0.169858	0.199933	0.314358	0.450375	0.507871	0.609189		0.139211	0.159945	0.185027	0.387642	0.41913	0.566274	0.650495		0.137583	0.151294	0.231352	0.427365	0.613067	0.689531	0.700525		63.9375	0.116768	0.160366	0.205437	0.376455	0.494191	0.587892	0.653403		0.037471	0.00928914	0.0236478	0.0573279	0.104128	0.0927392	0.0457372
64	0.074191	0.170319	0.199123	0.315497	0.452172	0.506728	0.606654		0.137605	0.156867	0.182611	0.385666	0.41819	0.563255	0.648881		0.138391	0.153179	0.232754	0.428012	0.616061	0.68831	0.7019		64	0.116729	0.160121	0.204829	0.376392	0.495474	0.586098	0.652478		0.0368412	0.00902153	0.025554	0.0568279	0.105804	0.0929211	0.0477251
64.0625	0.0751566	0.17098	0.198303	0.316723	0.453943	0.505487	0.604279		0.135744	0.153768	0.180414	0.383434	0.417188	0.560083	0.647014		0.139826	0.154727	0.234244	0.428507	0.618983	0.686895	0.703087		64.0625	0.116909	0.159825	0.20432	0.376222	0.496705	0.584155	0.65146		0.0362162	0.00967292	0.0274148	0.0562399	0.107479	0.0930688	0.0495541
64.125	0.0761185	0.171578	0.197443	0.317961	0.455631	0.504268	0.601996		0.133894	0.150899	0.178449	0.38091	0.416107	0.556814	0.644875		0.141479	0.155565	0.235871	0.42885	0.621849	0.685472	0.704115		64.125	0.117164	0.159347	0.203921	0.375907	0.497862	0.582185	0.650329		0.0357482	0.0108462	0.0292538	0.0556134	0.109179	0.0932279	0.0512776
64.1875	0.0768555	0.171884	0.196526	0.319231	0.457238	0.503168	0.599763		0.132327	0.148565	0.17674	0.378185	0.414982	0.553554	0.642527		0.143068	0.155373	0.237643	0.429039	0.62475	0.684161	0.705113		64.1875	0.117417	0.158607	0.203637	0.375485	0.49899	0.580295	0.649134		0.0355351	0.0119913	0.0310678	0.054954	0.110941	0.0934124	0.0529849
64.25	0.0771735	0.171718	0.195568	0.320552	0.458776	0.502248	0.5976		0.131382	0.147007	0.17531	0.375343	0.413978	0.550412	0.64012		0.144373	0.153943	0.239621	0.429073	0.627816	0.683017	0.706164		64.25	0.117643	0.157556	0.2035	0.374989	0.50019	0.578559	0.647961		0.0356444	0.0127458	0.0328811	0.0542613	0.112774	0.0936139	0.0547053
64.3125	0.0769359	0.170952	0.194592	0.321953	0.460269	0.501488	0.595581		0.13123	0.146208	0.174181	0.372475	0.413138	0.547465	0.637767		0.145224	0.15136	0.241814	0.429027	0.631105	0.682089	0.70737		64.3125	0.117797	0.156173	0.203529	0.374485	0.501504	0.577014	0.646906		0.0360716	0.0130554	0.0346906	0.0535649	0.114685	0.0938565	0.0564522
64.375	0.076145	0.169551	0.193628	0.323428	0.461734	0.500785	0.593811		0.131771	0.146074	0.173438	0.369718	0.412443	0.544723	0.635502		0.145474	0.147877	0.244213	0.428976	0.634439	0.681448	0.708819		64.375	0.117797	0.154501	0.20376	0.374041	0.502872	0.575652	0.646044		0.0367164	0.0130651	0.036459	0.0529065	0.116575	0.0942186	0.0582245
64.4375	0.0749368	0.167574	0.19275	0.324934	0.463108	0.500014	0.592383		0.132768	0.146459	0.17318	0.3672	0.4118	0.542211	0.633305		0.14512	0.143695	0.246756	0.428925	0.637661	0.681034	0.710419		64.4375	0.117608	0.152576	0.204229	0.373686	0.504189	0.574419	0.645369		0.0374671	0.0130618	0.0381077	0.0522978	0.118402	0.0947107	0.0599357
64.5	0.0733088	0.165066	0.192003	0.326411	0.464324	0.499175	0.591328		0.133945	0.147112	0.173399	0.364847	0.411163	0.539847	0.631125		0.144267	0.139126	0.249307	0.428715	0.640684	0.680686	0.711952		64.5	0.117174	0.150435	0.204903	0.373324	0.50539	0.573236	0.644802		0.0383369	0.0132851	0.039564	0.0516763	0.120145	0.0952511	0.0614637
64.5625	0.0713273	0.162172	0.191402	0.327818	0.465314	0.498309	0.590554		0.135053	0.147741	0.17402	0.362536	0.410478	0.537505	0.628904		0.14312	0.134594	0.251776	0.428299	0.643445	0.680334	0.713284		64.5625	0.1165	0.148169	0.205733	0.372884	0.506412	0.57205	0.644247		0.0393281	0.0137942	0.0408106	0.0510336	0.1218	0.0958032	0.0627869
64.625	0.0692625	0.159223	0.190969	0.329144	0.466046	0.497471	0.589906		0.135895	0.148127	0.174938	0.360212	0.40972	0.53519	0.626659		0.141902	0.130583	0.254124	0.427639	0.645957	0.680034	0.714446		64.625	0.115686	0.145978	0.206677	0.372332	0.507241	0.570898	0.643671		0.0403163	0.0144407	0.041865	0.0503537	0.123389	0.0963772	0.0639889
64.6875	0.0674072	0.156585	0.190696	0.330365	0.466549	0.496721	0.589269		0.136235	0.148167	0.176117	0.357922	0.408954	0.533038	0.624499		0.140858	0.127599	0.256375	0.426772	0.648343	0.679857	0.715587		64.6875	0.114834	0.144117	0.207729	0.371686	0.507949	0.569872	0.643118		0.0411374	0.0149114	0.0427544	0.0496556	0.124949	0.096965	0.0651853
64.75	0.0660648	0.154552	0.19054	0.331504	0.466883	0.496131	0.588593		0.135981	0.147858	0.17763	0.355813	0.408274	0.531216	0.622564		0.14024	0.125981	0.258576	0.425817	0.650696	0.679863	0.716795		64.75	0.114095	0.142797	0.208915	0.371045	0.508618	0.56907	0.64265		0.0416501	0.0149427	0.0434894	0.0489668	0.126485	0.0975401	0.0664196
64.8125	0.0654946	0.153339	0.190514	0.332612	0.467071	0.495705	0.587913		0.135128	0.147105	0.17952	0.353967	0.40777	0.529882	0.621022		0.140311	0.12578	0.260823	0.424883	0.653013	0.68013	0.718183		64.8125	0.113644	0.142075	0.210285	0.370487	0.509285	0.568572	0.642372		0.0417794	0.0144516	0.0441107	0.0483025	0.127955	0.0981116	0.0677085
64.875	0.0658507	0.153061	0.190666	0.33371	0.467102	0.495354	0.587322		0.13362	0.145903	0.181737	0.352392	0.407521	0.529035	0.620029		0.141208	0.126717	0.263171	0.424063	0.655241	0.680728	0.719793		64.875	0.11356	0.141893	0.211858	0.370055	0.509955	0.568372	0.642381		0.0414909	0.013622	0.044662	0.047696	0.1293	0.0987494	0.0690065
64.9375	0.06712	0.153654	0.19098	0.334756	0.466989	0.494977	0.586888		0.131589	0.144446	0.184149	0.351127	0.407478	0.528605	0.619581		0.142877	0.128396	0.265527	0.423276	0.657252	0.681467	0.721439		64.9375	0.113862	0.142165	0.213552	0.36972	0.510573	0.56835	0.642636		0.0408713	0.0127829	0.0451411	0.0470981	0.130466	0.0993953	0.0701757
65	0.0691792	0.154902	0.191447	0.335661	0.466708	0.494524	0.586615		0.129409	0.14296	0.186678	0.350019	0.407546	0.528413	0.619365		0.145077	0.130466	0.267716	0.422396	0.658991	0.68214	0.722966		65	0.114555	0.142776	0.21528	0.369359	0.511082	0.568359	0.642982		0.0400699	0.0122192	0.0454735	0.0464894	0.131465	0.0999837	0.0711771
65.0625	0.0717175	0.156549	0.192117	0.336417	0.466187	0.494029	0.586404		0.127432	0.141654	0.18917	0.348903	0.407559	0.528277	0.61915		0.147517	0.132489	0.269631	0.421422	0.660427	0.682579	0.724209		65.0625	0.115556	0.143564	0.216973	0.368914	0.511391	0.568295	0.643254		0.0392705	0.012143	0.0456273	0.0458996	0.132356	0.100443	0.0719952
65.125	0.0743934	0.158322	0.192939	0.337005	0.465394	0.493588	0.586064		0.125999	0.140766	0.191619	0.347802	0.407505	0.528243	0.619074		0.149919	0.134064	0.271279	0.420405	0.661606	0.682861	0.725165		65.125	0.11677	0.144384	0.218612	0.368404	0.511502	0.56823	0.643435		0.0385992	0.0125272	0.045615	0.0453568	0.133178	0.100774	0.0726797
65.1875	0.0769479	0.159954	0.1938	0.337399	0.464398	0.493296	0.585445		0.125388	0.140517	0.193999	0.346795	0.407479	0.52845	0.61924		0.151982	0.134935	0.272709	0.419361	0.662599	0.683095	0.725982		65.1875	0.118106	0.145135	0.220169	0.367852	0.511492	0.56828	0.643555		0.0380433	0.0131334	0.0455006	0.0448548	0.133921	0.100974	0.0733562
65.25	0.0791739	0.161249	0.194669	0.33768	0.463263	0.493236	0.58452		0.125605	0.140978	0.196297	0.345862	0.407646	0.529038	0.619693		0.153442	0.134979	0.273998	0.418343	0.663455	0.683353	0.726869		65.25	0.119407	0.145735	0.221655	0.367295	0.511455	0.568542	0.643694		0.0375201	0.0137661	0.0453382	0.0443974	0.134542	0.101028	0.0741476
65.3125	0.0808411	0.1621	0.195546	0.337909	0.462059	0.493371	0.583368		0.126665	0.142244	0.198505	0.345001	0.408102	0.530091	0.620523		0.154227	0.134165	0.275254	0.417423	0.664158	0.683593	0.727951		65.3125	0.120578	0.14617	0.223102	0.366778	0.51144	0.569018	0.643947		0.0370697	0.0143752	0.0451895	0.0440028	0.134982	0.100909	0.075084
65.375	0.0818591	0.162512	0.196379	0.33807	0.460796	0.493617	0.582088		0.12842	0.144319	0.200664	0.344277	0.408776	0.531546	0.621776		0.154363	0.132545	0.276557	0.416639	0.664652	0.683743	0.729028		65.375	0.121547	0.146459	0.224533	0.366329	0.511408	0.569635	0.644297		0.0367371	0.0150976	0.0451047	0.0436807	0.135238	0.100623	0.0760149
65.4375	0.0822187	0.162551	0.197151	0.33819	0.459443	0.493874	0.580756		0.130522	0.14701	0.202705	0.343721	0.409539	0.533288	0.623318		0.153771	0.13036	0.277994	0.416004	0.66488	0.68371	0.729889		65.4375	0.12217	0.14664	0.22595	0.365972	0.511287	0.570291	0.644654		0.0364997	0.0160988	0.0451568	0.0434179	0.135335	0.100181	0.0768216
65.5	0.0820782	0.162288	0.197934	0.338213	0.457961	0.494103	0.579432		0.132652	0.149919	0.204588	0.343295	0.410318	0.535232	0.624968		0.152475	0.127903	0.279547	0.415367	0.664795	0.683467	0.730394		65.5	0.122402	0.146703	0.227356	0.365625	0.511025	0.570934	0.644931		0.0363005	0.0174169	0.0453206	0.043153	0.135283	0.0996022	0.077436
65.5625	0.0814942	0.161819	0.198715	0.338082	0.456365	0.494344	0.578068		0.134558	0.152668	0.206288	0.342902	0.411047	0.537279	0.626564		0.15069	0.125526	0.281023	0.414606	0.664328	0.682905	0.730573		65.5625	0.122247	0.146671	0.228675	0.365196	0.51058	0.571509	0.645068		0.0362032	0.0188748	0.0454923	0.0428574	0.135064	0.098831	0.077918
65.625	0.0806197	0.161335	0.199381	0.337775	0.454672	0.494696	0.576484		0.135996	0.154987	0.207694	0.342486	0.411688	0.539387	0.628061		0.148593	0.123634	0.282456	0.413676	0.663496	0.682036	0.730451		65.625	0.121736	0.146652	0.229844	0.364646	0.509952	0.57204	0.644999		0.0361609	0.0201852	0.0457528	0.0425269	0.134699	0.0978452	0.0783685
65.6875	0.0797508	0.1611	0.199881	0.337294	0.452876	0.495243	0.574616		0.136817	0.156685	0.2088	0.342081	0.412316	0.541639	0.629584		0.146419	0.122645	0.284001	0.412647	0.662421	0.68095	0.730193		65.6875	0.120996	0.14681	0.230894	0.364007	0.509204	0.572611	0.644798		0.0360404	0.0210434	0.0462079	0.0421914	0.13423	0.0966497	0.0788963
65.75	0.0792008	0.161331	0.200194	0.336681	0.451038	0.496006	0.572579		0.137	0.157646	0.209659	0.341769	0.412991	0.544212	0.631209		0.144427	0.12289	0.28576	0.411602	0.66117	0.679726	0.73		65.75	0.120209	0.147289	0.231871	0.363351	0.5084	0.573315	0.644596		0.035708	0.0212105	0.0469088	0.0418644	0.133663	0.0952549	0.0795594
65.8125	0.0791994	0.162148	0.2003	0.336012	0.449241	0.496986	0.570483		0.13667	0.157933	0.210353	0.341626	0.413772	0.547181	0.632989		0.142746	0.124522	0.287784	0.410637	0.659776	0.67853	0.729919		65.8125	0.119539	0.148201	0.232813	0.362758	0.507596	0.574232	0.644464		0.0350665	0.0206148	0.0478716	0.0415589	0.132979	0.0937466	0.0803349
65.875	0.079921	0.163619	0.200229	0.335321	0.447458	0.498118	0.56843		0.135988	0.157569	0.210916	0.341674	0.414694	0.550433	0.634897		0.141459	0.127461	0.290056	0.409696	0.658196	0.677455	0.729886		65.875	0.119123	0.14955	0.233734	0.36223	0.506782	0.575336	0.644405		0.0340597	0.019367	0.0490687	0.0412292	0.132147	0.0922253	0.0811467
65.9375	0.0814021	0.165768	0.199993	0.334576	0.445653	0.499298	0.566536		0.135115	0.156466	0.211347	0.341915	0.415693	0.553781	0.636778		0.140654	0.131338	0.292576	0.408705	0.656364	0.676319	0.729829		65.9375	0.119057	0.151191	0.234639	0.361732	0.505903	0.576466	0.644381		0.0327274	0.0178109	0.0504954	0.0408449	0.131161	0.0906646	0.0819112
66	0.0835215	0.168495	0.199579	0.333778	0.443874	0.50047	0.564899		0.134285	0.15473	0.211683	0.342334	0.416604	0.557105	0.638497		0.140243	0.135668	0.295356	0.407642	0.65417	0.67499	0.729717		66	0.11935	0.152965	0.235539	0.361251	0.504883	0.577522	0.644371		0.0311711	0.0164846	0.052155	0.0404027	0.130004	0.0890332	0.0825659
66.0625	0.0860539	0.171534	0.199044	0.332924	0.442119	0.501656	0.563492		0.133795	0.152639	0.211929	0.342841	0.41737	0.560329	0.63999		0.140063	0.139954	0.29827	0.406437	0.651522	0.67342	0.729468		66.0625	0.119971	0.154709	0.236414	0.360734	0.50367	0.578468	0.644316		0.0295396	0.0158915	0.0539547	0.0398893	0.12864	0.0873068	0.0830726
66.125	0.0887717	0.174514	0.19848	0.33198	0.440352	0.502908	0.562196		0.133949	0.150543	0.212085	0.343403	0.418019	0.563463	0.641254		0.139908	0.143742	0.301216	0.405088	0.648467	0.671705	0.72904		66.125	0.120876	0.156266	0.23726	0.360157	0.50228	0.579359	0.644163		0.0279624	0.0161645	0.0558033	0.0393282	0.127094	0.0855138	0.0834599
66.1875	0.0914516	0.177087	0.197879	0.330959	0.438577	0.504284	0.560974		0.134941	0.148721	0.2122	0.344101	0.418651	0.5666	0.64236		0.1395	0.146724	0.304244	0.4037	0.645109	0.670025	0.7286		66.1875	0.121964	0.157511	0.238107	0.359587	0.500779	0.580303	0.643978		0.026523	0.0169832	0.057722	0.0387643	0.12539	0.0837159	0.0838251
66.25	0.0938525	0.179048	0.197168	0.329919	0.436866	0.505834	0.559938		0.136743	0.147349	0.212294	0.344996	0.419336	0.569894	0.64341		0.138588	0.148699	0.30747	0.402317	0.641579	0.66845	0.728388		66.25	0.123061	0.158366	0.238978	0.359077	0.49926	0.581393	0.643912		0.0253123	0.0179244	0.0597965	0.038198	0.123563	0.0819155	0.084226
66.3125	0.0957783	0.180333	0.196352	0.328914	0.435276	0.507456	0.559256		0.139221	0.146683	0.212365	0.346038	0.420102	0.573411	0.64454		0.137045	0.149599	0.310889	0.400919	0.638066	0.667065	0.728553		66.3125	0.124015	0.158872	0.239869	0.358624	0.497815	0.582644	0.644116		0.0244779	0.0186433	0.0620243	0.0376162	0.121698	0.0802045	0.0846495
66.375	0.0970887	0.18088	0.195484	0.327951	0.433843	0.509021	0.559014		0.142168	0.146781	0.21245	0.347246	0.420974	0.576976	0.645753		0.134807	0.149334	0.314427	0.399603	0.634499	0.665832	0.729052		66.375	0.124688	0.158998	0.240787	0.358267	0.496439	0.583943	0.644606		0.0241832	0.0189928	0.0643355	0.0370756	0.119737	0.0786371	0.085025
66.4375	0.0978009	0.180535	0.194653	0.327041	0.432543	0.510453	0.559263		0.145377	0.147463	0.212586	0.348624	0.421883	0.580469	0.646968		0.131853	0.147963	0.31799	0.398334	0.630739	0.664627	0.729766		66.4375	0.12501	0.158654	0.241743	0.358	0.495055	0.585183	0.645332		0.0245151	0.0189515	0.0666379	0.0365598	0.117627	0.0771954	0.0852635
66.5	0.097887	0.179225	0.193951	0.326134	0.431303	0.511728	0.560009		0.148521	0.148454	0.212679	0.350124	0.422757	0.583725	0.648023		0.128273	0.14582	0.321538	0.39711	0.6268	0.663365	0.73052		66.5	0.124894	0.157833	0.242723	0.357789	0.49362	0.586273	0.646184		0.0254855	0.0185731	0.0688954	0.0361035	0.115416	0.0758505	0.08527
[truncated: 14,904 more rows]

## Sheet: 130dB
	Block1								Block2								Block3									Mean								SD								Nransformed t-axis Mean	2	3	4	5	6	7	8
	10	0	-10	-20	-30	-40	s		10	0	-10	-20	-30	-40	s		10	0	-10	-20	-30	-40	s			10	0	-10	-20	-30	-40	s		10	0	-10	-20	-30	-40	s			10	0	-10	-20	-30	-40	s
[truncated: 15,970 more rows]

## Sheet: 140dB
	Block1								Block2							Block3								Mean							SD							Transformed t-axis Mean	2	3	4	5	6	7	SD	9	10	11	12
[truncated: 15,970 more rows]
[truncated: 14 more columns]
